# Supplementary material for: Telomere-to-mitochondria signalling by ZBP1 mediates replicative crisis
Source: Nature. 2023 Feb 8;614(7949):767–73. doi: 10.1038/s41586-023-05710-8 (PMC9946831; doi:10.1038/s41586-023-05710-8)
Supplement: Supplementary file 4 — Source Data Figs. 1–4 and Source Data Extended Data Figs. 1–13. [file 41586_2023_5710_MOESM4_ESM.xlsx]

## Sheet: Figure 1
		Fig1c																										Fig1b
		Time (hours)	Vector			mRHIM2			mZa2			mRHIM1			WT													GeneSymbol	crisis1	crisis2	crisis3	young1	young2	young3		GeneSymbol	siCTR-1	siCTR-2	siCTR-3	siZBP1#A-1	siZBP1#A-2	siZBP1#A-3	siZBP1#B-1	siZBP1#B-2	siZBP1#B-3
		0	7.93976	7.12658	8.60591	6.48769	5.44041	8.54701	5.99078	7.84023	5.66728	5.54272	6.76328	5.52147	11.3806	12.848	11.8547											ABTB2	10.18	10.565	10.837	1.433	1.058	1.157		ABTB2	5.107	4.862	4.637	2.718	2.406	2.791	2.502	2.763	2.736
		1	7.88534	8.29791	8.44019	7.91209	5.66502	7.58197	6.46109	8.36941	7.04698	7.70833	7.01002	6.47482	10.8014	13.6082	12.5954											ATF3	15.928	16.835	16.646	2.747	2.182	2.5		ATF3	9.933	8.923	8.766	3.613	3.659	4.859	3.551	3.416	3.634
		2	7.41667	8.96057	8.90487	8.38575	7.4813	9.25553	6.15385	9.6	6.70017	7.41483	6.85715	6.38587	11.7958	14.1975	14.1491											BATF2	2.65	2.624	1.994	0.255	0.357	0.359		BATF2	2.643	3.222	2.898	0.98	0.873	0.653	0.62	0.775	1.008
		3	7.69519	8.55615	9.58315	7.56302	7.33496	9.61924	5.7971	6.49681	6.38629	6.51769	6.82128	6.96774	11.0124	14.741	15.0289											BST2	56.602	59.193	54.741	0.491	0.516	0.532		BST2	46.505	43.903	37.779	3.963	4.431	4.122	7.829	7.512	6.659
		4	8.38304	9.54003	8.13491	9.60001	7.67386	10.099	5.9126	7.89474	6.38629	7.18232	7.3107	7.13422	11.98	17.5358	15.2294											C15orf48	166.727	163.534	165.644	2.447	3.14	2.264		C15orf48	26.132	22.832	23.097	7.174	7.001	6.481	9.523	7.624	9.179
		5	8.38673	9.57983	8.86519	9.71661	8.9372	10.1961	5.09317	7.6555	6.18557	6.7029	7.14286	6.69014	12.1317	17.5238	14.9723											CCL2	378.892	382.641	361.826	17.398	17.918	16.173		CCL2	69.273	52.055	55.469	31.853	34.943	35.376	33.601	39.489	38.748
		6	9.73558	9.82567	8.55662	11	8.70588	10.7345	5.29483	7.90698	6.65702	7.59494	7.89474	5.73394	13.255	17.4981	18.7166											CCL5	2.856	3.268	3.125	0.162	0.047	0.088		CCL5	4.607	3.578	3.997	0.78	1.137	1.122	1.463	0.823	0.918
		7	9.52941	8.86076	8.68141	11.6279	10.7552	10.8987	5.91647	8.35215	6.70391	7.0568	7.7907	6.98448	12.9983	18.8433	19.0641											CDKN1A	93.079	92.974	94.431	20.248	19.168	21.561		CDKN1A	64.707	59.68	58.633	36.532	38.407	36.475	26.891	29.478	27.877
		8	8.65292	8.88209	9.85841	12.883	9.64706	11.3553	5.52486	6.98448	6.19112	6.72269	7.83201	7.19657	13.9932	18.2815	19.554											CLEC2B	12.381	11.593	11.876	0.44	0.457	0.238		CLEC2B	4.031	4.157	3.949	1.246	1.7	1.177	1.344	1.76	1.687
		9	9.91091	8.33333	11.449	12.5969	12.3832	12.1269	5.54371	6.91892	5.10471	6.42054	6.24316	6.83491	16.5803	20.5128	19.322											CXCL10	84.332	80.516	79.228	0.287	0.192	0.133		CXCL10	16.311	14.914	13.673	4.341	4.43	4.12	6.4	4.785	4.687
		10	9.86214	8.22511	10.339	14.4981	13.8358	9.91305	6.62589	7.97873	5.84577	6.81114	6.29591	6.38298	14.6423	19.6181	22.8013											CXCL11	20.181	19.461	17.482	0.218	0.146	0.371		CXCL11	5.541	5.392	5.566	0.838	1.131	1.212	1.038	1.326	1.197
		11	10	7.90191	9.35484	13.972	15.6398	13.0872	5.56117	7.01219	5.6338	6.77467	6.29442	6.93642	17.9445	23.4991	21.7785											DDX58	20.577	19.235	17.389	6.206	6.154	5.625		DDX58	26.778	25.949	25.113	11.937	12.745	14.436	14.602	13.628	14.347
		12	9.12536	7.93238	9.70874	15.9049	14.4495	12.5646	7.20545	7.80632	6.14525	6.03933	6.38723	6.17399	16.7692	23.9057	23.6453											DHX58	1.946	2.317	2.443	0.42	0.491	0.31		DHX58	2.272	2.049	2.153	0.955	1.169	1.252	1.256	1.316	1.339
		13	9.4107	7.73067	10.4322	15.6028	16.93	12.5695	6.93161	7.6851	5.42888	5.90604	6.59656	6.29371	18.1679	25.3402	26.6886											DTX3L	19.174	19.419	16.686	5.086	4.909	4.615		DTX3L	23.495	22.783	21.568	10.544	10.721	10.951	12.115	11.301	12.742
		14	8.95117	7.71084	9.06389	16.2258	14.9351	14.5695	6.81818	7.8853	4.70219	6.3591	5.93692	6.16554	19.4145	26.3525	27.8481											DUSP5	36.675	37.204	36.74	15.592	16.322	14.723		DUSP5	27.669	29.501	29.539	15.524	15.063	14.119	19.328	18.345	18.458
		15	8.17875	7.65607	9.06475	18.5841	16.4211	14.1479	7.10702	8.14751	4.61237	7.37101	6.49466	5.63265	19.6108	25.57	30.1766											EIF2AK2	25.28	26.292	24.07	10.648	12.198	10.616		EIF2AK2	27.398	28.161	27.057	14.292	12.967	15.199	15.071	15.11	15.429
		16	8.14332	7.24299	7.84845	18.0531	20.3905	16.9687	6.75676	7.63666	5.06329	7.83848	7.28988	6.21558	20.0297	27.7429	30.8544											EPSTI1	7.304	7.442	7.097	0.989	1.615	1.412		EPSTI1	9.888	10.24	8.417	4.603	4.627	4.486	5.093	5.394	5.094
		17	7.9936	7.02703	8.66667	19.1201	19.6937	19.3498	6.72926	5.97243	5.18519	6.7678	6.62939	5.73585	20.1238	27.4087	32.3217											FBXO6	3.825	3.615	3.203	1.611	1.13	1.502		FBXO6	2.956	3.184	3.175	1.89	2.208	1.948	2.149	1.895	1.822
		18	7.6864	7.35607	7.88485	18.4943	19.5021	20.1229	6.46109	6.42693	5.4078	7.60043	7.52351	5.80882	19.4118	28	32.0783											GBP1	31.813	32.63	29.982	9.4	10.992	10.171		GBP1	27.065	29.571	27.054	13.379	13.51	13.517	17.804	16.693	17.307
		19	7.25505	7.57098	7.45342	21.9512	20.4641	20.8012	6.48084	5.81655	4.12017	7.30643	7.62195	4.89853	21.7266	29.1866	33.1395											GBP4	2.867	3.047	2.777	0.008	0	0.018		GBP4	0.477	0.43	0.683	0.249	0.05	0.158	0.095	0.066	0.128
		20	7.72532	7.04935	7.73672	22.3114	21.1462	19.9702	6.39175	6.04076	5.53719	6.75106	8.54197	5.0103	20.2586	30.161	35.9281											GBP5	2.004	1.894	2.119	0	0	0.014		GBP5	0.648	0.564	0.398	0.121	0.118	0.052	0.034	0.102	0.114
		21	7.26496	5.93385	7.38636	22.5443	21.0843	21.1594	6.50239	6.79748	4.25703	6.25641	8.31006	4.81696	19.7122	30.6667	35.2528											GCA	1.246	1.223	1.323	0.229	0.378	0.234		GCA	1.118	0.845	1.068	0.168	0.35	0.414	0.279	0.191	0.244
		22	6.31506	5.43779	7.56757	24.077	23.7817	21.6763	6.63984	6.04619	4.62382	6.36008	7.50521	5.20635	21.8968	32.2059	33.1085											GCH1	5.137	4.909	4.134	0.479	0.501	0.41		GCH1	1.018	0.964	0.999	0.339	0.549	0.542	0.545	0.716	0.542
		23	6.56499	5.30099	8.23653	25.1142	23.8747	22.6361	6.4578	5.1265	4.18848	5.11848	7.39247	4.84068	20.6242	31.4655	35.3461											GMPR	7.007	7.272	6.809	2.179	2.007	2.218		GMPR	8.075	7.754	7.613	4.413	5.038	4.465	3.75	3.649	4.779
		24	6.39386	4.79395	6.8	27.5862	26.1364	20.2689	6.11354	5.3171	4.16966	5.82255	7.52071	4.83491	23.5294	28.8035	35.7542											HERC6	17.441	17.454	15.698	1.427	1.437	1.289		HERC6	21.099	20.702	19.104	6.875	6.874	7.718	8.769	8.643	8.385
		25	5.65438	5.15807	6.1245	25.4815	25.5597	22.0306	6.17877	4.89771	3.85424	4.91526	7.54601	4.70789	25.5541	32.9004	33.1463											HLA-C	299.257	319.201	319.183	71.163	69.147	70.817		HLA-C	196.113	191.798	182.05	121.222	117.753	113.325	125.972	121.847	121.301
		26	6.33147	5.22214	6.3788	29.2614	26.4706	20.3678	5.66147	5.26008	3.47826	4.64	7.22126	4.14102	25	34.1226	31.9351											HLA-F	9.242	10.764	11.241	1.257	1.352	1.416		HLA-F	4.665	3.792	3.523	2.61	2.348	2.472	2.311	1.784	3.354
		27	5.24455	5.30246	5.6903	29.6961	25.0883	22.9308	5.57414	4.93326	3.4264	4.98418	6.89266	4.20765	24.2228	32.8058	35.215											IDO1	7.721	8.154	7.587	0	0	0		IDO1	0.452	0.715	0.473	0.1	0.161	0	0.187	0.079	0.059
		28	5.00575	5.12821	5.4735	27.6005	27.2881	24.2177	5.16866	3.92482	3.03214	4.22535	6.29792	4.28212	25.54	36.5253	35.0968											IFI27	170.226	172.059	175.144	0.773	0.502	0.559		IFI27	73.544	68.834	58.205	2.891	3.567	4.929	7.667	5.749	6.412
		29	4.58057	5.43933	5.29915	26.5193	26.3773	25.7092	5.11364	4.54054	3.31203	3.66972	5.86721	4.22046	25.8537	35.4796	37.1201											IFI35	31.486	30.398	29.577	2.721	2.433	4.12		IFI35	28.748	25.384	25.931	11.966	11.755	9.879	12.119	13.428	14.842
		30	4.12917	4.92246	6.00162	26.8613	29.0938	23.277	4.61539	4.14013	3.08031	4.10292	5.6	4.05601	25.1534	35.2332	39.3659											IFI44	43.591	41.159	39.136	5.356	5.18	5.679		IFI44	44.451	41.598	41.086	16.454	18.304	19.547	20.932	23.954	20.956
		31	4.37882	4.8765	5.87326	26.8956	26.6975	27.1093	4.34783	4.26279	3.14667	3.5981	4.82759	4.55179	24.9691	36.4557	41.3098											IFI44L	6.632	6.515	5.525	0.051	0.049	0.018		IFI44L	6.718	6.313	5.366	0.86	0.902	0.804	1.445	1.429	1.412
		32	4.55445	5.21528	5.2476	29.972	29.491	22.8792	4.7619	4.30667	3.20745	3.96619	4.94583	4.3971	28.4877	34.799	38.1127											IFI6	396.269	439.237	427.068	7.487	8.194	7.984		IFI6	492.818	460.641	404.908	42.621	44.768	45.655	77.374	76.094	81.624
		33	4.42225	4.64037	6.45614	29.8343	28.5054	24.2384	4.66368	4.04135	3.49825	3.99018	5.14943	4.21373	29.4256	34.9045	38.5151											IFIH1	14.287	12.921	11.935	0.374	0.389	0.451		IFIH1	9.839	9.487	8.801	2.786	2.806	2.784	2.649	3.092	2.681
		34	3.87707	5.23094	5.74325	29.1086	28.0916	23.4195	5.10204	3.95948	2.84593	3.78151	4.60789	3.68664	32.0095	32.7366	35.9393											IFIT1	36.751	35.683	33.433	11.757	11.479	12.485		IFIT1	64.903	65.406	62.855	26.564	27.77	32.243	31.819	33.222	32.692
		35	4.36347	5.5131	5.15191	29.1613	28.1734	23.7884	4.22654	4.28445	2.92615	3.25771	3.62538	3.71884	31.0078	33.8963	37.457											IFIT3	99.978	98.301	96.395	16.8	16.449	15.927		IFIT3	98.891	104.113	100.116	61.859	63.061	67.917	58.429	59.56	63
		36	4.42087	5.48387	5.48741	32.9609	27.6176	23.2051	4.35133	3.51844	3.34096	3.51873	4.03494	4.11741	30.7357	34.2923	35.2795											IFIT5	14.071	13.583	13.057	6.357	6.469	5.662		IFIT5	13.037	13.172	12.829	6.789	6.971	7.889	8.508	8.407	8.319
																												IFITM1	134.117	138.274	126.841	9.958	9.934	10.567		IFITM1	172.469	155.413	151.316	50.493	59.932	50.228	71.38	69.268	74.584
																												IFITM3	392.805	407.927	412.418	205.137	206.41	204.835		IFITM3	678.362	633.039	585.194	334.301	374.076	328.311	389.514	400.775	409.735
		Fig1d																										IGFBP2	59.81	61.531	65.491	25.076	21.347	20.547		IGFBP2	27.767	24.997	24.914	4.003	3.488	2.98	3.843	4.323	4.084
		IFNB1					CCL5					CXCL10					IFI44					ISG15						IRF7	12.25	12.588	13.1	1.876	1.749	2.033		IRF7	15.555	12.687	11.123	4.582	4.92	4.622	6.284	6.605	7.281
		Vector	WT	mZa2	mRHIM1	mRHIM2	Vector	WT	mZa2	mRHIM1	mRHIM2	Vector	WT	mZa2	mRHIM1	mRHIM2	Vector	WT	mZa2	mRHIM1	mRHIM2	Vector	WT	mZa2	mRHIM1	mRHIM2		ISG15	259.977	284.697	303.698	52.651	51.13	54.139		ISG15	428.844	406.51	356.498	132.783	141.011	132.555	192.772	183.43	199.85
		1	5.24	0.827	1.184	5.37	1	35.494	2.122	1.201	35.06	1	96.951	2.94	1.647	120.334	1	618.16	2.376	1.378	596.783	1	16.695	1.799	1.207	16.437		LAP3	52.994	53.187	52.903	29.528	28.653	28.468		LAP3	48.083	46.313	46.326	26.702	26.576	28.204	26.685	28.685	27.391
		1	5.408	1.071	1.023	5.26	1	36.485	2.149	1.192	34.158	1	99.642	2.883	1.616	108.865	1	629.458	2.859	1.591	605.165	1	16.318	1.603	1.354	17.193		LGALS9	1.544	1.896	1.602	0.18	0.28	0.325		LGALS9	2.685	2.645	2.315	0.807	0.872	0.737	1.351	0.79	0.916
		1	5.849	0.935	0.997	5.311	1	36.088	2.149	1.184	32.741	1	101.153	3.018	1.613	117.186	1	617.964	2.641	1.299	599.027	1	17.868	1.698	1.214	16.655		LY6E	196.002	210.631	216.154	55.873	61.098	57.833		LY6E	261	251.739	226.952	84.059	90.127	83.008	102.279	103.973	106.043
																												MX1	55.03	53.208	46.401	0.832	0.59	1.039		MX1	63.637	59.413	55.844	8.075	8.848	7.828	13.799	13.27	13.176
																												MX2	12.418	12.586	11.06	0.118	0.237	0.091		MX2	14.397	14.28	12.434	1.654	1.663	1.779	3.298	3.71	4.081
																												NPAS2	8.203	8.777	8.228	3.031	3.281	3.163		NPAS2	9.207	8.112	7.526	4.726	4.778	4.536	5.127	5.21	5.205
																												OAS1	24.41	25.756	21.211	0	0	0.033		OAS1	28.616	29.217	26.216	1.326	2.227	1.727	3.343	3.294	4.333
																												OAS2	24.369	24.768	22.402	0.027	0.096	0.03		OAS2	15.11	14.458	12.349	1.287	1.461	1.497	1.859	2.064	1.792
																												OAS3	35.307	35.945	32.126	3.165	3.551	3.397		OAS3	42.608	40.477	37.557	7.572	7.949	7.875	12.642	12.189	12.909
																												OASL	48.602	46.273	47.463	2.988	2.32	3.342		OASL	47.224	45.018	44.756	21.954	22.633	22.974	25.797	25.378	25.117
																												PARP12	13.739	14.246	13.196	3.847	3.715	3.685		PARP12	14.709	13.129	12.763	6.35	6.092	5.582	6.474	6.19	7.394
																												PDGFRL	6.879	6.543	6.638	3.404	3.338	3.264		PDGFRL	11.61	10.409	9.55	5.515	5.764	6.654	5.973	5.656	6.072
																												PLSCR1	36.487	36.06	31.28	6.412	6.495	6.485		PLSCR1	28.626	28.675	26.836	10.444	12.822	12.862	12.152	14.378	13.994
																												PPM1K	2.632	1.901	2.015	0.702	0.653	0.54		PPM1K	2.241	2.462	2.077	1.291	1.355	1.484	1.326	1.629	1.493
																												PSMB9	33.838	32.064	33.127	1.529	1.788	1.502		PSMB9	23.48	21.328	21.115	8.547	11.558	8.763	9.563	10.029	10.592
																												RARRES3	12.51	11.742	11.541	0.327	0.076	0.355		RARRES3	11.073	8.273	9.702	3.334	3.735	2.949	4.364	3.648	3.847
																												RSAD2	13.787	13.468	14.049	0.043	0.017	0.015		RSAD2	6.066	6.385	5.614	0.954	0.633	0.929	1.009	1.006	1.25
																												RTP4	2.02	1.358	1.286	0	0	0		RTP4	1.023	1.1	0.651	0	0.358	0.253	0.044	0.15	0.223
																												SAMHD1	29.268	29.223	27.431	9.41	9.576	9.198		SAMHD1	40.284	37.757	35.471	15.253	14.126	16.7	20.765	21.973	22.614
																												SERPING1	30.694	29.821	26.59	9.022	11.354	10.345		SERPING1	29.318	27.421	27.916	9.84	9.31	8.427	10.738	10.766	11.48
																												SLC15A3	6.857	6.943	7.346	0.409	0.329	0.583		SLC15A3	7.295	6.827	5.85	2.978	2.737	2.019	2.907	3.322	3.56
																												SLC1A1	7.969	8.251	7.651	0.48	0.499	0.448		SLC1A1	6.142	5.34	5.701	1.372	1.218	1.297	1.658	1.757	1.613
																												SP110	15.36	16.675	14.758	4.616	4.33	5.004		SP110	20.086	19.471	19.027	7.815	7.888	7.982	10.535	10.093	10.361
																												STAT1	112.368	110.665	102.831	25.701	25.252	26.008		STAT1	109.972	111.486	106.544	39.917	38.65	41.412	52.07	50.721	53.623
																												TAP1	53.829	50.798	52.46	7.496	7.683	7.366		TAP1	38.193	36.833	35.277	17.566	18.19	17.489	20.946	21.543	21.17
																												TLR3	1.96	2.153	2.379	0.033	0.019	0.035		TLR3	0.929	1.113	1.064	0.346	0.323	0.252	0.339	0.332	0.204
																												TMEM140	3.129	3.703	3.098	0.024	0.057	0.052		TMEM140	1.824	1.698	1.697	0.21	0.276	0.397	0.567	0.295	0.465
																												TNFAIP3	27.316	26.233	27.793	2.961	3.239	3.071		TNFAIP3	10.174	9.304	9.087	5.694	5.156	6.067	5.271	5.606	4.777
																												TNFAIP6	14.369	14.841	14.116	3.366	2.46	3.268		TNFAIP6	3.906	3.242	3.277	1.315	2.075	1.545	1.454	1.458	1.943
																												TNFSF10	2.547	2.628	2.124	0.077	0	0.194		TNFSF10	4.597	3.281	3.188	0.785	0.874	0.654	0.552	0.776	0.693
																												TNFSF13B	1.371	1.426	1.506	0.037	0.044	0.04		TNFSF13B	0.814	0.674	0.796	0.197	0.213	0.306	0.303	0.378	0.274
																												UBE2L6	70.501	66.453	66.655	9.139	7.679	9.005		UBE2L6	63.379	58.863	54.216	29.105	31.461	29.671	28.89	29.846	29.442
																												USP18	12.539	12.672	11.899	1.842	1.493	1.384		USP18	10.082	8.351	8.381	3.188	3.926	3.447	4.715	4.407	5.221
																												XAF1	8.152	8.154	6.891	0.044	0.052	0.064		XAF1	6.781	5.691	5.11	0.865	1.21	0.907	0.944	1.271	1.068

## Sheet: Figure 2
Fig2b
IFNB1						CCL5
sh-scramble	sh-TRF2	sh-TRF2-siCTR	sh-TRF2-siZBP1#1	sh-TRF2-siZBP1#2		sh-scramble	sh-TRF2	sh-TRF2-siCTR	sh-TRF2-siZBP1#1	sh-TRF2-siZBP1#2
1	2.943	3.067	1.059	1.213		1	21.792	26.555	8.975	8.13
1	2.973	3.038	1.405	0.901		1	22.661	26.51	9.989	8.234
1	2.837	3.096	1.122	1.398		1	23.115	27.265	9.419	8.004
CXCL10						IFI44
sh-scramble	sh-TRF2	sh-TRF2-siCTR	sh-TRF2-siZBP1#1	sh-TRF2-siZBP1#2		sh-scramble	sh-TRF2	sh-TRF2-siCTR	sh-TRF2-siZBP1#1	sh-TRF2-siZBP1#2
1	149.882	160.428	17.977	21.359		1	90.646	88.947	14.742	16.895
1	144.873	188.88	18.682	22.692		1	90.454	97.334	14.021	17.646
1	147.287	181.672	14.839	20.38		1	91.334	93.139	14.83	15.981
ISG15
sh-scramble	sh-TRF2	sh-TRF2-siCTR	sh-TRF2-siZBP1#1	sh-TRF2-siZBP1#2
1	5.888	6.686	2.801	2.882
1	6.913	6.383	2.882	2.994
1	5.919	6.023	2.605	2.818

## Sheet: Figure 3
Fig3a
9p		13q		15q		Xp		Xq
Growing	Crisis	Growing	Crisis	Growing	Crisis	Growing	Crisis	Growing	Crisis
1	3.692	1	2.573	1	4.018	1	16.491	1	3.748
1	3.713	1	2.465	1	4.454	1	14.289	1	3.689
1	3.468	1	2.505	1	4.246	1	15.79	1	3.626
Fig3b
9p		13q		15q		Xp		Xq
sh-scramble	sh-TRF2	sh-scramble	sh-TRF2	sh-scramble	sh-TRF2	sh-scramble	sh-TRF2	sh-scramble	sh-TRF2
1	4.746	1	32.383	1	8.039	1	9.394	1	1.976
1	5.356	1	32.986	1	6.709	1	9.48	1	1.706
1	5.041	1	32.524	1	7.848	1	8.771	1	2.116
Fig3f
	ZBP1(S)WT-Flag						ZBP1(S)DZa2-Flag
Time (Hours)	TRF1(DN)			VP16-TRF1(DN)			TRF1(DN)			VP16-TRF1(DN)
0	2.11161	1.28571	2.61854	29.77	21.8371	23.0263	1.74165	2.16693	2.27273	2.32412	2.33838	1.65605
2	2.05903	1.72084	3.11736	28.2139	25.1488	23.3792	1.3935	2.23504	2.84644	3.45413	2.47678	2.60181
4	2.08071	1.20898	2.59594	34.9315	32.7586	26.8994	2.11608	4.27522	3.90516	2.78481	2.3442	2.78905
6	2.13257	1.3971	2.43161	38.025	41.9492	34.375	2.61364	4.20475	3.65774	2.65277	3.51812	2.44839
8	1.89355	1.73791	2.36686	42.2869	46.832	41.8705	1.85097	3.5118	3.72309	2.45796	4.33895	2.68282
10	3.2066	2.33702	2.99716	49.1597	56.3149	42.4762	3.03442	3.75751	5.49626	3.10109	5.03232	2.9249
12	3.28407	2.92793	3.52355	62.1707	60.9281	45.1439	3.56285	4.89967	6.17761	4.58716	5.20463	3.92086
14	3.32452	3.58423	4.15007	60.4273	67.6508	57.9392	3.9508	3.94843	6.63487	5.20833	5.37302	4.6982
16	3.32429	4.20588	5.77299	69.0871	72.3404	57.9901	5.542	5.38222	6.17792	5.50232	5.89102	5.56851
18	3.93044	4.84865	4.89449	76.4092	77.458	59.1346	5.45873	5.87189	7.37768	5.58707	6.31052	6.00408
20	5.45996	6.14372	6.22407	81.7541	84.267	64.1026	5.66269	6.24005	7.96971	7.04564	7.79727	7.26625
22	6.11631	7.29015	8.34788	83.1014	86.1048	69.1456	6.38492	6.1244	7.93925	8.00616	6.99589	8.69677
24	8.3797	9.92419	8.80268	80.7753	89.0896	77.9337	9.62773	7.98319	12.647	10.6557	10.585	12.5035
26	11.229	14.0468	10.9847	77.4601	92.1111	81.6371	10.6841	13.0702	14.7144	13.4632	12.5372	13.9182
28	14.6343	14.4292	13.4387	87.0432	93.04	74.5333	13.7595	14.7	12.7524	11.4262	13.1249	13.8217

## Sheet: Figure 4
Fig4a													Fig4c
IMR90E6E7						WI38SV40LT							CCL5
PD45	PD79	PD99	PD103	PD106		PD35	PD50	PD62	PD71	PD86			ZBP1(S) Flag PD40					ZBP1(S Flag PD95
0	2	9	12	15		0	1	6	14	20			Vector	WT	mZa2	mRHIM1	mRHIM2	Vector	WT	mZa2	mRHIM1	mRHIM2
3	3	9	13	16		1	1	7	13	17			1	1.02	1.05	0.99	0.93	1.7	3.29	1.9	1.69	3
0	0	8	11	20		2	0	8	11	15			1	0.92	1.05	0.92	0.9	2.09	3.93	2.3	1.96	3.71
0	0	6	12	16		0	3	7	17	13			1	0.94	0.95	0.94	0.88	1.99	4.22	2.48	1.8	3
3	3	7	11	20		0	5	8	13	14			CXCL10
0	0	5	13	18		2	1	7	16	20			ZBP1(S) Flag PD40					ZBP1(S Flag PD95
2	3	7	16	19		1	0	8	15	19			Vector	WT	mZa2	mRHIM1	mRHIM2	Vector	WT	mZa2	mRHIM1	mRHIM2
0	2	6	17	16		0	4	7	10	16			1	0.87	0.95	0.79	0.65	7.29	16.49	8.23	6.43	19.02
3	3	6	15	18		0	1	9	9	11			1	0.91	0.89	0.81	0.67	9.08	24.57	13.43	10.8	27.72
2	0	8	11	16		0	3	7	8	13			1	0.89	0.94	0.87	0.64	6.68	17.31	8.35	6.49	18.14
0	3	7	18	16		0	2	7	11	12
0	2	9	13	29		0	1	4	12	18			IFI44
3	3	8	14	20		0	0	8	12	15			ZBP1(S) Flag PD40					ZBP1(S Flag PD95
0	0	6	15	17		0	1	7	11	16			Vector	WT	mZa2	mRHIM1	mRHIM2	Vector	WT	mZa2	mRHIM1	mRHIM2
0	0	7	11	19		1	3	5	13	15			1	1.08	0.81	0.56	0.76	8.53	26.36	9.05	9.51	30.63
0	3	8	20	15		0	2	5	16	14			1	1.17	0.88	0.78	0.86	7.85	26.42	8.43	9.95	28.56
3	0	7	12	20		3	1	7	11	16			1	1.15	0.9	0.74	0.83	8.42	25.19	8.66	9.38	29.17
0	3	6	14	16		0	1	8	14	14
0	2	7	12	26		0	1	8	10	16
2	3	8	11	25		0	4	5	8	11			Fig4e
3	0	7	14	15		0	1	6	14	20			CCL5				CXCL10				IFI44
0	3	6	16	24		3	0	7	9	17			Vector	Flag-ZBP1(S)	Flag-ZBP1(S)-Fis1		Vector	Flag-ZBP1(S)	Flag-ZBP1(S)-Fis1		Vector	Flag-ZBP1(S)	Flag-ZBP1(S)-Fis1
3	2	8	12	16		0	0	8	11	12			1	1.822	8.774		1	2.964	23.118		1	2.214	20.228
0	3	7	11	12		3	2	9	9	14			1	1.902	8.906		1	3.153	24.492		1	2.47	21.557
0	0	6	15	22		2	1	6	11	12			1	1.85	8.72		1	2.867	23.318		1	2.96	19.312
0	3	7	12	16		0	1	7	12	15
0	2	7	14	17		2	0	9	11	18
2	3	7	12	22		0	2	8	16	14			Fig4g
0	0	7	8	15		0	1	8	17	17			CCL5
0	0	8	11	16		0	2	8	11	15			Vector		Flag-ZBP1(S)		Flag-ZBP1(S)-Fis1
0	0	6	9	24		0	3	7	9	21			siCTR	siMAVS	siCTR	siMAVS	siCTR	siMAVS
0	2	7	13	22		0	1	8	12	15			1	0.9	1.349	1.075	5.787	2.103
0	2	8	13	25		0	0	9	13	16			1	0.889	1.211	1.194	5.827	2.126
0	0	7	9	15		1	4	7	14	15			1	0.945	1.331	1.086	5.398	2.103
0	0	6	11	16		0	2	4	11	16			CXCL10
0	0	7	8	22		0	2	9	15	12			Vector		Flag-ZBP1(S)		Flag-ZBP1(S)-Fis1
0	3	8	13	18		2	3	9	12	19			siCTR	siMAVS	siCTR	siMAVS	siCTR	siMAVS
3	0	7	17	15		0	0	8	13	22			1	1.041	2.336	1.516	17.226	5.39
0	0	6	14	16		0	4	7	17	13			1	1.126	2.184	1.59	17.582	4.961
0	3	7	12	26		0	1	8	11	12			1	1.101	2.358	1.479	17.492	5.324
0	0	8	13	16		0	0	9	11	14
0	2	6	15	22		0	1	8	9	12			IFI44
2	3	7	17	25		3	3	6	8	15			Vector		Flag-ZBP1(S)		Flag-ZBP1(S)-Fis1
3	0	6	11	22		0	1	7	9	16			siCTR	siMAVS	siCTR	siMAVS	siCTR	siMAVS
0	0	7	17	24		0	1	7	11	20			1	0.816	1.629	1.617	26.809	6.638
2	0	6	12	23		0	1	4	8	18			1	0.969	1.523	1.784	26.735	7.151
5	0	6	13	16		0	1	8	11	17			1	0.954	1.295	1.909	29.932	7.102
0	3	7	14	17		0	3	7	10	15
0	2	8	11	24		3	1	5	8	14
3	3	9	12	26		1	1	7	11	13
0	0	6	13	25		0	3	8	9	16
0	3	7	14	22		1	0	7	11	13
0	2	8	15	21		1	1	6	14	14
0	3	6	11	24		0	7	8	13	17
0	0	7	12	20		0	0	6	12	14
0	0	6	14	21		0	1	8	15	15
0	0	7	10	20		0	1	7	11	16
0	2	6	11	22		0	0	7	15	15
0	3	7	15	15		1	1	3	11	16
0	4	6	11	20		0	2	9	14	20
1	5	7	14	18		0	1	7	14	12
2	4	6	12	20		1	1	8	12	15
3	3	6	14	19		3	1	6	9	13
0	2	7	15	20		0	2	8	8	15
0	3	6	13	20		0	0	7	12	14
0	2	7	12	21		0	1	6	13	10
2	3	6	11	20		0	2	9	14	20
3	4	7	15	22		1	0	7	9	14
0	3	6	12	21		0	2	8	12	15
0	2	9	14	20		4	4	7	14	16
3	3	8	12	19		0	1	8	12	12
0	2	6	9	22		0	4	8	15	15
0	4	7	11	15		0	0	9	15	17
0	3	9	15	16		1	3	10	17	19
3	2	7	16	12		0	1	6	12	16
2	3	6	17	20		0	1	13	11	14
1	2	7	12	19		0	0	9	12	17
1	3	8	14	17		1	1	9	14	16
2	2	6	11	22		1	1	6	12	19
3	3	7	14	24		0	0	4	15	20
0	4	8	16	23		3	2	7	11	21
1	3	6	10	22		1	1	9	13	23
2	5	7	9	21		0	1	6	17	22
3	4	6	8	22		1	1	10	10	17
1	6	7	10	21		1	1	5	12	18
3	5	6	14	24		0	5	7	11	17
2	5	7	8	22		0	2	6	13	15
1	6	8	10	23		0	5	5	14	13
2	7	7	11	22		1	1	8	10	20
3	6	9	12	21		0	1	9	14	16
1	5	11	8	23		0	1	6	12	13
2	6	8	10	22		1	1	7	12	14
3	6	9	9	22		0	1	7	10	19
1	7	16	8	21		1	4	8	22	19
2	9	9	12	23		1	5	10	9	17
1	6	7	14	20		3	1	7	13	16
2	5	8	16	19		1	1	8	11	11
3	7	9	12	18		2	0	8	13	20
2	6	8	19	20		0	1	11	13	15
1	5	7	12	22		1	1	7	11	16
0	7	8	15	23		1	5	8	14	16
2	6	9	9	22		1	6	12	11	13
1	6	7	10	20		2	4	9	12	12
0	5	9	9	21		0	3	7	12	10
0	6	10	8	20		1	0	9	13	13
1	4	12	9	22		0	1	6	12	11
0	5	13	13	21		1	1	8	9	20
3	6	10	9	24		1	2	7	16	14
0	5	7	10	25		0	0	8	9	11
1	4	6	10	26		1	2	10	12	20
2	6	15	12	27		0	2	7	11	10
3	5	10	10	26		0	2	8	13	12
0	7	14	12	25		1	1	8	14	13
0	6	7	14	25		1	1	9	14	14
0	4	7	11	27		0	2	8	10	17
0	5	6	15	28		2	1	7	11	18
0	6	8	12	26		1	1	10	17	12
3	5	7	12	26		0	1	11	11	13
0	6	6	14	27		0	1	10	12	11
2	6	7	15	28		1	1	9	13	15
3	7	8	7	26		2	1	6	11	17
1	5	7	9	27		0	1	7	10	13
2	6	6	16	26		1	1	8	13	15
0	6	7	12	25		2	1	11	14	11
0	4	8	18	22		1	1	12	12	14
0	5	7	13	27		0	3	14	10	15
0	4	6	12	28		1	2	10	15	12
2	6	7	8	26		1	1	6	14	20
0	5	8	11	27		1	1	7	17	21
0	6	7	8	26		0	1	8	12	24
0	8	6	9	27		3	1	9	14	23
0	5	8	15	28		1	4	6	12	21
0	6	7	12	22		2	2	10	10	20
0	7	12	10	25		1	1	6	12	19
0	6	13	19	24		3	1	9	9	17
2	5	8	20	27		1	2	8	10	13
1	6	8	11	25		2	2	7	11	12
2	5	13	17	23		0	4	6	9	15
3	6	8	20	24		1	1	11	13	16
0	9	14	19	26		1	3	6	12	12
0	8	8	18	27		0	1	9	14	15
2	7	9	17	26		0	1	8	10	10
1	8	7	17	27		4	1	7	12	11
0	6	9	20	25		1	2	8	14	16
0	9	7	19	17		0	0	9	10	10
0	6	6	11	25		4	4	6	11	11
0	9	12	18	20		0	1	8	10	12
0	7	10	20	25		5	0	6	9	11
0	6	11	18	26		3	2	8	10	15
0	5	12	20	24		0	0	7	11	16
0	4	11	19	25		1	3	8	13	12
0	9	14	18	23		0	1	6	10	11
0	8	12	17	25		3	1	7	12	13
0	7	14	19	26		1	0	8	8	11
0	8	12	20	23		4	0	6	9	13
0	9	13	18	25		5	0	10	14	12
0	8	8	19	26		0	1	9	13	13
0	7	7	20	27		1	1	8	16	9
0	8	6	16	24		1	1	6	11	12
0	9	7	19	23		5	2	8	16	13
0	9	6	20	25		1	0	7	13	12
1	8	7	21	26		1	1	9	10	12
1	6	8	20	22		0	1	11	15	14
2	7	8	18	24		3	0	6	18	12
0	6	9	17	25		1	1	5	17	19
0	9	7	19	26		3	0	8	14	10
0	8	8	12	22		0	1	9	20	8
0	7	7	11	23		5	1	4	14	9
1	9	10	10	25		3	1	10	16	9
0	7	8	20	26		0	0	6	12	12
3	9	9	17	24		0	1	5	18	12
0	8	7	17	27		3	0	6	12	13
3	7	8	16	25		1	0	6	15	10
2	6	6	18	26		3	1	8	14	14
0	6	9	19	25		1	0	9	10	12
0	8	6	17	26		2	1	9	13	15
0	6	11	19	25		3	1	7	15	15
0	7	14	13	25		0	0	5	17	20
2	8	7	15	24		0	0	6	12	12
5	7	13	11	25		2	0	6	14	15
2	9	6	20	26		7	1	5	16	12
0	6	7	19	24		4	1	6	13	13
5	8	8	20	19		0	0	5	11	14
0	9	8	15	18		1	1	4	14	17
6	8	7	20	20		3	1	5	12	20
0	7	6	20	21		4	0	6	16	16
5	8	6	20	21		0	1	6	18	15
0	4	7	19	19		2	1	6	16	17
5	7	8	17	15		5	0	8	14	12
4	8	10	16	20		0	1	12	13	18
0	6	13	18	15		1	1	10	8	18
5	7	12	19	19		2	0	6	10	22
2	6	8	19	24		0	0	12	13	18
5	9	15	12	20		0	0	10	16	17
0	7	9	16	19		3	0	11	18	13
5	9	10	9	23		0	1	9	11	16
0	8	9	11	18		4	0	6	14	13
6	9	11	10	19		3	0	8	12	14
7	8	13	20	21		1	0	9	11	10
6	6	12	19	24		5	1	9	10	18
5	7	8	18	20		1	0	12	9	14
6	6	6	10	21		5	1	6	10	18
0	5	7	14	20		0	1	14	9	16
2	9	11	21	19		5	1	15	12	12
0	6	8	17	16		5	0	8	13	14
5	5	9	18	20		0	1	6	10	18
4	4	7	21	19		3	1	11	12	15
0	5	6	11	20		5	5	8	11	17
7	4	9	13	21		0	0	6	8	16
2	6	11	14	19		1	1	12	13	13
5	7	8	12	18		5	0	6	9	13
5	9	13	15	21		3	1	8	12	12
5	5	8	18	20		1	1	13	10	15
6	4	6	13	19		7	1	11	14	15
0	5	9	16	18		3	0	6	12	15
4	7	12	18	17		5	1	15	10	15
0	5	9	13	15		1	1	7	13	16
4	4	7	16	19		0	2	6	13	11
0	6	10	11	18		2	0	9	9	13
0	8	8	16	24		0	0	7	12	14
0	5	9	16	12		0	1	11	8	12
1	4	12	11	15		2	1	6	10	19
6	3	13	12	20		5	1	7	14	21
0	4	16	14	16		4	0	5	12	25
0	3	11	18	12		0	0	10	11	20
0	4	12	17	26		6	1	6	8	21
4	6	11	18	16		2	1	8	11	20
0	4	12	13	14		3	2	7	9	25
0	5	14	16	17		6	2	15	11	22
3	4	15	18	19		5	1	9	13	15
1	4	8	11	17		0	1	7	14	13
6	5	7	14	19		0	1	8	12	14
5	4	9	16	20		0	1	6	10	25
0	7	8	12	25		5	1	7	14	27
5	5	11	18	18		0	1	12	12	19
4	4	15	15	18		4	1	14	15	21
5	5	8	17	19		4	1	5	12	19
0	4	8	13	15		1	0	6	10	11
0	4	7	15	14		2	1	7	13	13
1	7	9	16	25		0	5	8	12	11
0	4	7	13	14		0	1	7	11	12
6	6	9	15	19		0	5	9	10	15
0	7	10	11	15		7	6	11	12	18
5	5	11	17	21		3	1	4	13	18
4	7	12	14	23		0	6	6	13	14
0	5	14	10	17		2	1	8	12	15
3	4	15	11	15		0	4	7	9	13
5	4	12	15	18		4	8	10	13	16
2	7	16	11	19		1	5	7	10	16
3	5	8	14	21		0	1	7	9	24
4	6	9	16	20		0	1	8	13	15
2	5	7	12	19		2	0	6	11	17
0	4	13	14	18		4	1	7	10	12
3	3	9	11	27		6	5	12	8	11
1	4	8	16	21		2	6	9	10	19
4	5	7	14	18		4	7	5	8	21
0	5	9	12	16		0	1	11	9	18
5	4	8	13	18		0	5	7	9	17
4	5	12	15	21		5	0	6	11	19
2	4	13	9	25		4	6	12	12	16
3	4	14	10	19		0	0	15	13	19
4	3	10	9	22		1	6	12	10	21
2	4	8	15	27		2	3	8	14	16
1	3	7	12	20		5	0	6	12	12
2	5	9	14	14		0	4	7	9	14
3	4	6	11	17		6	7	12	8	16
4	4	7	12	24		0	6	10	6	20
0	3	8	11	27		0	0	8	10	23
3	3	9	12	22		5	4	6	10	22
1	4	7	13	26		6	5	10	16	16
4	2	10	11	27		7	0	6	18	20
2	3	7	14	26		0	6	12	18	21
3	5	9	15	24		4	8	14	14	17
1	4	10	10	24		5	1	10	19	20
3	3	8	12	23		3	0	8	14	14
5	5	6	13	22		0	6	6	8	22
0	4	7	16	27		1	0	9	13	22
5	3	11	12	22		0	5	8	12	16
3	2	10	17	28		4	7	6	15	20
4	3	11	12	22		1	8	9	11	18
5	3	10	11	24		0	6	12	19	13
0	4	9	14	19		5	7	13	8	19
2	3	8	10	20		3	8	11	11	14
5	5	10	15	25		2	9	8	9	15
4	4	7	14	26		5	6	10	10	18
0	6	12	16	24		7	8	13	14	20
6	5	14	14	22		2	7	14	11	19
4	3	15	13	25		3	6	16	12	19
2	4	12	12	26		0	8	8	9	12
3	2	10	16	27		5	5	11	10	19
0	3	11	19	24		0	6	6	13	11
4	4	14	12	26		0	7	8	9	15
3	3	12	13	25		0	8	12	9	19
5	2	10	14	27		4	7	9	13	22
6	3	8	12	25		2	6	8	11	11
0	4	11	14	24		7	7	12	10	12
5	5	9	12	23		0	8	11	15	19
4	4	8	13	26		3	7	10	8	13
2	2	11	11	19		0	4	13	9	11
3	4	10	15	24		1	5	5	9	13
4	3	8	12	25		2	6	6	10	15
1	4	14	11	21		0	7	10	8	11
2	5	15	15	18		1	7	8	13	17
5	4	12	16	21		6	5	6	9	20
6	3	17	12	22		0	8	9	9	16
5	4	12	14	30		0	7	12	8	14
2	6	14	11	18		0	8	12	15	20
3	5	10	15	30		4	7	6	11	20
1	7	12	11	17		3	6	7	9	21
2	6	14	12	30		2	6	9	8	24
4	4	11	14	20		1	8	11	10	20
5	5	13	15	19		0	7		9	21
4	3	8	11	29		4	8		12	21
3	4	10	16	15		0	6		13	10
2	3	6	11	16		0	4		11	20
5	5	8	14	29		1	3		13	19
0	4	13	16	20		0	6		11	21
2	4	16	13	20		2	7		9	21
2	2	11	11	21		3	8		15	16
3	3	10	13	14		1	6		16	22
0	5	11	14	20		2	3		13	20
2	4	13	11	21			4		12	19
0	6	14	15	19			5		17	17
2	5	12	16	21			7		13	15
5	4	13	18	20			8		12	14
4	3	8	21	21			9		12	16
0	6	9	14	19			6			22
2	5	13	17	18						15
3	7	11	12	19						19
4	6	13	17	20
6	5	13	14	21
0	6	11	13	22
4	4	11	11	20
1	5	13	16	20
2	3	14	13	19
4	4	12	12	18
6	2	16	11	20
5	3	14	14	19
3	4	17	15	20
5	2	12	11	21
6	2	13	13	18
5	3	14	9	17
1	4	11	14	19
2	3	12	12	20
1	2	11	11	22
4	3	14	13	21
5	4	15	14	20
2	3	11	11	19
5	4	13	15	22
0	3	12	12	17
4	2	14	16	19
0	2	12	11	15
2	3	15	13	17
0	4	10	14	21
4	5	12	13	17
2	4	10	15	18
3	3	12	16	16
2	2	11	12	20
0	3	10	13	21
0	2	13	14	19
2	3	14	11	20
0	4	12	12	21
3	3		12	20
2	4		14	23
3	3		15	22
	2			20
	3
	2
	3
	2
	3
	2
	3
	4
	3
	2
	3

## Sheet: ED Figure1
ED Figure 1c									ED Figure 1a: Upregulated DEGs crisis versus growing IMR90E6E7																			ED Figure 1a: Downreguated DEGs crisis versus growing IMR90E6E7																			ED Figure 1a: Upreguated DEGs crisis versus growing WI38SV40LT
geneSet	description	size	overlap	expect	enrichmentRatio	pValue	FDR		TranscriptID	GeneSymbol	chr	start	end	strand	Length	Copies	Annotation.Divergence	log2FoldChange	pvalue	padj	E6E7_PD105_JT04	E6E7_PD105_JT05	E6E7_PD105_JT06	E6E7_PD61_JT01	E6E7_PD61_JT02	E6E7_PD61_JT03		TranscriptID	GeneSymbol	chr	start	end	strand	Length	Copies	Annotation.Divergence	log2FoldChange	pvalue	padj	E6E7_PD105	E6E7_PD105	E6E7_PD105	E6E7_PD61	E6E7_PD61	E6E7_PD61		TranscriptID	GeneSymbol	chr
GO:0050729	positive regulation of inflammatory response	132	36	8.68963	4.14287	1.08802e-13	5.71754e-11		NR_033662	CSF3	chr17	38171614	38174066	+	1755	1	CSF3|C17orf33|CSF3OS|GCSF|-|17q21.1|protein-coding	12.8253	3.44184e-36	3.25299e-35	180.868	184.519	191.411	0.068	0	0		NM_002317	LOX	chr5	121398890	121414196	-	5309	1	LOX|AAT10|-|5q23.1|protein-coding	-1.9392	0	0	53.525	55.386	52.313	185.668	189.168	175.977		NM_002298	LCP1	chr13
GO:0071219	cellular response to molecule of bacterial origin	200	54	13.1661	4.10144	0	0		NM_005525	HSD11B1	chr1	209878136	209908295	+	1452	1	HSD11B1|11-DH|11-beta-HSD1|CORTRD2|HDL|HSD11|HSD11B|HSD11L|SDR26C1|-|1q32.2|protein-coding	12.5751	1.60435e-26	1.17404e-25	47.357	47.133	46.731	0	0	0		NM_005030	PLK1	chr16	23690093	23701688	+	2265	1	PLK1|PLK|STPK13|-|16p12.2|protein-coding	-1.95989	0	0	38.718	37.536	40.773	133.607	133.367	137.801		NR_033662	CSF3	chr17
GO:0071347	cellular response to interleukin-1	128	34	8.42631	4.03498	1.20148e-12	4.73535e-10		NM_012153	EHF	chr11	34642588	34684834	+	5439	1	EHF|ESE3|ESE3B|ESEJ|-|11p13|protein-coding	11.0542	2.90495e-27	2.16393e-26	16.162	15.864	15.062	0.009	0	0.01		NM_001067	TOP2A	chr17	38544773	38574202	-	5716	1	TOP2A|TOP2|TP2A|-|17q21.2|protein-coding	-1.0862	0	0	76.291	73.173	74.738	140.674	144.302	138.837		NM_000758	CSF2	chr5
GO:0071222	cellular response to lipopolysaccharide	193	51	12.7053	4.01408	0	0		NM_001127380	SAA2	chr11	18259780	18270221	-	2037	1	SAA2|-|-|11p15.1|protein-coding	10.7981	8.18968e-20	4.80119e-19	21.027	19.376	20.878	0	0.099	0		NM_006288	THY1	chr11	119288651	119294838	-	2987	1	THY1|CD90|CDw90|-|11q23.3|protein-coding	-1.82709	0	0	69.854	76.336	74.723	232.265	232.458	233.237		NM_054031	MRGPRX3	chr11
GO:0071216	cellular response to biotic stimulus	222	57	14.6144	3.90027	0	0		NM_018643	TREM1	chr6	41241343	41254483	-	3309	1	TREM1|CD354|TREM-1|-|6p21.1|protein-coding	10.7067	1.27901e-19	7.43233e-19	11.257	10.886	10.683	0	0	0		NM_199511	CCDC80	chr3	112323233	112359990	-	4702	1	CCDC80|DRO1|SSG1|URB|okuribin|-|3q13.2|protein-coding	-2.09402	0	0	23.832	24.457	23.878	92.765	91.656	89.911		NM_001523	HAS1	chr19
GO:0070555	response to interleukin-1	150	36	9.87458	3.64572	6.83598e-12	2.15538e-09		NM_054031	MRGPRX3	chr11	18142502	18160027	+	1634	1	MRGPRX3|GPCR|MRGX3|SNSR1|SNSR2|-|11p15.1|protein-coding	10.4468	1.26438e-18	7.04701e-18	9.961	9.452	9.023	0	0	0		NM_001237	CCNA2	chr4	122737599	122745156	-	2856	1	CCNA2|CCN1|CCNA|-|4q27|protein-coding	-1.61231	0	0	37.464	36.825	35.964	99.649	101.053	99.525		NM_001127380	SAA2	chr11
GO:0030595	leukocyte chemotaxis	215	51	14.1536	3.60333	4.44089e-16	3.11159e-13		NM_002164	IDO1	chr8	39771328	39786309	+	1919	1	IDO1|IDO|IDO-1|INDO|-|8p11.21|protein-coding	10.4014	1.80586e-18	1.00149e-17	7.721	8.154	7.587	0	0	0		NM_002466	MYBL2	chr20	42295659	42345136	+	2761	1	MYBL2|B-MYB|BMYB|-|20q13.12|protein-coding	-2.16133	0	0	16.523	17.337	17.177	67.425	68.008	68.878		NM_002993	CXCL6	chr4
GO:0097529	myeloid leukocyte migration	198	46	13.0344	3.52911	2.9643e-14	1.69935e-11		NM_000331	SAA1	chr11	18287772	18291523	+	707	1	SAA1|PIG4|SAA|SAA2|TP53I4|-|11p15.1|protein-coding	10.3714	1.75947e-18	9.76067e-18	52.169	48.919	50.123	0.089	0	0		NM_001017963	HSP90AA1	chr14	102547075	102606086	-	3870	1	HSP90AA1|EL52|HEL-S-65p|HSP86|HSP89A|HSP90A|HSP90N|HSPC1|HSPCA|HSPCAL1|HSPCAL4|HSPN|Hsp103|Hsp89|Hsp90|LAP-2|LAP2|-|14q32.31|protein-coding	-1.02303	0	0	348.01	336.701	346.558	624.27	633.2	608.397		NM_000331	SAA1	chr11
GO:0002237	response to molecule of bacterial origin	330	74	21.7241	3.40636	0	0		NM_000493	COL10A1	chr6	116440085	116447296	-	3285	1	COL10A1|-|-|6q22.1|protein-coding	10.3377	2.95502e-18	1.62667e-17	4.51	4.362	4.244	0	0	0		NM_001199954	ACTG1	chr17	79476997	79479892	-	2097	1	ACTG1|ACT|ACTG|BRWS2|DFNA20|DFNA26|HEL-176|-|17q25.3|protein-coding	-1.30519	0	0	1804.04	1909.08	1893.95	4089.44	4038.06	4157.34		NM_000064	C3	chr19
GO:0060326	cell chemotaxis	289	64	19.025	3.36399	0	0		NM_001898	CST1	chr20	23728190	23731574	-	755	1	CST1|-|-|20p11.21|protein-coding	10.0006	4.43101e-17	2.31436e-16	13.267	14.487	17.486	0	0	0		NM_133330	NSD2	chr4	1894509	1983930	+	7860	1	NSD2|KMT3F|KMT3G|MMSET|REIIBP|TRX5|WHS|WHSC1|-|4p16.3|protein-coding	-1.34951	0	0	24.761	24.304	24.566	56.472	55.817	54.932		NM_000576	IL1B	chr2
GO:0050663	cytokine secretion	211	46	13.8902	3.31168	3.5083e-13	1.58024e-10		NR_046035	CXCL1	chr4	74735109	74737019	+	1188	1	CXCL1|FSP|GRO1|GROa|MGSA|MGSA-a|NAP-3|SCYB1|-|4q13.3|protein-coding	9.997	0	0	1133.81	1124.98	1105.81	1.153	0.899	0.879		NM_001018006	TPM1	chr15	63334838	63364113	+	1777	1	TPM1|C15orf13|CMD1Y|CMH3|HEL-S-265|HTM-alpha|LVNC9|TMSA|-|15q22.2|protein-coding	-0.970619	0	0	609.115	609.434	610.652	1068.09	1079.68	1044.15		NM_012153	EHF	chr11
GO:0032496	response to lipopolysaccharide	317	69	20.8683	3.30645	0	0		NR_110143	VNN2	chr6	133065009	133079147	-	2107	1	VNN2|FOAP-4|GPI-80|-|6q23.2|protein-coding	9.84514	1.2968e-16	6.60531e-16	5.362	4.734	5.13	0	0	0		NM_001101	ACTB	chr7	5566779	5570232	-	1804	1	ACTB|BRWS1|PS1TP5BP1|-|7p22.1|protein-coding	-1.38147	0	0	2028.63	2089.01	2039.09	4698.89	4716.68	4865.68		NM_002119	HLA-DOA	chr6
GO:0032103	positive regulation of response to external stimulus	293	63	19.2883	3.26622	0	0		NM_001291702	VNN3	chr6	133043926	133055904	-	1754	1	VNN3|HSA238982|-|6q23.2|protein-coding	9.74688	2.70401e-16	1.35832e-15	5.803	5.574	5.201	0	0	0		NM_018685	ANLN	chr7	36429412	36493401	+	4765	1	ANLN|FSGS8|Scraps|scra|-|7p14.2|protein-coding	-1.79663	0	0	66.166	65.082	63.082	197.12	208.224	196.84		NM_004572	PKP2	chr12
GO:0050900	leukocyte migration	419	80	27.583	2.90034	0	0		NM_001145671	SORBS2	chr4	186506598	186732258	-	4693	1	SORBS2|ARGBP2|PRO0618|-|4q35.1|protein-coding	9.71485	3.44985e-16	1.72618e-15	2.167	2.01	2.05	0	0	0		NM_001458	FLNC	chr7	128470483	128499328	+	9088	1	FLNC|ABP-280|ABP280A|ABPA|ABPL|CMH26|FLN2|MFM5|MPD4|RCM5|-|7q32.1|protein-coding	-1.39587	0	0	64.683	65.753	63.183	153.377	150.371	149.93		NM_015482	SLC22A23	chr6
GO:0001819	positive regulation of cytokine production	418	75	27.5172	2.72557	1.11022e-15	7.00107e-13		NR_132748	MIR3142HG	chr5	159895258	159914433	+	2316	1	MIR3142HG|-|-|5q33.3|ncRNA	9.70019	4.69974e-31	3.8723e-30	22.773	20.115	22.055	0.021	0	0.046		NM_000089	COL1A2	chr7	94023873	94060544	+	5357	1	COL1A2|OI4|-|7q21.3|protein-coding	-1.49077	0	0	263.074	256.813	261.236	656.663	633.178	664.22		NM_001308018	ELMOD1	chr11
GO:0050727	regulation of inflammatory response	361	64	23.7648	2.69306	2.55795e-13	1.2408e-10		NM_000758	CSF2	chr5	131409485	131411863	+	779	1	CSF2|GMCSF|-|5q31.1|protein-coding	9.61383	1.01561e-49	1.26335e-48	97.909	102.898	102.157	0.064	0.075	0.207		NM_018136	ASPM	chr1	197053257	197115824	-	10858	1	ASPM|ASP|Calmbp1|MCPH5|-|1q31.3|protein-coding	-1.58133	0	0	11.536	11.183	10.664	30.111	30.671	28.235		NR_105035	TPD52	chr8
GO:0045785	positive regulation of cell adhesion	392	67	25.8056	2.59634	4.15001e-13	1.74467e-10		NM_002090	CXCL3	chr4	74902312	74904490	-	1147	1	CXCL3|CINC-2b|GRO3|GROg|MIP-2b|MIP2B|SCYB3|-|4q13.3|protein-coding	9.60148	8.77868e-116	2.58768e-114	155.961	160.783	172.969	0.173	0.253	0.141		NM_002417	MKI67	chr10	129894925	129924468	-	12478	1	MKI67|KIA|MIB-|MIB-1|PPP1R105|-|10q26.2|protein-coding	-1.68093	0	0	27.515	25.96	25.149	77.976	78.523	70.62		NM_000439	PCSK1	chr5
GO:0043062	extracellular structure organization	400	66	26.3322	2.50644	3.2726e-12	1.08616e-09		NM_002974	SERPINB4	chr18	61304493	61311553	-	1760	1	SERPINB4|LEUPIN|PI11|SCCA-2|SCCA1|SCCA2|-|18q21.33|protein-coding	9.5942	8.55999e-16	4.20652e-15	4.519	5.102	5.017	0	0	0		NM_000700	ANXA1	chr9	75766647	75785310	+	1521	1	ANXA1|ANX1|LPC1|-|9q21.13|protein-coding	-1.41538	0	0	142.444	143.487	145.606	337.402	353.082	334.382		NM_001276	CHI3L1	chr1
GO:0031349	positive regulation of defense response	427	69	28.1096	2.45467	2.83618e-12	9.93607e-10		NR_133922	TTC29	chr4	147627790	147867038	-	2319	1	TTC29|NYD-SP14|TBPP2A|-|4q31.22|protein-coding	9.27055	8.94373e-15	4.20426e-14	3.158	3.299	2.993	0	0	0		NM_003840	TNFRSF10D	chr8	22993101	23021543	-	3527	1	TNFRSF10D|CD264|DCR2|TRAIL-R4|TRAILR4|TRUNDD|-|8p21.3|protein-coding	-1.44191	0	0	33.99	33.897	33.32	83.267	82.849	78.73		NR_046035	CXCL1	chr4
GO:0042110	T cell activation	452	72	29.7554	2.41973	1.91092e-12	7.08837e-10		NM_002994	CXCL5	chr4	74861359	74864446	-	2482	1	CXCL5|ENA-78|SCYB5|-|4q13.3|protein-coding	9.20457	0	0	473.828	437.552	449.527	0.52	0.819	0.737		NM_001002857	ANXA2	chr15	60639350	60690185	-	1619	1	ANXA2|ANX2|ANX2L4|CAL1H|HEL-S-270|LIP2|LPC2|LPC2D|P36|PAP-IV|-|15q22.2|protein-coding	-1.22796	0	0	435.621	445.892	453.356	916.551	927.724	935.361		NM_181709	RFLNA	chr12
									NM_001174166	SLC16A6	chr17	66263167	66287405	-	3946	1	SLC16A6|MCT6|MCT7|-|17q24.2|protein-coding	9.05685	1.46461e-111	4.12005e-110	37.72	36.533	34.285	0.052	0.046	0.085		NM_001306080	LMO7	chr13	76210424	76434006	+	7160	1	LMO7|FBX20|FBXO20|LOMP|-|13q22.2|protein-coding	-1.47853	0	0	24.766	24.773	23.819	61.847	62.753	57.85		NR_132323	LOC554223	chr6
									NM_016816	OAS1	chr12	113344582	113357712	+	1812	1	OAS1|E18/E16|IFI-4|OIAS|OIASI|-|12q24.13|protein-coding	9.04598	1.64537e-35	1.5284e-34	24.41	25.756	21.211	0	0	0.033		NM_199168	CXCL12	chr10	44872510	44880545	-	1928	1	CXCL12|IRH|PBSF|SCYB12|SDF1|TLSF|TPAR1|-|10q11.21|protein-coding	-3.46893	0	0	8.523	7.905	8.607	81.918	82.39	82.005		NM_001080433	CCDC85A	chr2
									NM_000064	C3	chr19	6677846	6720693	-	5089	1	C3|AHUS5|ARMD9|ASP|C3a|C3b|CPAMD1|HEL-S-62p|-|19p13.3|protein-coding	8.96284	0	0	83.271	82.139	82.722	0.088	0.183	0.18		NM_001141945	ACTA2	chr10	90694831	90751154	-	1754	1	ACTA2|AAT6|ACTSA|MYMY5|-|10q23.31|protein-coding	-2.82712	0	0	21.123	21.378	21.867	134.107	132.806	151.361		NM_001199744	SAA2-SAA4	chr11
									NM_080657	RSAD2	chr2	7017796	7038363	+	3504	1	RSAD2|2510004L01Rik|cig33|cig5|vig1|-|2p25.2|protein-coding	8.90823	1.00437e-42	1.08537e-41	13.787	13.468	14.049	0.043	0.017	0.015		NM_178014	TUBB	chr6	30687978	30693203	+	2664.1	8	TUBB|CDCBM6|CSCSC1|M40|OK/SW-cl.56|TUBB1|TUBB5|-|6p21.33|protein-coding	-1.23402	0	0	542.998	536.366	533.144	1107.62	1107.77	1159.92		NM_000584	CXCL8	chr4
									NM_004591	CCL20	chr2	228678558	228682280	+	836	1	CCL20|CKb4|Exodus|LARC|MIP-3-alpha|MIP-3a|MIP3A|SCYA20|ST38|-|2q36.3|protein-coding	8.88506	2.40368e-34	2.17622e-33	43.965	44.619	47.767	0.06	0.139	0.065		NM_001321235	LYPD1	chr2	133400853	133427943	-	3658	1	LYPD1|LYPDC1|PHTS|-|2q21.2|protein-coding	-2.82582	0	0	6.969	8.068	8.082	48.287	46.882	49.904		NM_013982	NRG2	chr5
									NM_002535	OAS2	chr12	113416274	113448503	+	3635	1	OAS2|-|-|12q24.13|protein-coding	8.75416	1.62494e-80	3.15503e-79	24.369	24.768	22.402	0.027	0.096	0.03		NM_012112	TPX2	chr20	30326904	30389603	+	3642	1	TPX2|C20orf1|C20orf2|DIL-2|DIL2|FLS353|GD:C20orf1|HCA519|HCTP4|REPP86|p100|-|20q11.21|protein-coding	-1.49412	0	0	54.661	49.816	51.053	131.597	128.391	129.954		NM_001029871	RSPO4	chr20
									NM_004304	ALK	chr2	29415640	30144477	-	6234	1	ALK|CD246|NBLST3|-|2p23.2-p23.1|protein-coding	8.711	2.68704e-17	1.41966e-16	2.544	2.534	3.028	0.008	0	0.009		NM_022166	XYLT1	chr16	17196181	17564738	-	9322	1	XYLT1|DBQD2|PXYLT1|XT-I|XT1|XTI|XYLTI|xylT-I|-|16p12.3|protein-coding	-1.69289	0	0	11.523	11.744	11.316	34.178	34.367	31.058		NR_038332	LOC100505622	chr19
									NM_003275	TMOD1	chr9	100263921	100364025	+	3326	1	TMOD1|D9S57E|ETMOD|TMOD|-|9q22.33|protein-coding	8.6459	4.3892e-13	1.90718e-12	3.115	2.618	2.203	0	0.018	0.017		NM_012232	PTRF	chr17	40554467	40575338	-	3630	1	PTRF|CAVIN|CAVIN1|CGL4|FKSG13|cavin-1|-|17q21.2|protein-coding	-1.1563	0	0	247.593	253.95	260.203	502.182	497.413	511.928		NM_000429	MAT1A	chr10
									NM_004079	CTSS	chr1	150702672	150738433	-	4097	1	CTSS|-|-|1q21.3|protein-coding	8.54962	3.4306e-136	1.25319e-134	34.329	33.568	31.244	0.073	0.071	0.092		NM_021913	AXL	chr19	41725104	41767672	+	4720	1	AXL|ARK|JTK11|Tyro7|UFO|-|19q13.2|protein-coding	-1.56574	0	0	73.934	72.887	74.236	192.658	193.23	198.931		NM_001002796	MCTP1	chr5
									NM_052942	GBP5	chr1	89724634	89738544	-	4037	1	GBP5|GBP-5|-|1p22.2|protein-coding	8.54095	8.12243e-13	3.48442e-12	2.004	1.894	2.119	0	0	0.014		NM_006461	SPAG5	chr17	26904583	26926056	-	3782	1	SPAG5|DEEPEST|MAP126|hMAP126|-|17q11.2|protein-coding	-1.51836	0	0	29.202	28.117	27.012	71.154	72.058	71.998		NM_030572	SPX	chr12
									NM_001256545	MEGF10	chr5	126626456	126796910	+	7607	1	MEGF10|EMARDD|-|5q23.2|protein-coding	8.53381	8.51725e-13	3.6494e-12	1.052	1.562	1.32	0.02	0	0		NM_014325	CORO1C	chr12	109038885	109125326	-	3833	1	CORO1C|HCRNN4|-|12q24.11|protein-coding	-1.34168	0	0	108.08	109.662	107.286	243.59	248.713	241.299		NM_004591	CCL20	chr2
									NM_002638	PI3	chr20	43803540	43805185	+	550	1	PI3|ESI|SKALP|WAP3|WFDC14|cementoin|-|20q13.12|protein-coding	8.52109	1.72585e-12	7.27439e-12	7.588	8.01	6.618	0	0	0		NM_004817	TJP2	chr9	71788971	71870124	+	4700	1	TJP2|C9DUPq21.11|DFNA51|DUP9q21.11|PFIC4|X104|ZO2|-|9q21.11|protein-coding	-1.72104	0	0	22.674	22.495	23.215	69.023	66.011	66.26		NM_018643	TREM1	chr6
									NM_001565	CXCL10	chr4	76942269	76944689	-	1210	1	CXCL10|C7|IFI10|INP10|IP-10|SCYB10|crg-2|gIP-10|mob-1|-|4q21.1|protein-coding	8.45226	3.69865e-104	9.58911e-103	84.332	80.516	79.228	0.287	0.192	0.133		NM_001018111	PODXL	chr7	131185021	131241376	-	5973	1	PODXL|Gp200|PC|PCLP|PCLP-1|-|7q32.3|protein-coding	-2.13373	0	0	11.254	10.415	10.642	42.724	44.24	39.312		NM_144966	FREM1	chr9
									NM_004433	ELF3	chr1	201979690	201986315	+	3122	1	ELF3|EPR-1|ERT|ESE-1|ESX|-|1q32.1|protein-coding	8.43323	1.65835e-12	6.99979e-12	2.222	2.546	2.411	0.016	0	0		NM_003186	TAGLN	chr11	117070040	117075508	+	1153	1	TAGLN|SM22|SMCC|TAGLN1|WS3-10|-|11q23.3|protein-coding	-1.40364	0	0	588.743	632.365	626.906	1449.64	1408.2	1494.98		NM_001004317	LIN28B	chr6
									NM_000584	CXCL8	chr4	74606223	74609433	+	1699	1	CXCL8|GCP-1|GCP1|IL8|LECT|LUCT|LYNAP|MDNCF|MONAP|NAF|NAP-1|NAP1|-|4q13.3|protein-coding	8.41371	0	0	2145.61	2098.81	2043.25	5.582	5.673	5.163		NM_006769	LMO4	chr1	87794151	87814607	+	5399	1	LMO4|-|-|1p22.3|protein-coding	-1.81662	0	0	19.866	18.898	19.904	61.882	61.8	60.183		NM_001013732	PTCHD4	chr6
									NR_024394	LINC00689	chr7	158801045	158818929	+	4008	1	LINC00689|-|-|7q36.3|ncRNA	8.35774	5.58312e-12	2.28847e-11	0.768	0.884	1.077	0	0	0		NM_001172896	CAV1	chr7	116166347	116201239	+	2633	1	CAV1|BSCL3|CGL3|LCCNS|MSTP085|PPH3|VIP21|-|7q31.2|protein-coding	-1.60188	0	0	127.922	127.31	126.095	344.021	348.039	331.959		NM_001314045	IL33	chr9
									NM_000575	IL1A	chr2	113531492	113542975	-	2923	1	IL1A|IL-1A|IL1|IL1-ALPHA|IL1F1|-|2q14.1|protein-coding	8.31637	5.6175e-143	2.16729e-141	44.048	43.794	43.582	0.051	0.139	0.184		NM_001127500	MET	chr7	116312444	116438440	+	6668	1	MET|AUTS9|DFNB97|HGFR|RCCP2|c-Met|-|7q31.2|protein-coding	-2.01684	0	0	7.789	7.327	6.78	26.37	26.838	25.787		NM_001084393	DDTL	chr22
									NM_001252634	THRB	chr3	24158645	24536313	-	7622	1	THRB|C-ERBA-2|C-ERBA-BETA|ERBA2|GRTH|NR1A2|PRTH|THR1|THRB1|THRB2|-|3p24.2|protein-coding	8.28078	9.75333e-12	3.93904e-11	0.522	0.35	0.518	0	0	0		NM_016240	SCARA3	chr8	27491577	27530537	+	3623	1	SCARA3|APC7|CSR|CSR1|MSLR1|MSRL1|-|8p21.1|protein-coding	-1.65025	0	0	36.2	37.555	36.49	103.371	102.559	102.176		NM_001329718	FAM163A	chr1
									NM_052941	GBP4	chr1	89646831	89664633	-	6132	1	GBP4|Mpa2|-|1p22.2|protein-coding	8.20502	2.16198e-22	1.3937e-21	2.867	3.047	2.777	0.008	0	0.018		NM_001255	CDC20	chr1	43824626	43828873	+	1661	1	CDC20|CDC20A|bA276H19.3|p55CDC|-|1p34.2|protein-coding	-1.87343	0	0	56.001	57.404	55.376	180.368	180.012	190.244		NM_006065	SIRPB1	chr20
									NM_080829	FAM65C	chr20	49202645	49253455	-	4288	1	FAM65C|C20orf175|C20orf176|-|20q13.13|protein-coding	8.20296	7.73419e-166	3.52438e-164	34.601	32.203	32.586	0.058	0.135	0.113		NM_032737	LMNB2	chr19	2428163	2456966	-	4630	1	LMNB2|EPM9|LAMB2|LMN2|-|19p13.3|protein-coding	-1.74827	0	0	37.082	38.125	39.173	113.306	114.11	114.532		NM_001712	CEACAM1	chr19
									NM_001199744	SAA2-SAA4	chr11	18252902	18270221	-	842	1	SAA2-SAA4|-|-|11p15.1|protein-coding	8.1983	1.53569e-11	6.12734e-11	4.275	4.029	3.297	0	0	0		NM_003981	PRC1	chr15	91509268	91537881	-	3173	1	PRC1|ASE1|-|15q26.1|protein-coding	-1.57151	0	0	61.027	59.269	59.419	161.022	154.499	160.176		NM_005213	CSTA	chr3
									NM_001200	BMP2	chr20	6748745	6760925	+	3160	1	BMP2|BDA2|BMP2A|-|20p12.3|protein-coding	8.12258	3.34541e-89	7.20857e-88	23.856	23.027	22.177	0.063	0.073	0.085		NM_001102445	RGS4	chr1	163038396	163046592	+	3472	1	RGS4|RGP4|SCZD9|-|1q23.3|protein-coding	-3.57149	0	0	6.761	5.898	6.031	65.924	67.963	63.877		NM_000807	GABRA2	chr4
									NM_000576	IL1B	chr2	113587337	113594356	-	1489	1	IL1B|IL-1|IL1-BETA|IL1F2|-|2q14.1|protein-coding	8.08337	0	0	584.262	586.997	572.819	2.267	1.404	1.988		NM_001627	ALCAM	chr3	105085557	105295757	+	4892	1	ALCAM|CD166|MEMD|-|3q13.11|protein-coding	-1.31334	0	0	53.555	51.227	51.577	116.017	120.97	109.102		NM_001142966	GREB1L	chr18
									NM_207315	CMPK2	chr2	6988440	7005950	-	3007	1	CMPK2|NDK|TMPK2|TYKi|UMP-CMPK2|-|2p25.2|protein-coding	8.06691	1.38945e-41	1.46775e-40	13.856	12.047	11.874	0.021	0.048	0.044		NM_020455	ADGRG6	chr6	142623056	142767403	+	6933	1	ADGRG6|APG1|DREG|GPR126|LCCS9|PR126|PS1TP2|VIGR|-|6q24.2|protein-coding	-3.87149	0	0	1.166	1.161	0.997	14.137	15.249	14.142		NM_003236	TGFA	chr2
									NM_024574	NDNF	chr4	121956782	121993673	-	2865	1	NDNF|C4orf31|NORD|-|4q27|protein-coding	8.06523	6.28229e-15	2.97904e-14	3.405	3.729	4.134	0.017	0	0.019		NM_000088	COL1A1	chr17	48261457	48279000	-	5874	1	COL1A1|EDSC|OI1|OI2|OI3|OI4|-|17q21.33|protein-coding	-1.30427	0	0	537.061	559.589	575.764	1236.94	1207.54	1233.39		NM_001206981	C4orf26	chr4
									NM_002848	PTPRO	chr12	15475191	15751265	+	6267	1	PTPRO|GLEPP1|NPHS6|PTP-OC|PTP-U2|PTPROT|PTPU2|R-PTP-O|-|12p12.3|12p13-p12|protein-coding	8.03437	4.40147e-11	1.71032e-10	0.45	0.509	0.433	0	0	0		NM_033121	ANKRD13A	chr12	110437235	110477235	+	3891	1	ANKRD13A|ANKRD13|NY-REN-25|-|12q24.11|protein-coding	-1.90887	0	0	26.869	25.819	26.271	88.595	87.945	87.352		NM_001256545	MEGF10	chr5
									NM_001523	HAS1	chr19	52216365	52227245	-	2104	1	HAS1|HAS|-|19q13.41|protein-coding	8.00699	3.15298e-11	1.23567e-10	1.835	2.96	3.137	0	0	0.026		NR_003573	ANXA2P2	chr9	33624223	33625532	+	1309	1	ANXA2P2|ANX2L2|ANX2P2|LPC2B|-|9p13.3|pseudo	-1.26081	0	0	169.18	168.505	171.922	361.361	364.582	360.993		NM_002994	CXCL5	chr4
									NM_001288954	IFI27	chr14	94577079	94583036	+	700	1	IFI27|FAM14D|ISG12|ISG12A|P27|-|14q32.12|protein-coding	7.98251	5.70061e-131	1.98113e-129	170.226	172.059	175.144	0.773	0.502	0.559		NM_032704	TUBA1C	chr12	49658782	49667121	+	1638	1	TUBA1C|TUBA6|bcm948|-|12q13.12|protein-coding	-1.53336	0	0	152.557	154.692	153.321	399.72	386.098	400.811		NM_021244	RRAGD	chr6
									NM_001899	CST4	chr20	23666277	23669662	-	731	1	CST4|-|-|20p11.21|protein-coding	7.91648	9.63573e-11	3.66765e-10	3.283	4.087	3.629	0	0	0		NM_018131	CEP55	chr10	95256389	95288849	+	2627	1	CEP55|C10orf3|CT111|URCC6|-|10q23.33|protein-coding	-1.89787	0	0	29.677	29.351	26.72	97.517	97.83	90.291		NM_152349	KRT222	chr17
									NM_000492	CFTR	chr7	117120017	117308718	+	6102	1	CFTR|ABC35|ABCC7|CF|CFTR/MRP|MRP7|TNR-CFTR|dJ760C5.1|-|7q31.2|protein-coding	7.84964	6.58274e-11	2.52931e-10	0.881	0.822	0.748	0	0	0.009		NM_005733	KIF20A	chr5	137514417	137523404	+	3450	1	KIF20A|MKLP2|RAB6KIFL|-|5q31.2|protein-coding	-1.95704	0	0	27.324	26.859	26.142	92.58	91.294	93.839		NM_000237	LPL	chr8
									NM_001657	AREG	chr4	75310815	75320726	+	1268	2	AREG|AR|AREGB|CRDGF|SDGF|-|4q13.3|protein-coding	7.77135	2.47064e-10	9.23284e-10	2.222	1.717	1.8	0	0	0		NM_006082	TUBA1B	chr12	49521567	49525304	-	1745	1	TUBA1B|K-ALPHA-1|-|12q13.12|protein-coding	-1.5604	0	0	271.636	263.775	277.977	700.912	698.894	735.23		NM_024017	HOXB9	chr17
									NM_004666	VNN1	chr6	133001997	133035194	-	3835	1	VNN1|HDLCQ8|Tiff66|-|6q23.2|protein-coding	7.76417	4.5137e-20	2.66716e-19	3.714	3.301	3.233	0	0.015	0.028		NM_031966	CCNB1	chr5	68462837	68474070	+	2156	1	CCNB1|CCNB|-|5q13.2|protein-coding	-1.60685	0	0	66.518	63.037	63.722	174.307	168.923	180.661		NM_022052	NXF3	chrX
									NM_002089	CXCL2	chr4	74962754	74964997	-	1197	1	CXCL2|CINC-2a|GRO2|GROb|MGSA-b|MIP-2a|MIP2|MIP2A|SCYB2|-|4q13.3|protein-coding	7.63905	1.59375e-66	2.56479e-65	36.435	35.238	38.756	0.124	0.146	0.225		NM_001146015	DLGAP5	chr14	55614834	55658396	-	3062	1	DLGAP5|DLG7|HURP|-|14q22.3|protein-coding	-1.91002	0	0	21.678	21.86	20.321	70.45	72.592	70.852		NM_003739	AKR1C3	chr10
									NM_018476	BEX1	chrX	102317581	102319168	-	857	1	BEX1|BEX2|HBEX2|HGR74-h|-|Xq22.1|Xq22|protein-coding	7.61123	5.59195e-107	1.49534e-105	83.823	82.129	81.486	0.29	0.474	0.377		NM_001098525	CKAP2	chr13	53029495	53050766	+	3728	1	CKAP2|LB1|TMAP|se20-10|-|13q14.3|protein-coding	-1.57424	0	0	27.987	27.784	27.418	69.068	71.67	70.645		NM_005268	GJB5	chr1
									NM_001172131	HCK	chr20	30639991	30689657	+	2135	1	HCK|JTK9|p59Hck|p61Hck|-|20q11.21|protein-coding	7.60392	7.7722e-10	2.81555e-09	0.782	1.21	1.04	0	0	0		NM_002977	SCN9A	chr2	167051697	167232497	-	9731	1	SCN9A|ETHA|FEB3B|GEFSP7|HSAN2D|NE-NA|NENA|Nav1.7|PN1|SFNP|-|2q24.3|protein-coding	-2.39758	0	0	3.828	3.388	3.373	16.812	16.879	16.021		NM_001781	CD69	chr12
									NR_111906	LOC100506175	chr20	49262008	49276828	+	635	1	LOC100506175|-|-|20q13.13|ncRNA	7.59476	4.34577e-25	3.05264e-24	25.879	23.444	24.093	0	0.183	0.169		NM_003290	TPM4	chr19	16187135	16213813	+	2635	1	TPM4|HEL-S-108|-|19p13.12-p13.11|protein-coding	-1.44617	0	0	290.225	294.519	290.634	718.19	709.456	696.19		NM_001248	ENTPD3	chr3
									NM_002993	CXCL6	chr4	74702273	74704477	+	1653	1	CXCL6|CKA-3|GCP-2|GCP2|SCYB6|-|4q13.3|protein-coding	7.53485	2.15016e-216	1.3524e-214	90.325	84.609	81.731	0.601	0.281	0.326		NM_005496	SMC4	chr3	160118347	160152741	+	5254	1	SMC4|CAP-C|CAPC|SMC-4|SMC4L1|-|3q25.33|protein-coding	-1.48988	0	0	38.139	37.269	36.387	95.02	96.347	88.321		NM_014668	GREB1	chr2
									NM_002422	MMP3	chr11	102706528	102714420	-	1894	1	MMP3|CHDS6|MMP-3|SL-1|STMY|STMY1|STR1|-|11q22.2|protein-coding	7.52301	0	0	121.773	130.228	122.468	0.419	0.828	0.597		NR_136738	SHCBP1	chr16	46612505	46655314	-	5261	1	SHCBP1|PAL|-|16q11.2|protein-coding	-1.66236	9.15712e-307	9.85383e-305	24.519	23.154	23.242	66.489	69.32	63.533		NM_002089	CXCL2	chr4
									NM_014996	PLCH1	chr3	155197671	155421997	-	6104	1	PLCH1|PLCL3|-|3q25.31|protein-coding	7.49295	1.68004e-09	5.95802e-09	0.359	0.398	0.222	0	0	0		NM_004464	FGF5	chr4	81187742	81212171	+	5384	1	FGF5|HBGF-5|Smag-82|TCMGLY|-|4q21.21|protein-coding	-1.73757	2.04313e-306	2.18542e-304	12.761	13.082	12.913	39.608	39.079	36.382		NM_001322112	UGT8	chr4
									NM_007256	SLCO2B1	chr11	74862032	74917445	+	4329	1	SLCO2B1|OATP-B|OATP2B1|OATPB|SLC21A9|-|11q13.4|protein-coding	7.4605	1.87911e-09	6.64028e-09	0.389	0.591	0.475	0	0	0		NM_017620	ILF3	chr19	10764937	10803095	+	6099	1	ILF3|CBTF|DRBF|DRBP76|MMP4|MPHOSPH4|MPP4|NF-AT-90|NF110|NF110b|NF90|NF90a|NF90b|NFAR|NFAR-1|NFAR2|TCP110|TCP80|-|19p13.2|protein-coding	-1.14805	6.79152e-304	7.13629e-302	52.936	52.916	54.435	108.197	108.186	106.622		NM_001759	CCND2	chr12
									NM_002423	MMP7	chr11	102391239	102401484	-	1117	1	MMP7|MMP-7|MPSL1|PUMP-1|-|11q22.2|protein-coding	7.42038	2.19037e-09	7.71272e-09	1.588	1.859	1.657	0	0	0		NM_002266	KPNA2	chr17	66031718	66042975	+	2102	1	KPNA2|IPOA1|QIP2|RCH1|SRP1-alpha|SRP1alpha|-|17q24.2|protein-coding	-1.52103	1.07279e-303	1.12066e-301	90.936	81.688	85.756	213.79	217.262	228.85		NM_006536	CLCA2	chr1
									NR_130765	BISPR	chr19	17516495	17526545	+	1964	1	BISPR|lncBST2|-|19p13.11|ncRNA	7.41379	2.71954e-09	9.52346e-09	1.433	0.818	0.864	0	0	0		NM_001034	RRM2	chr2	10262863	10271546	+	3254	1	RRM2|R2|RR2|RR2M|-|2p25.1|protein-coding	-1.27551	2.56854e-302	2.60693e-300	67.512	62.743	67.169	141.323	142.576	141.381		NM_001286124	MARK1	chr1
									NM_001314045	IL33	chr9	6237081	6257983	+	2691	1	IL33|C9orf26|DVS27|IL1F11|NF-HEV|NFEHEV|-|9p24.1|protein-coding	7.38443	1.29839e-12	5.50645e-12	2.597	2.423	2.543	0.019	0.023	0		NM_001001396	ATP2B4	chr1	203595915	203713209	+	8896	1	ATP2B4|ATP2B2|MXRA1|PMCA4|PMCA4b|PMCA4x|-|1q32.1|protein-coding	-1.11294	1.90371e-300	1.92124e-298	29.677	28.69	28.655	55.675	56.86	54.863		NM_001291702	VNN3	chr6
									NM_198404	KCTD4	chr13	45766988	45775175	-	2115	1	KCTD4|bA321C24.3|-|13q14.12-q14.13|protein-coding	7.37871	3.07213e-09	1.07287e-08	0.937	1.006	0.671	0	0	0		NM_018304	PRR11	chr17	57232860	57284070	+	6461	1	PRR11|-|-|17q22|protein-coding	-1.40066	3.11272e-298	3.12374e-296	18.943	19.154	18.275	45.055	43.977	43.519		NM_152435	AMDHD1	chr12
									NM_001321944	FGF14	chr13	102373205	103054384	-	3410	1	FGF14|FGF-14|FHF-4|FHF4|SCA27|-|13q33.1|protein-coding	7.36667	3.09943e-09	1.08198e-08	0.524	0.763	0.691	0	0	0		NM_004078	CSRP1	chr1	201452658	201476387	-	1948	1	CSRP1|CRP|CRP1|CSRP|CYRP|D1S181E|HEL-141|HEL-S-286|-|1q32.1|protein-coding	-1.12266	1.51259e-294	1.49279e-292	237.354	240.033	238.427	458.995	453.462	474.238		NM_018298	MCOLN3	chr1
									NM_000600	IL6	chr7	22766761	22771621	+	1182	1	IL6|BSF-2|BSF2|CDF|HGF|HSF|IFN-beta-2|IFNB2|IL-6|-|7p15.3|protein-coding	7.34203	0	0	548.214	562.058	543.155	3.234	3.144	2.686		NM_000501	ELN	chr7	73442119	73484236	+	3745	1	ELN|SVAS|WBS|WS|-|7q11.23|protein-coding	-4.34102	1.88854e-293	1.85357e-291	1.19	1.041	1.129	19.058	19.522	21.656		NM_001104577	SLC52A1	chr17
									NM_001271082	NKD2	chr5	1009077	1038927	+	2057	1	NKD2|Naked2|-|5p15.33|protein-coding	7.28776	1.87434e-09	6.62604e-09	1.888	1.671	1.839	0	0.031	0		NM_002271	IPO5	chr13	98605929	98676550	+	5971	1	IPO5|IMB3|KPNB3|Pse1|RANBP5|imp5|-|13q32.2|protein-coding	-1.05063	1.84217e-291	1.79818e-289	54.021	53.783	54.448	100.432	99.956	98.786		NM_001394	DUSP4	chr8
									NM_000807	GABRA2	chr4	46245565	46392085	-	8448	1	GABRA2|-|-|4p12|protein-coding	7.26086	3.87865e-65	6.13679e-64	4.496	4.334	4.294	0.024	0.021	0.032		NM_133459	CCBE1	chr18	57098171	57364644	-	6247	1	CCBE1|HKLLS1|-|18q21.32|protein-coding	-1.79903	4.45118e-288	4.27481e-286	8.46	8.9	8.838	27.325	27.891	25.946		NM_001135146	SLC39A8	chr4
									NM_005461	MAFB	chr20	39314488	39317880	-	3390	1	MAFB|DURS3|KRML|MCTO|-|20q12|protein-coding	7.25864	6.89042e-23	4.52014e-22	3.724	3.585	3.585	0	0.034	0.032		NM_004523	KIF11	chr10	94352825	94415152	+	5054	1	KIF11|EG5|HKSP|KNSL1|MCLMR|TRIP5|-|10q23.33|protein-coding	-1.504	1.09963e-285	1.03383e-283	19.984	18.756	19.042	48.187	50.775	46.999		NM_001256424	GUCY1A2	chr11
									NM_001206981	C4orf26	chr4	76481258	76491103	+	1921	1	C4orf26|AI2A4|-|4q21.1|protein-coding	7.24308	4.15098e-12	1.71086e-11	3.333	3.64	2.694	0.026	0	0.029		NM_001711	BGN	chrX	152760347	152775012	+	2442	1	BGN|DSPG1|MRLS|PG-S1|PGI|SEMDX|SLRR1A|-|Xq28|protein-coding	-1.54439	2.16179e-285	2.02178e-283	34.202	35.043	35.114	90.111	89.322	91.453		NM_002349	LY75	chr2
									NM_001135146	SLC39A8	chr4	103182821	103266655	-	3159	1	SLC39A8|BIGM103|CDG2N|LZT-Hs6|PP3105|ZIP8|-|4q24|protein-coding	7.23631	2.13195e-199	1.22849e-197	39.614	39.074	38.363	0.229	0.201	0.249		NM_001042517	DIAPH3	chr13	60239723	60738119	-	4766	1	DIAPH3|AN|AUNA1|DIA2|DRF3|NSDAN|diap3|mDia2|-|13q21.2|protein-coding	-1.82697	1.44006e-284	1.33978e-282	13.1	12.603	13.716	39.947	41.446	41.154		NM_006512	SAA4	chr11
									NM_173842	IL1RN	chr2	113885138	113891593	+	1737	1	IL1RN|DIRA|ICIL-1RA|IL-1RN|IL-1ra|IL-1ra3|IL1F3|IL1RA|IRAP|MVCD4|-|2q14.1|protein-coding	7.21187	7.7801e-09	2.64112e-08	0.961	0.991	0.888	0	0	0		NM_001308197	SSR3	chr3	156257342	156272989	-	4351	1	SSR3|TRAPG|-|3q25.31|protein-coding	-1.09993	1.39953e-283	1.28865e-281	67.449	68.662	68.443	132.509	130.564	127.097		NM_004433	ELF3	chr1
									NM_014421	DKK2	chr4	107842959	107957453	-	3631	1	DKK2|DKK-2|-|4q25|protein-coding	7.20858	2.97344e-17	1.56865e-16	2.572	2.176	2.616	0.027	0	0.015		NM_001320000	RACGAP1	chr12	50382945	50419340	-	3223	1	RACGAP1|CYK4|HsCYK-4|ID-GAP|MgcRacGAP|-|12q13.12|protein-coding	-1.40676	1.36652e-281	1.2518e-279	34.734	34.499	35.755	83.189	81.716	82.38		NM_020431	TMEM63C	chr14
									NM_015393	PARM1	chr4	75858285	75975325	+	5048	1	PARM1|Cipar1|DKFZP564O0823|PARM-1|WSC4|-|4q13.3|protein-coding	7.14293	5.40386e-17	2.8118e-16	1.757	1.665	1.638	0.01	0.012	0.011		NM_001792	CDH2	chr18	25530927	25757410	-	4317	1	CDH2|CD325|CDHN|CDw325|NCAD|-|18q12.1|protein-coding	-1.55496	8.88917e-279	8.01956e-277	23.882	23.643	25.268	65.162	61.931	64.021		NM_001185	AZGP1	chr7
									NM_022147	RTP4	chr3	187086168	187089369	+	1007	1	RTP4|IFRG28|Z3CXXC4|-|3q27.3|protein-coding	7.14078	1.3505e-08	4.51169e-08	2.02	1.358	1.286	0	0	0		NM_203401	STMN1	chr1	26226607	26232644	-	1707	1	STMN1|C1orf215|LAP18|Lag|OP18|PP17|PP19|PR22|SMN|-|1p36.11|protein-coding	-1.04495	3.52124e-278	3.1608e-276	211.571	211.048	212.511	389.267	387.378	390.159		NM_001247987	SYT13	chr11
									NM_006820	IFI44L	chr1	79086067	79111830	+	5884	1	IFI44L|C1orf29|GS3686|-|1p31.1|protein-coding	7.13369	3.76737e-67	6.11231e-66	6.632	6.515	5.525	0.051	0.049	0.018		NM_016343	CENPF	chr1	214776532	214837914	+	10274	1	CENPF|CENF|CILD31|PRO1779|STROMS|hcp-1|-|1q41|protein-coding	-1.22578	6.13958e-278	5.48357e-276	22.56	21.627	20.355	44.378	45.671	44.438		NM_000880	IL7	chr8
									NM_005092	TNFSF18	chr1	173010360	173020103	-	743	1	TNFSF18|AITRL|GITRL|TL6|TNLG2A|hGITRL|-|1q25.1|protein-coding	7.08648	1.81825e-08	6.03258e-08	2.457	1.567	2.076	0	0	0		NM_004932	CDH6	chr5	31193762	31329253	+	8557	1	CDH6|CAD6|KCAD|-|5p13.3|protein-coding	-1.4831	4.83243e-277	4.29461e-275	11.529	11.202	10.468	27.77	28.028	26.916		NM_001164836	FXYD6	chr11
									NM_022160	DMRTA1	chr9	22446840	22452472	+	2298	1	DMRTA1|DMO|DMRT4|-|9p21.3|protein-coding	7.08195	2.5481e-08	8.37319e-08	0.386	0.617	0.966	0	0	0		NM_138555	KIF23	chr15	69706585	69740766	+	3698	1	KIF23|CHO1|KNSL5|MKLP-1|MKLP1|-|15q23|protein-coding	-1.3863	3.62517e-276	3.20576e-274	35.657	33.683	34.351	79.453	80.702	81.587		NM_002639	SERPINB5	chr18
									NM_018420	SLC22A15	chr1	116519119	116612675	+	4706	1	SLC22A15|FLIPT1|PRO34686|-|1p13.1|protein-coding	7.03751	8.42615e-09	2.85393e-08	0.721	0.603	0.485	0	0	0.011		NM_001006946	SDC1	chr2	20400558	20425194	-	3285	1	SDC1|CD138|SDC|SYND1|syndecan|-|2p24.1|protein-coding	-1.89996	2.22523e-273	1.93899e-271	16.709	18.168	19.411	59.584	59.076	61.227		NM_032452	JPH4	chr14
									NM_003739	AKR1C3	chr10	5136568	5149878	+	1213	1	AKR1C3|DD3|DDX|HA1753|HAKRB|HAKRe|HSD17B5|PGFS|hluPGFS|-|10p15.1|protein-coding	7.03514	2.29393e-08	7.55919e-08	1.29	1.044	1.271	0	0	0		NM_005184	CALM3	chr19	47104407	47114039	+	2356	1	CALM3|CaM|CaMIII|HEL-S-72|PHKD|PHKD3|-|19q13.32|protein-coding	-1.08782	2.46423e-273	2.13683e-271	146.939	152.1	147.541	280.228	280.569	284.542		NM_001462	FPR2	chr19
									NM_020883	ZSWIM5	chr1	45482076	45672250	-	5820	1	ZSWIM5|-|-|1p34.1|protein-coding	7.01795	3.81761e-31	3.15713e-30	2.617	2.706	2.724	0.017	0	0.037		NM_006088	TUBB4B	chr9	140135711	140138159	+	1585	1	TUBB4B|Beta2|TUBB2|TUBB2C|-|9q34.3|protein-coding	-1.27952	2.39915e-272	2.06039e-270	323.084	339.249	341.611	712.368	703.841	753.292		NM_000575	IL1A	chr2
									NM_182767	SLC6A15	chr12	85253267	85306608	-	4818	1	SLC6A15|NTT73|SBAT1|V7-3|hv7-3|-|12q21.31|protein-coding	7.01284	0	0	61.318	55.429	57.606	0.505	0.374	0.313		NM_001130688	HMGB2	chr4	174252527	174255509	-	1460	1	HMGB2|HMG2|-|4q34.1|protein-coding	-1.2627	4.79428e-271	4.09762e-269	106.839	105.296	102.676	218.122	228.892	225.834		NM_002090	CXCL3	chr4
									NM_002996	CX3CL1	chr16	57406373	57418960	+	3313	1	CX3CL1|ABCD-3|C3Xkine|CXC3|CXC3C|NTN|NTT|SCYD1|fractalkine|neurotactin|-|16q21|protein-coding	6.99327	2.30738e-11	9.11268e-11	1.59	1.559	1.49	0	0.035	0		NM_030919	FAM83D	chr20	37554955	37581703	+	2423	1	FAM83D|C20orf129|CHICA|dJ616B8.3|-|20q11.23|protein-coding	-1.88914	1.996e-265	1.6661e-263	17.311	15.925	16.982	54.159	56.117	55.213		NM_002253	KDR	chr4
									NM_005668	ST8SIA4	chr5	100142639	100238989	-	6315	1	ST8SIA4|PST|PST1|SIAT8D|ST8SIA-IV|-|5q21.1|protein-coding	6.98932	2.6153e-11	1.02969e-10	0.752	0.866	0.801	0.016	0	0		NM_005328	HAS2	chr8	122625271	122653630	-	3270	1	HAS2|-|-|8q24.13|protein-coding	-1.65139	1.10599e-264	9.18899e-263	26.068	26.464	26.355	74.977	77.819	67.934		NM_021995	UTS2	chr1
									NM_017523	XAF1	chr17	6659156	6678964	+	3615	1	XAF1|BIRC4BP|HSXIAPAF1|XIAPAF1|-|17p13.1|protein-coding	6.97293	1.24068e-54	1.6601e-53	8.152	8.154	6.891	0.044	0.052	0.064		NM_001006630	CHRM2	chr7	136553399	136701771	+	2776	1	CHRM2|HM2|-|7q33|protein-coding	-3.33089	1.78896e-264	1.47946e-262	3.109	2.869	2.563	25.148	25.996	25.518		NM_001346543	MRAP2	chr6
									NM_001098672	HEPHL1	chr11	93754378	93847374	+	5929	1	HEPHL1|-|-|11q21|protein-coding	6.96625	1.13364e-25	8.10982e-25	2.217	1.845	2.289	0.033	0	0.009		NM_001080477	TENM3	chr4	183164584	183724177	+	10864	1	TENM3|MCOPCB9|ODZ3|TNM3|Ten-m3|ten-3|-|4q34.3-q35.1|protein-coding	-1.7189	2.18614e-260	1.76701e-258	4.778	4.899	5.048	14.647	14.424	14.043		NM_001145720	ZBTB8B	chr1
									NM_001142966	GREB1L	chr18	18822203	19102791	+	6017	1	GREB1L|C18orf6|KIAA1772|-|18q11.1-q11.2|protein-coding	6.95407	3.2151e-11	1.25863e-10	0.78	0.892	0.81	0	0	0.018		NM_005968	HNRNPM	chr19	8509803	8554002	+	2519	1	HNRNPM|CEAR|HNRNPM4|HNRPM|HNRPM4|HTGR1|NAGR1|hnRNP M|-|19p13.2|protein-coding	-1.17128	1.09915e-259	8.80451e-258	73.549	72.296	75.205	146.325	149.558	146.089		NM_001329095	GALNT14	chr2
									NR_103750	KIF25-AS1	chr6	168394867	168397757	-	1401	1	KIF25-AS1|C6orf54|HGC6.1.1|NCRNA00300|-|6q27|ncRNA	6.95289	4.32443e-08	1.39562e-07	1.192	1.084	0.66	0	0	0		NM_001304787	APCDD1L	chr20	57034160	57089994	-	3587	1	APCDD1L|-|-|20q13.32|protein-coding	-1.34237	8.02636e-259	6.40066e-257	35.909	37.848	36.415	81.647	83.409	83.926		NM_004137	KCNMB1	chr5
									NM_001130142	VWA5A	chr11	123986111	124017618	+	3515	1	VWA5A|BCSC-1|BCSC1|LOH11CR2A|-|11q24.2|protein-coding	6.95023	0	0	86.392	80.481	75.458	0.672	0.849	0.787		NM_016441	CRIM1	chr2	36583370	36778278	+	5592	1	CRIM1|CRIM-1|S52|-|2p22.2|protein-coding	-0.938314	2.94134e-257	2.33516e-255	94.439	94.654	96.352	164.641	163.626	158.708		NM_172366	FBXO16	chr8
									NR_003133	GBP1P1	chr1	89873238	89890493	+	1229	1	GBP1P1|-|-|1p22.2|pseudo	6.93757	4.02338e-08	1.30104e-07	1.189	1.03	1.104	0	0	0		NM_001303530	TUBB6	chr18	12308058	12326615	+	2521	1	TUBB6|HsT1601|TUBB-5|-|18p11.21|protein-coding	-1.22889	2.01866e-254	1.59554e-252	214.608	218.837	228.209	451.179	455.929	480.437		NR_132376	LINC01173	chr2
									NM_001002796	MCTP1	chr5	94041242	94417570	-	4655	1	MCTP1|-|-|5q15|protein-coding	6.92695	1.69087e-25	1.20335e-24	2.929	2.658	2.51	0.023	0.013	0.012		NM_001145199	C12orf75	chr12	105724414	105765296	+	1358	1	C12orf75|AGD3|OCC-1|OCC1|-|12q23.3|protein-coding	-1.35391	1.67563e-251	1.3128e-249	74.412	73.196	75.273	167.086	171.652	168.297		NM_006158	NEFL	chr8
									NM_002426	MMP12	chr11	102733460	102745764	-	1868	1	MMP12|HME|ME|MME|MMP-12|-|11q22.2|protein-coding	6.88531	5.82829e-11	2.2457e-10	2.765	2.792	2.048	0.027	0	0.029		NM_003380	VIM	chr10	17270258	17279592	+	2124	1	VIM|CTRCT30|HEL113|-|10p13|protein-coding	-1.02842	3.40392e-247	2.59847e-245	1456.01	1520.96	1543.44	2716.87	2701.7	2791.86		NM_001290276	RARB	chr3
									NM_005118	TNFSF15	chr9	117546915	117568408	-	6683	1	TNFSF15|TL1|TL1A|TNLG1B|VEGI|VEGI192A|-|9q32|protein-coding	6.8808	1.53168e-48	1.87272e-47	3.419	3.683	3.599	0.016	0.027	0.042		NM_031370	HNRNPD	chr4	83274467	83295149	-	2246	1	HNRNPD|AUF1|AUF1A|HNRPD|P37|hnRNPD0|-|4q21.22|protein-coding	-1.16422	1.42506e-244	1.0651e-242	80.688	78.318	77.935	161.506	156.508	151.986		NM_002521	NPPB	chr1
									NM_006512	SAA4	chr11	18252902	18258384	-	659	1	SAA4|C-SAA|CSAA|-|11p15.1|protein-coding	6.87311	6.71429e-08	2.13792e-07	1.504	2.536	1.872	0	0	0		NM_001418	EIF4G2	chr11	10818593	10830582	-	3887	1	EIF4G2|AAG1|DAP5|NAT1|P97|-|11p15.4|protein-coding	-0.751003	1.78207e-243	1.32638e-241	359.625	353.114	346.334	533.753	534.637	518.687		NM_173642	RIMKLA	chr1
									NM_002983	CCL3	chr17	34415603	34417506	-	791	1	CCL3|G0S19-1|LD78ALPHA|MIP-1-alpha|MIP1A|SCYA3|-|17q12|protein-coding	6.81988	8.08764e-08	2.5597e-07	1.715	1.408	1.638	0	0	0		NM_022346	NCAPG	chr4	17812436	17846487	+	4729	1	NCAPG|CAPG|CHCG|NY-MEL-3|YCG1|-|4p15.31|protein-coding	-1.32318	6.62575e-243	4.91103e-241	21.942	21.506	21.035	47.352	49.014	47.003		NR_144530	LOC100506797	chr2
									NM_001242524	HLA-DPA1	chr6	33032346	33048555	-	1762.9	8	HLA-DPA1|DP(W3)|DP(W4)|HLA-DP1A|HLADP|HLASB|PLT1|-|6p21.32|protein-coding	6.81207	8.97769e-08	2.83036e-07	0.623	0.696	0.921	0	0	0		NM_001897	CSPG4	chr15	75966663	76005189	-	8278	1	CSPG4|HMW-MAA|MCSP|MCSPG|MEL-CSPG|MSK16|NG2|-|15q24.2|protein-coding	-1.42159	2.77937e-242	2.05157e-240	16.039	16.559	17.148	38.926	38.532	41.098		NR_133913	LINC01629	chr14
									NM_002118	HLA-DMB	chr6	32902406	32908847	-	1389	8	HLA-DMB|D6S221E|RING7|-|6p21.32|protein-coding	6.80371	2.64103e-15	1.27436e-14	5.746	4.557	4.219	0.036	0	0.077		NM_014783	ARHGAP11A	chr15	32907677	32932138	+	5886	1	ARHGAP11A|GAP (1-12)|-|15q13.3|protein-coding	-1.51081	4.43811e-242	3.26246e-240	14.543	14.76	13.917	38.223	38.015	34.837		NM_000015	NAT2	chr8
									NM_001177676	GPR68	chr14	91698876	91710852	-	2856	1	GPR68|AI2A6|GPR12A|OGR1|-|14q32.11|protein-coding	6.79983	1.82704e-92	4.07445e-91	15.179	15.797	16.006	0.156	0.041	0.17		NM_005603	ATP8B1	chr18	55313659	55470327	-	5907	1	ATP8B1|ATPIC|BRIC|FIC1|ICP1|PFIC|PFIC1|-|18q21.31|protein-coding	-1.86704	5.14902e-239	3.75416e-237	6.527	6.592	5.974	21.055	20.503	20.534		NM_001252634	THRB	chr3
									NM_001287824	AFAP1L2	chr10	116054583	116164537	-	4135	1	AFAP1L2|CTB-1144G6.4|KIAA1914|XB130|-|10q25.3|protein-coding	6.79001	8.13459e-115	2.36658e-113	14.236	14.099	13.583	0.175	0.059	0.095		NM_202002	FOXM1	chr12	2966847	2986321	-	3634	1	FOXM1|FKHL16|FOXM1B|HFH-11|HFH11|HNF-3|INS-1|MPHOSPH2|MPP-2|MPP2|PIG29|TRIDENT|-|12p13.33|protein-coding	-1.14467	1.52492e-238	1.1073e-236	45.072	45.632	45.116	89.501	89.338	88.493		NM_012072	CD93	chr20
									NM_001759	CCND2	chr12	4382902	4414522	+	6515	1	CCND2|KIAK0002|MPPH3|-|12p13.32|protein-coding	6.74126	1.55462e-10	5.86613e-10	0.641	0.746	0.587	0.008	0	0.008		NM_001134231	NT5DC2	chr3	52558385	52567793	-	1799	1	NT5DC2|-|-|3p21.1|protein-coding	-1.17462	1.57845e-238	1.14153e-236	95.812	95.053	99.753	194.987	194.474	194.226		NM_005114	HS3ST1	chr4
									NM_001781	CD69	chr12	9905082	9913497	-	1669	1	CD69|AIM|BL-AC/P26|CLEC2C|EA1|GP32/28|MLR-3|-|12p13.31|protein-coding	6.73422	1.50299e-10	5.67607e-10	2.751	2.579	2.366	0	0.07	0		NM_001165414	LDHA	chr11	18417813	18429765	+	2295	1	LDHA|GSD11|HEL-S-133P|LDHM|PIG19|-|11p15.1|protein-coding	-0.725669	4.89165e-237	3.52337e-235	756.535	748.707	749.225	1118.41	1117.77	1086.95		NM_001199214	STMN2	chr8
									NM_004258	CD101	chr1	117544372	117579173	+	3551	1	CD101|EWI-101|IGSF2|V7|-|1p13.1|protein-coding	6.72617	1.42614e-07	4.43278e-07	0.297	0.39	0.317	0	0	0		NM_001040272	ADAMTSL1	chr9	18474079	18910947	+	7811	1	ADAMTSL1|ADAMTSL-1|ADAMTSR1|C9orf94|PUNCTIN|-|9p22.2-p22.1|protein-coding	-2.40271	5.84187e-237	4.1909e-235	3.357	3.855	3.109	12.566	13.293	12.032		NM_003030	SHOX2	chr3
									NM_152997	FDCSP	chr4	71091788	71100968	+	558	1	FDCSP|C4orf7|FDC-SP|-|4q13.3|4q13|protein-coding	6.71961	1.46393e-07	4.54469e-07	1.963	1.906	2.432	0	0	0		NM_144508	KNL1	chr15	40886447	40954881	+	7579	1	KNL1|AF15Q14|CASC5|CT29|D40|MCPH4|PPP1R55|Spc7|hKNL-1|hSpc105|-|15q15.1|protein-coding	-1.80761	7.67172e-237	5.4816e-235	6.002	5.859	5.209	17.865	18.086	17.368		NM_001331035	CFI	chr4
									NM_000193	SHH	chr7	155594934	155604967	-	2195	1	SHH|HHG1|HLP3|HPE3|MCOPCB5|SMMCI|TPT|TPTPS|-|7q36.3|protein-coding	6.7175	2.05047e-19	1.18344e-18	3.827	4.014	3.682	0.09	0	0		NM_002263	KIFC1	chr6	33359313	33377699	+	2687	3	KIFC1|HSET|KNSL2|-|6p21.32|protein-coding	-1.52844	1.11675e-236	7.94759e-235	27.647	26.873	27.803	68.664	69.942	72.7		NM_005337	NCKAP1L	chr12
									NM_003807	TNFSF14	chr19	6661264	6670599	-	4771	1	TNFSF14|CD258|HVEML|LIGHT|LTg|-|19p13.3|protein-coding	6.71424	1.71469e-07	5.29466e-07	0.328	0.223	0.181	0	0	0		NM_013451	MYOF	chr10	95066186	95242074	-	6787	1	MYOF|FER1L3|-|10q23.33|protein-coding	-0.914963	1.18899e-236	8.42814e-235	57.757	58.806	57.527	97.955	97.827	96.495		NM_019885	CYP26B1	chr2
									NM_020130	C8orf4	chr8	40010987	40012827	+	1838	1	C8orf4|TC-1|TC1|-|8p11.21|protein-coding	6.71248	1.36872e-107	3.69328e-106	28.667	26.971	26.918	0.108	0.347	0.264		NM_022731	NUCKS1	chr1	205681947	205719372	-	6455	1	NUCKS1|JC7|NUCKS|-|1q32.1|protein-coding	-1.04838	2.80998e-236	1.98398e-234	53.906	49.907	49.916	94.84	96.581	91.704		NM_198404	KCTD4	chr13
									NM_001248	ENTPD3	chr3	40428647	40470117	+	2813	1	ENTPD3|CD39L3|HB6|NTPDase-3|-|3p22.1|protein-coding	6.70092	1.74014e-07	5.37044e-07	0.315	0.414	0.504	0	0	0		NM_000916	OXTR	chr3	8792095	8811300	-	4354	1	OXTR|OT-R|-|3p25.3|protein-coding	-2.74276	1.851e-235	1.30175e-233	2.924	2.919	2.961	16.136	18.175	18.156		NM_001291738	CD24	chrY
									NM_000795	DRD2	chr11	113280317	113346001	-	2689	1	DRD2|D2DR|D2R|-|11q23.2|protein-coding	6.70049	1.86514e-07	5.73345e-07	0.301	0.467	0.545	0	0	0		NR_135259	RPL22L1	chr3	170582665	170588045	-	2025	1	RPL22L1|-|-|3q26.2|protein-coding	-2.40713	7.64646e-235	5.35642e-233	8.527	7.977	8.5	40.015	38.705	39.171		NM_001012979	TCEAL5	chrX
									NM_033260	FOXQ1	chr6	1312675	1314993	+	2316	1	FOXQ1|HFH1|-|6p25.3|protein-coding	6.68913	2.1347e-10	8.00088e-10	1.734	1.793	1.838	0.021	0	0.023		NM_006845	KIF2C	chr1	45205490	45233438	+	2857	1	KIF2C|CT139|KNSL6|MCAK|-|1p34.1|protein-coding	-1.39339	7.56728e-234	5.2597e-232	33.171	31.271	32.458	76.845	74.552	75.595		NM_006681	NMU	chr4
									NM_000233	LHCGR	chr2	48913913	48982880	-	3080	1	LHCGR|HHG|LCGR|LGR2|LH/CG-R|LH/CGR|LHR|LHRHR|LSH-R|ULG5|-|2p16.3|protein-coding	6.66728	2.93583e-10	1.0921e-09	1.626	1.217	1.122	0.032	0	0		NM_001012271	BIRC5	chr17	76210277	76221716	+	2693	1	BIRC5|API4|EPR-1|-|17q25.3|protein-coding	-1.4832	3.48205e-233	2.41085e-231	33.289	34.934	35.792	85.059	84.864	88.829		NM_001300804	MDFI	chr6
									NM_001766	CD1D	chr1	158149737	158156216	+	3774	1	CD1D|CD1A|R3|R3G1|-|1q23.1|protein-coding	6.66114	2.24442e-07	6.84631e-07	0.425	0.515	0.596	0	0	0		NM_001008938	CKAP5	chr11	46765084	46867859	-	6668	1	CKAP5|CHTOG|MSPS|TOG|TOGp|ch-TOG|-|11p11.2|protein-coding	-0.980918	2.25455e-231	1.53714e-229	40.464	39.276	38.848	70.053	70.1	68.26		NM_001127173	CADM3	chr1
									NM_001166160	PPP1R9A	chr7	94536949	94925727	+	10497	1	PPP1R9A|NRB1|NRBI|Neurabin-I|-|7q21.3|protein-coding	6.65705	2.18675e-07	6.67954e-07	0.092	0.134	0.103	0	0	0		NM_005556	KRT7	chr12	52626954	52642709	+	1691	1	KRT7|CK7|K2C7|K7|SCL|-|12q13.13|protein-coding	-1.82688	2.34866e-230	1.59521e-228	30.481	30.993	32.067	98.714	92.564	103.777		NM_153838	ADGRF4	chr6
									NM_182526	TMEM229B	chr14	67936983	67982021	-	4063	1	TMEM229B|C14orf83|-|14q24.1|protein-coding	6.63344	2.54898e-07	7.73965e-07	0.347	0.224	0.243	0	0	0		NR_134488	LMNB1	chr5	126112315	126172712	+	3469	1	LMNB1|ADLD|LMN|LMN2|LMNB|-|5q23.2|protein-coding	-1.41669	4.97364e-230	3.36531e-228	35.378	32.234	32.486	80.835	81.157	77.774		NM_001004196	CD200	chr3
									NM_004335	BST2	chr19	17513748	17516457	-	1012	1	BST2|CD317|TETHERIN|-|19p13.11|protein-coding	6.62685	1.5915e-125	5.21633e-124	56.602	59.193	54.741	0.491	0.516	0.532		NM_001428	ENO1	chr1	8921059	8939151	-	2173	1	ENO1|ENO1L1|HEL-S-17|MPB1|NNE|PPH|-|1p36.23|protein-coding	-0.884147	4.75816e-229	3.20736e-227	873.857	878.206	902.753	1464.09	1431.2	1467.14		NM_198545	DRAXIN	chr1
									NM_001270989	EPGN	chr4	75174187	75182520	+	2688	1	EPGN|ALGV3072|EPG|PRO9904|-|4q13.3|protein-coding	6.61207	2.96078e-07	8.93839e-07	0.333	0.363	0.541	0	0	0		NM_212482	FN1	chr2	216225163	216300791	-	8767	1	FN1|CIG|ED-B|FINC|FN|FNZ|GFND|GFND2|LETS|MSF|-|2q35|protein-coding	-0.838624	7.58294e-227	5.07319e-225	610.589	586.525	584.646	964.329	917.942	941.147		NM_138568	rip	chr19
									NM_001289	CLIC2	chrX	154505496	154563990	-	2686	1	CLIC2|CLIC2b|MRXS32|XAP121|-|Xq28|protein-coding	6.57702	1.11066e-07	3.4764e-07	0.583	0.961	0.758	0	0.022	0		NM_014363	SACS	chr13	23902962	24007867	-	15656	1	SACS|ARSACS|DNAJC29|PPP1R138|SPAX6|-|13q12.12|protein-coding	-1.47415	3.18076e-226	2.12007e-224	9.274	8.546	8.087	22.359	21.777	20.025		NM_001193306	FPR1	chr19
									NM_018286	TMEM100	chr17	53796988	53800225	-	1751	1	TMEM100|-|-|17q22|protein-coding	6.55304	3.92217e-31	3.2406e-30	7.359	7.519	7.751	0.057	0.099	0.061		NR_109933	HN1	chr17	73131338	73150778	-	1641	1	HN1|ARM2|HN1A|-|17q25.1|protein-coding	-1.42284	5.38419e-226	3.57538e-224	60.207	64.757	65.192	151.337	148.858	153.519		NM_001146683	TMEM253	chr14
									NM_002240	KCNJ6	chr21	38996525	39288741	-	2784	1	KCNJ6|BIR1|GIRK-2|GIRK2|KATP-2|KATP2|KCNJ7|KIR3.2|KPLBS|hiGIRK2|-|21q22.13|protein-coding	6.51778	5.2238e-07	1.55056e-06	0.394	0.455	0.244	0	0	0		NM_001146276	NCEH1	chr3	172348435	172429008	-	4308	1	NCEH1|AADACL1|NCEH|-|3q26.31|protein-coding	-1.26253	7.96126e-226	5.26711e-224	25.841	26.051	26.381	55.654	55.551	55.824		NM_004297	GNA14	chr9
									NM_021007	SCN2A	chr2	166150341	166248820	+	8831	1	SCN2A|BFIC3|BFIS3|BFNIS|EIEE11|HBA|HBSCI|HBSCII|NAC2|Na(v)1.2|Nav1.2|SCN2A1|SCN2A2|-|2q24.3|protein-coding	6.48419	8.79565e-10	3.17921e-09	0.441	0.392	0.405	0	0	0.013		NM_018639	WSB2	chr12	118470497	118499016	-	2871	1	WSB2|SBA2|-|12q24.23|protein-coding	-1.42747	4.58496e-223	3.00004e-221	27.732	29.53	28.207	68.429	69.519	66.903		NM_001766	CD1D	chr1
									NM_153235	TXLNB	chr6	139561199	139613208	-	4672	1	TXLNB|C6orf198|LST001|MDP77|dJ522B19.2|-|6q24.1|protein-coding	6.47355	9.74731e-10	3.51324e-09	0.815	0.813	0.66	0.011	0.012	0		NM_133494	NEK7	chr1	198126108	198291548	+	4120	1	NEK7|-|-|1q31.3|protein-coding	-1.5441	1.11565e-218	7.14299e-217	27.49	26.056	26.338	68.029	75.701	63.845		NM_007256	SLCO2B1	chr11
									NM_080284	ABCA6	chr17	67074847	67138015	-	5255	1	ABCA6|EST155051|-|17q24.2-q24.3|protein-coding	6.47219	1.07595e-09	3.86947e-09	0.844	0.617	0.575	0	0	0.02		NM_002966	S100A10	chr1	151955386	151966714	-	1050	1	S100A10|42C|ANX2L|ANX2LG|CAL1L|CLP11|Ca[1]|GP11|P11|p10|-|1q21.3|protein-coding	-1.12303	5.92427e-217	3.75267e-215	178.616	184.896	185.247	352.85	351.39	359.579		NR_003955	EMBP1	chr1
									NM_001207037	ETV7	chr6	36333971	36355577	-	1767	1	ETV7|TEL-2|TEL2|TELB|-|6p21.31|protein-coding	6.45176	2.02393e-07	6.19901e-07	0.935	1.394	1.066	0	0	0.034		NM_004336	BUB1	chr2	111395275	111435684	-	3609	1	BUB1|BUB1A|BUB1L|hBUB1|-|2q13|protein-coding	-1.32243	1.51868e-216	9.58594e-215	26.843	25.438	25.008	57.712	56.996	57.407		NM_018965	TREM2	chr6
									NM_030572	SPX	chr12	21679191	21685881	+	2311	1	SPX|C12orf39|-|12p12.1|protein-coding	6.44778	1.35707e-09	4.84635e-09	1.332	1.862	1.335	0.043	0	0		NM_001127223	CD59	chr11	33724556	33744273	-	7780	1	CD59|16.3A5|1F5|EJ16|EJ30|EL32|G344|HRF-20|HRF20|MAC-IP|MACIF|MEM43|MIC11|MIN1|MIN2|MIN3|MIRL|MSK21|p18-20|-|11p13|protein-coding	-0.841918	2.34773e-216	1.47149e-214	93.56	89.377	93.185	148.662	148.271	144.109		NM_017581	CHRNA9	chr4
									NM_000817	GAD1	chr2	171673200	171717659	+	3455	1	GAD1|CPSQ1|GAD|SCP|-|2q31.1|protein-coding	6.40341	1.13337e-06	3.27596e-06	0.461	0.203	0.297	0	0	0		NM_002808	PSMD2	chr3	184016886	184026842	+	3037	1	PSMD2|P97|RPN1|S2|TRAP2|-|3q27.1|protein-coding	-0.815616	7.89673e-216	4.93215e-214	195.623	192.895	193.035	304.92	304.018	305.534		NR_120606	LINCR-0002	chr3
									NM_005954	MT3	chr16	56623267	56625000	+	577	1	MT3|GIF|GIFB|GRIF|ZnMT3|-|16q13|protein-coding	6.38908	1.04253e-06	3.0222e-06	1.537	2.106	1.176	0	0	0		NM_144617	HSPB6	chr19	36245467	36247930	-	1455	1	HSPB6|HEL55|Hsp20|PPP1R91|-|19q13.12|protein-coding	-1.60087	2.99777e-213	1.85291e-211	33.202	33.375	33.877	90.497	90.459	90.171		NM_003469	SCG2	chr2
									NM_003467	CXCR4	chr2	136871919	136875725	-	1670	1	CXCR4|CD184|D2S201E|FB22|HM89|HSY3RR|LAP-3|LAP3|LCR1|LESTR|NPY3R|NPYR|NPYRL|NPYY3R|WHIM|WHIMS|-|2q22.1|protein-coding	6.37747	1.00937e-06	2.92795e-06	0.656	0.485	0.517	0	0	0		NM_006743	RBM3	chrX	48432741	48439553	+	4423	1	RBM3|IS1-RNPL|RNPL|-|Xp11.23|protein-coding	-0.997166	2.10157e-212	1.2945e-210	47.404	46.675	46.39	83.799	83.76	82.077		NM_005797	MPZL2	chr11
									NM_001256424	GUCY1A2	chr11	106544738	106889171	-	16208	1	GUCY1A2|GC-SA2|GUC1A2|-|11q22.3|protein-coding	6.3489	2.32816e-09	8.1866e-09	0.185	0.189	0.237	0.003	0.004	0		NM_001267571	TBC1D2	chr9	100961280	101018003	-	3335	1	TBC1D2|PARIS-1|PARIS1|TBC1D2A|-|9q22.33|protein-coding	-1.60936	1.18421e-209	7.19506e-208	15.817	16.208	16.986	45.254	43.471	43.896		NM_002442	MSI1	chr12
									NM_016524	SYT17	chr16	19179535	19279656	+	3107	1	SYT17|sytXVII|-|16p12.3|protein-coding	6.29821	4.38993e-07	1.30892e-06	0.638	0.489	0.516	0.016	0	0		NM_031243	HNRNPA2B1	chr7	26229556	26240413	-	3688	1	HNRNPA2B1|HNRNPA2|HNRNPB1|HNRPA2|HNRPA2B1|HNRPB1|IBMPFD2|RNPA2|SNRPB1|-|7p15.2|protein-coding	-0.804544	3.35392e-208	2.02402e-206	247.077	234.012	232.49	368.064	379.421	363.335		NM_003807	TNFSF14	chr19
									NM_016269	LEF1	chr4	108968701	109090112	-	3588	1	LEF1|LEF-1|TCF10|TCF1ALPHA|TCF7L3|-|4q25|protein-coding	6.26326	2.48237e-24	1.7009e-23	2.738	2.812	3.004	0.019	0	0.102		NM_001813	CENPE	chr4	104026963	104119566	-	8561	1	CENPE|CENP-E|KIF10|MCPH13|PPP1R61|-|4q24|protein-coding	-1.59235	4.09491e-208	2.46288e-206	10.154	9.423	8.87	25.098	27.471	23.908		NM_198281	GPRIN3	chr4
									NM_001010905	C6orf58	chr6	127898319	127912963	+	1193	1	C6orf58|LEG1|-|6q22.33|protein-coding	6.24765	2.29934e-06	6.4907e-06	0.568	0.976	0.569	0	0	0		NR_036610	SRSF3	chr6	36562090	36572244	+	3593	1	SRSF3|SFRS3|SRp20|-|6p21.31-p21.2|protein-coding	-1.03793	1.8106e-206	1.0817e-204	57.226	56.902	55.415	111.967	109.063	110.974		NM_004895	NLRP3	chr1
									NM_002612	PDK4	chr7	95212809	95225925	-	3687	1	PDK4|-|-|7q21.3|protein-coding	6.24582	7.31732e-13	3.14205e-12	1.189	1.442	1.088	0	0.016	0.029		NM_004701	CCNB2	chr15	59397284	59417244	+	1538	1	CCNB2|HsT17299|-|15q22.2|protein-coding	-1.5543	2.935e-204	1.73603e-202	35.514	33.187	35.538	91.23	92.938	88.174		NR_131959	LVCAT1	chr4
									NM_001007231	ARHGAP25	chr2	68961913	69053957	+	2978	1	ARHGAP25|HEL-S-308|KAIA0053|-|2p13.3|protein-coding	6.24003	5.74712e-07	1.69856e-06	0.555	0.521	0.571	0.017	0	0		NM_002356	MARCKS	chr6	114178514	114184652	+	4300	1	MARCKS|80K-L|MACS|PKCSL|PRKCSL|-|6q21|protein-coding	-1.18929	3.19548e-204	1.88386e-202	30.937	32.572	32.438	64.696	66.888	63.238		NM_021181	SLAMF7	chr1
									NM_001322402	ADGRL3	chr4	62066974	62944053	+	12762	1	ADGRL3|CIRL3|CL3|LEC3|LPHN3|-|4q13.1|protein-coding	6.23949	1.00887e-12	4.30405e-12	0.465	0.294	0.324	0.004	0.005	0.004		NM_002737	PRKCA	chr17	64298926	64806862	+	8751	1	PRKCA|AAG6|PKC-alpha|PKCA|PRKACA|-|17q24.2|protein-coding	-1.3545	2.08606e-202	1.22175e-200	9.36	8.905	9.27	21.373	21.031	20.244		NM_002974	SERPINB4	chr18
									NM_001321041	RHCG	chr15	90014640	90039814	-	1926	1	RHCG|C15orf6|PDRC2|RHGK|SLC42A3|-|15q26.1|protein-coding	6.22388	2.47769e-06	6.96881e-06	0.352	0.368	0.577	0	0	0		NM_001256875	CDCA8	chr1	38158073	38175391	+	2474	1	CDCA8|BOR|BOREALIN|DasraB|MESRGP|-|1p34.3|protein-coding	-1.53912	2.09469e-200	1.21881e-198	23.669	25.148	26.795	66.013	65.389	66.135		NM_153634	CPNE8	chr12
									NM_001351	DAZL	chr3	16628301	16647006	-	3035	1	DAZL|DAZH|DAZL1|DAZLA|SPGYLA|-|3p24.3|protein-coding	6.20953	2.46764e-06	6.94165e-06	0.275	0.234	0.305	0	0	0		NM_003379	EZR	chr6	159186773	159239340	-	3134	1	EZR|CVIL|CVL|HEL-S-105|VIL2|-|6q25.3|protein-coding	-1.14027	3.83126e-200	2.222e-198	89.49	89.917	93.043	179.857	170.596	183.686		NM_001166160	PPP1R9A	chr7
									NM_002463	MX2	chr21	42733950	42780869	+	2945	1	MX2|MXB|-|21q22.3|protein-coding	6.19896	3.21532e-89	6.93663e-88	12.418	12.586	11.06	0.118	0.237	0.091		NM_005159	ACTC1	chr15	35080297	35087927	-	3684	1	ACTC1|ACTC|ASD5|CMD1R|CMH11|LVNC4|-|15q14|protein-coding	-3.0885	1.1102e-199	6.41796e-198	9.941	9.347	8.624	67.239	66.222	77.872		NM_007329	DMBT1	chr10
									NM_001712	CEACAM1	chr19	43011458	43032661	-	3508	1	CEACAM1|BGP|BGP1|BGPI|-|19q13.2|protein-coding	6.17999	7.87629e-07	2.30495e-06	0.405	0.393	0.441	0	0	0.017		NM_004675	DIRAS3	chr1	68511645	68517314	-	1967	1	DIRAS3|ARHI|NOEY2|-|1p31.3|protein-coding	-3.02161	5.13375e-199	2.94869e-197	3.952	3.758	4.077	30.139	28.778	26.127		NM_004994	MMP9	chr20
									NM_001304748	TMEM74B	chr20	1161205	1165319	-	1574	1	TMEM74B|C20orf46|-|20p13|protein-coding	6.1689	3.04687e-06	8.50544e-06	0.554	0.346	0.514	0	0	0		NM_004343	CALR	chr19	13049414	13055304	+	1900	1	CALR|CRT|HEL-S-99n|RO|SSA|cC1qR|-|19p13.13|protein-coding	-0.800109	1.44409e-198	8.26786e-197	488.135	495.146	495.014	759.889	757.965	773.786		NM_145252	ZG16B	chr16
									NM_001002917	OR8D1	chr11	124179736	124180662	-	925	1	OR8D1|JCG9|OR8D3|OST004|PDJ9J14|-|11q24.2|protein-coding	6.16694	3.24347e-06	9.03729e-06	0.677	1.04	0.867	0	0	0		NM_198433	AURKA	chr20	54944445	54967393	-	2576	1	AURKA|AIK|ARK1|AURA|BTAK|PPP1R47|STK15|STK6|STK7|-|20q13.2|protein-coding	-1.23191	2.10333e-196	1.1815e-194	43.754	42.469	41.644	89.07	91.269	87.934		NM_001324182	SH3GL3	chr15
									NM_001301159	NHLRC4	chr16	616995	619495	+	2102	1	NHLRC4|-|-|16p13.3|protein-coding	6.16335	3.59889e-06	1.00011e-05	0.347	0.265	0.528	0	0	0		NM_001079524	PAICS	chr4	57302269	57327534	+	3307	1	PAICS|ADE2|ADE2H1|AIRC|PAIS|-|4q12|protein-coding	-0.978621	2.17381e-195	1.21727e-193	59.962	58.828	59.601	104.781	105.319	102.827		NM_001195278	TMEM178B	chr7
									NM_015567	SLITRK5	chr13	88324870	88331870	+	4442	1	SLITRK5|LRRC11|bA364G4.2|-|13q31.2|protein-coding	6.14158	3.14516e-34	2.83461e-33	2.842	2.975	2.805	0.022	0.065	0.024		NM_001145661	GATA2	chr3	128198265	128207373	-	3466	1	GATA2|DCML|IMD21|MONOMAC|NFE1B|-|3q21.3|protein-coding	-2.10544	2.51715e-195	1.40512e-193	6.557	6.084	6.671	24.152	24.575	25.232		NM_016568	RXFP3	chr5
									NM_001719	BMP7	chr20	55743809	55841707	-	4022	1	BMP7|OP-1|-|20q13.31|protein-coding	6.11511	4.1349e-06	1.14266e-05	0.182	0.164	0.23	0	0	0		NM_001130823	DNMT1	chr19	10244020	10305811	-	5415	1	DNMT1|ADCADN|AIM|CXXC9|DNMT|HSN1E|MCMT|m.HsaI|-|19p13.2|protein-coding	-1.06477	9.83081e-194	5.45366e-192	31.226	32.126	31.462	60.001	58.497	58.203		NM_001629	ALOX5AP	chr13
									NM_012214	MGAT4A	chr2	99235569	99347589	-	8364	1	MGAT4A|GNT-IV|GNT-IVA|GnT-4a|-|2q11.2|protein-coding	6.10639	1.13424e-06	3.27742e-06	0.127	0.206	0.15	0	0	0		NM_015161	ARL6IP1	chr16	18802989	18813000	-	2401	1	ARL6IP1|AIP1|ARL6IP|ARMER|SPG61|-|16p12.3|protein-coding	-1.08512	3.22674e-192	1.77899e-190	82.46	77.926	84.482	154.29	152.475	154.151		NM_172229	KREMEN2	chr16
									NM_012281	KCND2	chr7	119913722	120390387	+	5325	1	KCND2|KV4.2|RK5|-|7q31.31|protein-coding	6.10589	1.12722e-08	3.7856e-08	0.588	0.485	0.487	0	0	0.02		NM_001113547	LIMA1	chr12	50569563	50616488	-	3612	1	LIMA1|EPLIN|SREBP3|-|12q13.12|protein-coding	-1.1506	2.18017e-190	1.19096e-188	47.171	45.52	42.374	86.435	91.829	88.96		NM_001318198	SNX10	chr7
									NM_005409	CXCL11	chr4	76954840	76957350	-	1595	1	CXCL11|H174|I-TAC|IP-9|IP9|SCYB11|SCYB9B|b-R1|-|4q21.1|protein-coding	6.10435	4.07226e-79	7.7058e-78	20.181	19.461	17.482	0.218	0.146	0.371		NM_007019	UBE2C	chr20	44441215	44445596	+	842	1	UBE2C|UBCH10|dJ447F3.2|-|20q13.12|protein-coding	-1.46584	1.4923e-189	8.07784e-188	71.748	69.821	75.025	178.023	174.795	179.081		NM_001306151	DAPP1	chr4
									NM_015507	EGFL6	chrX	13587694	13651694	+	2415	1	EGFL6|MAEG|W80|-|Xp22.2|protein-coding	6.08985	5.81761e-06	1.58535e-05	0.367	0.168	0.409	0	0	0		NM_013282	UHRF1	chr19	4910379	4962165	+	4232	1	UHRF1|ICBP90|Np95|RNF106|TDRD22|hNP95|hUHRF1|huNp95|-|19p13.3|protein-coding	-1.76879	6.17507e-189	3.32245e-187	8.632	8.168	8.749	25.638	26.978	25.397		NM_024734	CLMN	chr14
									NM_018295	TMEM140	chr7	134832766	134850967	+	2051	1	TMEM140|-|-|7q33|protein-coding	6.07972	2.87622e-19	1.64725e-18	3.129	3.703	3.098	0.024	0.057	0.052		NM_001303501	CNN2	chr19	1026274	1039067	+	2539	1	CNN2|-|-|19p13.3|protein-coding	-1.14938	6.26402e-187	3.35013e-185	88.364	94.122	91.411	178.726	175.886	187.456		NM_004751	GCNT3	chr15
									NM_020697	KCNS2	chr8	99439250	99443023	+	3162	1	KCNS2|KV9.2|-|8q22.2|protein-coding	6.07604	5.0566e-06	1.3875e-05	0.198	0.24	0.273	0	0	0		NM_001164317	FLNB	chr3	57994127	58157982	+	9511	1	FLNB|ABP-278|ABP-280|AOI|FH1|FLN-B|FLN1L|LRS1|SCT|TABP|TAP|-|3p14.3|protein-coding	-0.839006	8.96503e-187	4.76614e-185	39.065	38.963	37.299	61.723	61.654	60.336		NM_005477	HCN4	chr15
									NM_006588	SULT1C4	chr2	108994367	109005426	+	2865	1	SULT1C4|SULT1C|SULT1C2|-|2q12.3|protein-coding	6.0555	1.61822e-08	5.38392e-08	0.869	0.882	1.121	0.019	0	0.02		NM_001569	IRAK1	chrX	153275957	153285342	-	3555	1	IRAK1|IRAK|pelle|-|Xq28|protein-coding	-1.26842	2.07785e-186	1.10138e-184	31.452	34.083	33.735	72.449	70.583	69.347		NM_000069	CACNA1S	chr1
									NM_003265	TLR3	chr4	186990309	187006252	+	3034	1	TLR3|CD283|IIAE2|-|4q35.1|protein-coding	6.03048	6.53335e-19	3.68504e-18	1.96	2.153	2.379	0.033	0.019	0.035		NM_018509	LRRC59	chr17	48458594	48474914	-	2906	1	LRRC59|PRO1855|p34|-|17q21.33|protein-coding	-0.92427	1.38205e-183	7.26104e-182	87.193	88.64	88.056	149.259	147.323	149.201		NM_005954	MT3	chr16
									NM_001462	FPR2	chr19	52266642	52273779	+	2007	1	FPR2|ALXR|FMLP-R-II|FMLPX|FPR2A|FPRH1|FPRH2|FPRL1|HM63|LXA4R|-|19q13.41|protein-coding	6.02346	8.94387e-06	2.39096e-05	0.601	0.212	0.323	0	0	0		NM_000602	SERPINE1	chr7	100770370	100782547	+	3179	1	SERPINE1|PAI|PAI-1|PAI1|PLANH1|-|7q22.1|protein-coding	-0.898605	3.11722e-182	1.62341e-180	855.575	907.62	920.422	1489.45	1523.43	1443.63		NM_006744	RBP4	chr10
									NM_145008	YPEL4	chr11	57412560	57417417	-	1715	1	YPEL4|-|-|11q12.1|protein-coding	6.01975	6.85419e-06	1.85594e-05	0.395	0.502	0.36	0	0	0		NM_199141	CARM1	chr19	10982253	11033448	+	2950	1	CARM1|PRMT4|-|19p13.2|protein-coding	-1.6088	2.71848e-181	1.41163e-179	15.686	15.38	17.064	44.736	42.589	43.088		NM_156039	CSF3R	chr1
									NM_002563	P2RY1	chr3	152552482	152559228	+	6744	1	P2RY1|P2Y1|-|3q25.2|protein-coding	6.00867	2.1038e-06	5.96321e-06	0.232	0.248	0.137	0.007	0	0		NM_021103	TMSB10	chr2	85132763	85133799	+	477	1	TMSB10|MIG12|TB10|-|2p11.2|protein-coding	-0.896763	4.20747e-181	2.17849e-179	3417.33	3673.33	3629.5	5969.21	5889.32	5916.14		NM_001647	APOD	chr3
									NM_001432	EREG	chr4	75230860	75254477	+	4621	1	EREG|EPR|ER|Ep|-|4q13.3|protein-coding	5.99078	6.57666e-303	6.79069e-301	26.192	25.247	23.976	0.376	0.377	0.303		NM_018492	PBK	chr8	27667138	27695612	-	2107	1	PBK|CT84|HEL164|Nori-3|SPK|TOPK|-|8p21.1|protein-coding	-1.58688	2.83729e-180	1.46059e-178	20.672	20.77	20.326	56.566	54.461	53.168		NM_001775	CD38	chr4
									NM_001330289	KIF1A	chr2	241653181	241759725	-	8923	1	KIF1A|ATSV|C2orf20|HSN2C|MRD9|SPG30|UNC104|-|2q37.3|protein-coding	5.98995	8.10888e-06	2.18015e-05	0.065	0.097	0.076	0	0	0		NM_002380	MATN2	chr8	98881249	99048946	+	4149	1	MATN2|-|-|8q22.1-q22.2|protein-coding	-2.73996	6.66502e-180	3.42118e-178	2.402	2.014	2.736	13.63	14.007	14.631		NM_017516	RAB39A	chr11
									NM_001729	BTC	chr4	75669970	75719896	-	2807	1	BTC|-|-|4q13.3|protein-coding	5.98393	8.61851e-06	2.30952e-05	0.204	0.325	0.22	0	0	0		NM_001300796	RAN	chr12	131356539	131362223	+	2484	1	RAN|ARA24|Gsp1|TC4|-|12q24.33|protein-coding	-0.885333	1.07346e-179	5.49431e-178	98.709	96.218	97.179	159.785	162.161	158.43		NM_001130918	TTLL6	chr17
									NM_001004452	OR1J4	chr9	125281420	125282361	+	940	1	OR1J4|HSHTPCRX01|HTPCRX01|OR9-21|-|9q33.2|protein-coding	5.9793	8.49184e-06	2.27797e-05	0.777	0.862	0.591	0	0	0		NM_003685	KHSRP	chr19	6413119	6424822	-	3228	1	KHSRP|FBP2|FUBP2|KSRP|-|19p13.3|protein-coding	-1.08524	1.62142e-179	8.27525e-178	42.634	43.687	44.242	83.259	83.22	80.087		NR_026797	LINC00520	chr14
									NM_003638	ITGA8	chr10	15555948	15762334	-	6933	1	ITGA8|-|-|10p13|protein-coding	5.96694	8.77953e-06	2.35055e-05	0.09	0.095	0.116	0	0	0		NM_032160	DSEL	chr18	65173819	65183967	-	9277	1	DSEL|C18orf4|-|18q22.1|protein-coding	-1.81662	1.5853e-178	8.06788e-177	3.678	3.641	3.125	11.025	11.353	10.47		NM_182970	RIMS4	chr20
									NM_025184	EFHC2	chrX	44007128	44202923	-	3235	1	EFHC2|MRX74|dJ1158H2.1|-|Xp11.3|protein-coding	5.96561	1.05276e-11	4.24312e-11	1.097	1.205	1.182	0.031	0	0.017		NM_005804	DDX39A	chr19	14519610	14530195	-	1527	1	DDX39A|BAT1|BAT1L|DDX39|DDXL|URH49|-|19p13.12|protein-coding	-1.56922	5.08292e-177	2.56486e-175	33.065	37.657	35.841	93.672	92.975	95.387		NM_015230	ARAP2	chr4
									NM_001318789	TLR2	chr4	154605404	154627412	+	3619	1	TLR2|CD282|TIL4|-|4q31.3|protein-coding	5.95625	2.42263e-06	6.82363e-06	0.322	0.384	0.381	0	0	0.015		NM_000428	LTBP2	chr14	74964886	75079034	-	8516	1	LTBP2|C14orf141|GLC3D|LTBP3|MSPKA|MSTP031|WMS3|-|14q24.3|protein-coding	-0.978723	1.18176e-176	5.94642e-175	24.577	24.86	24.325	44.427	43.4	41.605		NR_103745	PTENP1-AS	chr9
									NM_000345	SNCA	chr4	90645250	90758350	-	3207	1	SNCA|NACP|PARK1|PARK4|PD1|-|4q22.1|protein-coding	5.93081	9.99879e-68	1.63262e-66	7.668	8.299	7.471	0.099	0.077	0.161		NM_020890	KIAA1524	chr3	108268718	108308491	-	4242	1	KIAA1524|CIP2A|p90|-|3q13.13|protein-coding	-1.47862	2.29304e-175	1.14415e-173	12.298	11.4	11.736	28.934	29.508	29.457		NM_001168400	BEX2	chrX
									NM_152565	ATP6V0D2	chr8	87111139	87166454	+	2360	1	ATP6V0D2|ATP6D2|VMA6|-|8q21.3|protein-coding	5.91968	1.13215e-05	3.00633e-05	0.332	0.236	0.288	0	0	0		NM_001110556	FLNA	chrX	153576900	153603006	-	8460	1	FLNA|ABP-280|ABPX|CSBS|CVD1|FLN|FLN-A|FLN1|FMD|MNS|NHBP|OPD|OPD1|OPD2|XLVD|XMVD|-|Xq28|protein-coding	-0.732811	9.04315e-175	4.49966e-173	378.865	391.853	383.485	573.968	561.238	572.352		NM_138573	NRG4	chr15
									NM_001031743	CFAP206	chr6	88117690	88174191	+	2200	1	CFAP206|C6orf165|dJ382I10.1|-|6q15|protein-coding	5.91921	1.10883e-05	2.94661e-05	0.332	0.276	0.308	0	0	0		NM_001142479	NREP	chr5	111065000	111093252	-	2098	1	NREP|C5orf13|D4S114|P311|PRO1873|PTZ17|SEZ17|-|5q22.1|protein-coding	-1.77678	7.49793e-173	3.72043e-171	14.471	14.784	14.353	44.71	43.412	45.269		NM_000817	GAD1	chr2
									NM_005249	FOXG1	chr14	29236278	29239483	+	3203	1	FOXG1|BF1|BF2|FHKL3|FKH2|FKHL1|FKHL2|FKHL3|FKHL4|FOXG1A|FOXG1B|FOXG1C|HBF-1|HBF-2|HBF-3|HBF-G2|HBF2|HFK1|HFK2|HFK3|KHL2|QIN|-|14q12|protein-coding	5.91724	3.02456e-06	8.4471e-06	0.489	0.332	0.404	0	0.018	0		NM_001324116	UAP1	chr1	162531230	162569633	+	2431	1	UAP1|AGX|AGX1|AGX2|SPAG2|-|1q23.3|protein-coding	-1.05523	1.00607e-172	4.97825e-171	58.829	58.747	56.821	107.3	108.974	105.879		NM_012387	PADI4	chr1
									NM_002153	HSD17B2	chr16	82068858	82132139	+	1427	1	HSD17B2|EDH17B2|HSD17|SDR9C2|-|16q23.3|protein-coding	5.90482	8.94905e-15	4.20489e-14	3.144	3.832	3.156	0	0.122	0.038		NM_001943	DSG2	chr18	29077967	29128970	+	5852	1	DSG2|CDHF5|HDGC|-|18q12.1|protein-coding	-4.11945	1.46641e-172	7.23604e-171	0.383	0.467	0.453	6.592	7.074	6.492		NR_103778	FLG-AS1	chr1
									NM_000891	KCNJ2	chr17	68165676	68176183	+	5382	1	KCNJ2|ATFB9|HHBIRK1|HHIRK1|IRK1|KIR2.1|LQT7|SQT3|-|17q24.3|protein-coding	5.8802	1.00557e-53	1.32662e-52	3.635	3.481	3.439	0.046	0.086	0.03		NM_003612	SEMA7A	chr15	74701625	74726300	-	3366	1	SEMA7A|CD108|CDw108|H-SEMA-K1|H-Sema-L|JMH|SEMAK1|SEMAL|-|15q24.1|protein-coding	-1.0875	4.83086e-172	2.3707e-170	56.247	56.722	60.291	111.478	111.186	104.807		NM_001166176	NKX2-5	chr5
									NM_013389	NPC1L1	chr7	44552135	44580914	-	5025	1	NPC1L1|NPC11L1|-|7p13|protein-coding	5.87092	3.82839e-06	1.06042e-05	0.253	0.205	0.312	0.01	0	0		NM_001211	BUB1B	chr15	40453210	40513337	+	3717	1	BUB1B|BUB1beta|BUBR1|Bub1A|MAD3L|MVA1|SSK1|hBUBR1|-|15q15.1|protein-coding	-1.32163	1.49028e-171	7.25366e-170	21.684	19.876	20.547	45.91	48.171	44.157		NM_194322	OTOF	chr2
									NM_001295	CCR1	chr3	46243200	46249832	-	2672	1	CCR1|CD191|CKR-1|CKR1|CMKBR1|HM145|MIP1aR|SCYAR1|-|3p21.31|protein-coding	5.85056	1.76419e-05	4.59584e-05	0.293	0.152	0.277	0	0	0		NM_006597	HSPA8	chr11	122928200	122933043	-	2449	1	HSPA8|HEL-33|HEL-S-72p|HSC54|HSC70|HSC71|HSP71|HSP73|HSPA10|LAP-1|LAP1|NIP71|-|11q24.1|protein-coding	-0.647678	1.92122e-171	9.32576e-170	740.46	753.098	743.707	1040.49	1041.8	1038.57		NR_103548	LUCAT1	chr5
									NM_032413	C15orf48	chr15	45722727	45725647	+	947	1	C15orf48|FOAP-11|NMES1|-|15q21.1|protein-coding	5.8437	0	0	166.727	163.534	165.644	2.447	3.14	2.264		NM_012194	KIAA1549L	chr11	33563877	33695646	+	11598	1	KIAA1549L|C11orf41|C11orf69|G2|-|11p13|protein-coding	-1.5484	6.08631e-171	2.94634e-169	3.882	3.763	3.718	10.112	10.122	9.368		NM_002612	PDK4	chr7
									NM_181709	RFLNA	chr12	124773710	124800570	+	2145	1	RFLNA|CFM2|FAM101A|-|12q24.31|protein-coding	5.84186	1.6389e-05	4.28946e-05	0.268	0.307	0.316	0	0	0		NM_001243142	NUSAP1	chr15	41624892	41673248	+	2435	1	NUSAP1|ANKT|BM037|LNP|NUSAP|PRO0310p1|Q0310|SAPL|-|15q15.1|protein-coding	-1.23854	6.59633e-171	3.1846e-169	41.671	39.178	36.862	83.58	83.618	80.312		NM_001318789	TLR2	chr4
									NM_022052	NXF3	chrX	102330750	102348022	-	1873	1	NXF3|-|-|Xq22.1|protein-coding	5.82918	4.85854e-06	1.33459e-05	0.863	0.514	0.593	0	0.031	0		NM_001257293	HNRNPH1	chr5	179041179	179050711	-	2263	1	HNRNPH1|HNRPH|HNRPH1|hnRNPH|-|5q35.3|protein-coding	-0.895271	2.02014e-170	9.72661e-169	130.247	123.043	119.651	205.095	209.067	203.615		NM_001320316	MAATS1	chr3
									NM_001144925	MX1	chr21	42792485	42831141	+	3406	1	MX1|IFI-78K|IFI78|MX|MxA|-|21q22.3|protein-coding	5.80783	0	0	55.03	53.208	46.401	0.832	0.59	1.039		NM_018841	GNG12	chr1	68167149	68299155	-	4403	1	GNG12|-|-|1p31.3|protein-coding	-0.894964	2.5167e-170	1.20849e-168	67.88	64.656	64.941	109.912	112.464	104.645		NM_000765	CYP3A7	chr7
									NM_018324	OLAH	chr10	15085895	15115851	+	1823	1	OLAH|AURA1|SAST|THEDC1|-|10p13|protein-coding	5.80283	1.98915e-05	5.15633e-05	0.345	0.304	0.408	0	0	0		NM_198321	GALNT10	chr5	153570295	153800543	+	5941	1	GALNT10|GALNACT10|PPGALNACT10|PPGANTASE10|-|5q33.2|protein-coding	-0.899808	5.3503e-170	2.56226e-168	38.672	39.292	39.375	65.429	65.046	64.412		NM_152450	FAM81A	chr15
									NM_024081	PRRG4	chr11	32851481	32879669	+	5530	1	PRRG4|PRGP4|TMG4|-|11p13|protein-coding	5.79337	6.16607e-11	2.37176e-10	0.698	0.549	0.558	0.027	0	0		NM_031299	CDCA3	chr12	6957972	6961094	-	1800	1	CDCA3|GRCC8|TOME-1|-|12p13.31|protein-coding	-1.72685	1.84947e-169	8.83345e-168	17.692	18.787	19.562	55.666	53.817	55.124		NM_001170553	VSIG1	chrX
									NM_006033	LIPG	chr18	47088401	47119279	+	4156	1	LIPG|EDL|EL|PRO719|-|18q21.1|protein-coding	5.76425	1.98142e-106	5.22808e-105	9.088	8.712	8.98	0.179	0.14	0.117		NM_001080416	MYBL1	chr8	67474410	67525484	-	5174	1	MYBL1|A-MYB|AMYB|-|8q13.1|protein-coding	-1.55187	1.92893e-169	9.18841e-168	8.272	8.313	7.892	21.63	21.817	20.653		NM_002422	MMP3	chr11
									NM_001278512	AP3B2	chr15	83328033	83378660	-	3758	1	AP3B2|NAPTB|-|15q25.2|protein-coding	5.76333	3.11859e-05	7.94345e-05	0.246	0.168	0.086	0	0	0		NM_001961	EEF2	chr19	3976054	3985461	-	3141	1	EEF2|EEF-2|EF-2|EF2|SCA26|-|19p13.3|protein-coding	-0.946914	3.58548e-169	1.70339e-167	388.069	412.525	411.758	686.035	678.769	716.027		NM_178868	CMTM8	chr3
									NM_198281	GPRIN3	chr4	90165429	90229161	-	6348	1	GPRIN3|GRIN3|-|4q22.1|protein-coding	5.74915	4.62386e-05	0.000115973	0.164	0.088	0.029	0	0	0		NM_003258	TK1	chr17	76170160	76183285	-	1586	1	TK1|TK2|-|17q25.3|protein-coding	-1.35057	4.82857e-169	2.28787e-167	55.392	56.128	56.711	127.351	120.912	133.381		NM_018476	BEX1	chrX
									NR_030599	MIR147B	chr15	45725248	45725327	+	79	1	MIR147B|MIRN147B|mir-147b|-|15q21.1|ncRNA	5.74512	4.20114e-87	8.79776e-86	383.672	368.558	394.348	5.656	10.289	3.406		NM_201274	MPRIP	chr17	16946074	17095962	+	10997	1	MPRIP|M-RIP|MRIP|RHOIP3|RIP3|p116Rip|-|17p11.2|protein-coding	-0.948068	1.79317e-168	8.45155e-167	17.344	17.212	17.183	30.291	29.644	28.921		NM_015566	FAM169A	chr5
									NM_001142800	EYS	chr6	64429876	66417118	-	10544	1	EYS|C6orf178|C6orf179|C6orf180|EGFL10|EGFL11|RP25|SPAM|bA166P24.2|bA307F22.3|bA74E24.1|dJ1018A4.2|dJ22I17.2|dJ303F19.1|-|6q12|protein-coding	5.73802	7.25711e-06	1.96177e-05	0.139	0.096	0.094	0	0.006	0		NM_145697	NUF2	chr1	163291723	163325553	+	1973	1	NUF2|CDCA1|CT106|NUF2R|-|1q23.3|protein-coding	-1.76234	1.89386e-168	8.90263e-167	17.361	15.382	15.802	48.754	50.845	46.833		NR_038294	LINC01012	chr6
									NM_001199241	KYNU	chr2	143635195	143799885	+	1741	1	KYNU|KYNUU|-|2q22.2|protein-coding	5.70214	0	0	86.916	79.991	83.036	1.109	1.648	1.56		NM_002081	GPC1	chr2	241375115	241407495	+	3675	1	GPC1|glypican|-|2q37.3|protein-coding	-1.12029	2.08832e-167	9.66418e-166	35.844	36.224	38.508	71.889	70.87	71.064		NR_125368	LOC100129434	chr2
									NM_000880	IL7	chr8	79645007	79717758	-	2068	1	IL7|IL-7|-|8q21.13|protein-coding	5.6921	1.05943e-05	2.81825e-05	0.605	0.71	0.298	0.024	0	0		NM_012242	DKK1	chr10	54074041	54077417	+	1799	1	DKK1|DKK-1|SK|-|10q21.1|protein-coding	-1.50642	9.97958e-167	4.60634e-165	31.551	31.862	34.531	85.64	84.618	77.206		NM_001295	CCR1	chr3
									NM_001039112	FER1L6	chr8	124864227	125132302	+	6008	1	FER1L6|C8ORFK23|-|8q24.13|protein-coding	5.67297	9.67052e-06	2.58136e-05	0.156	0.219	0.175	0	0.01	0		NM_004237	TRIP13	chr5	892969	918164	+	2375	1	TRIP13|16E1BP|-|5p15.33|protein-coding	-1.46953	1.03115e-166	4.74726e-165	20.099	20.98	20.52	49.609	52.558	49.781		NM_022162	NOD2	chr16
									NM_001320316	MAATS1	chr3	119421869	119485949	+	4463	1	MAATS1|AAT1|AAT1alpha|C3orf15|CaM-IP2|SPATA26|-|3q13.33|protein-coding	5.67054	4.03127e-05	0.000101681	0.152	0.091	0.138	0	0	0		NM_001039348	EFEMP1	chr2	56093097	56151298	-	3080	1	EFEMP1|DHRD|DRAD|FBLN3|FBNL|FIBL-3|MLVT|MTLV|S1-5|-|2p16.1|protein-coding	-2.19934	3.66273e-166	1.67762e-164	5.303	4.88	5.337	22.163	20.76	20.41		NR_033997	RNF144A-AS1	chr2
									NM_001394	DUSP4	chr8	29190579	29208267	-	5615	1	DUSP4|HVH2|MKP-2|MKP2|TYP|-|8p12|protein-coding	5.66135	6.72927e-99	1.631e-97	5.909	6.168	5.834	0.097	0.083	0.134		NM_130440	PTPRF	chr1	43996531	44089343	+	7687	1	PTPRF|BNAH2|LAR|-|1p34.2|protein-coding	-1.00601	6.69692e-166	3.05952e-164	22.403	23.629	22.35	41.209	40.596	40.499		NM_000681	ADRA2A	chr10
									NM_001251852	PIK3R5	chr17	8782233	8869029	-	4360	1	PIK3R5|F730038I15Rik|FOAP-2|P101-PI3K|p101|-|17p13.1|protein-coding	5.65057	1.05034e-05	2.79573e-05	0.23	0.271	0.244	0.012	0	0		NM_001145776	FKBP5	chr6	35541362	35656692	-	3814	1	FKBP5|AIG6|FKBP51|FKBP54|P54|PPIase|Ptg-10|-|6p21.31|protein-coding	-2.03006	8.04067e-166	3.65472e-164	5.786	5.24	5.238	20.524	20.21	18.433		NM_198721	COL25A1	chr4
									NR_135821	CA8	chr8	61097979	61193982	-	5790	1	CA8|CA-RP|CA-VIII|CALS|CAMRQ3|CARP|-|8q12.1|protein-coding	5.64998	5.28725e-05	0.000131742	0.227	0.078	0.111	0	0	0.014		NM_006342	TACC3	chr4	1723217	1746905	+	2819	1	TACC3|ERIC-1|ERIC1|-|4p16.3|protein-coding	-1.15563	1.58293e-165	7.17661e-164	48.542	48.248	52.696	98.403	98.013	99.782		NM_025003	ADAMTS20	chr12
									NR_134850	COL21A1	chr6	55921388	56112378	-	4159	1	COL21A1|COLA1L|FP633|-|6p12.1|6p12.3-p11.2|protein-coding	5.64504	5.59418e-05	0.000139002	0.115	0.178	0.298	0	0	0		NM_004595	SMS	chrX	21958691	22012955	+	1826	1	SMS|MRSR|SPMSY|SRS|SpS|-|Xp22.11|protein-coding	-1.12654	6.6606e-164	2.9894e-162	65.703	67.505	69.933	131.935	134.17	127.328		NM_145912	NFAM1	chr22
									NM_004726	REPS2	chrX	16964814	17171403	+	7933	1	REPS2|POB1|-|Xp22.2|protein-coding	5.62593	4.64577e-19	2.63201e-18	0.71	0.67	0.871	0.019	0.007	0.014		NM_001282337	PLS3	chrX	114795177	114885179	+	3736	1	PLS3|BMND18|T-plastin|-|Xq23|protein-coding	-0.825147	1.03139e-163	4.60592e-162	135.825	130.733	134.927	213.136	218.311	202.367		NM_000887	ITGAX	chr16
									NR_026969	LINC00326	chr6	133409219	133427717	+	1210	1	LINC00326|NCRNA00326|-|6q23.2|ncRNA	5.62479	1.17797e-05	3.12289e-05	0.992	0.837	0.816	0	0	0.044		NM_012310	KIF4A	chrX	69509879	69640774	+	4468	1	KIF4A|KIF4|KIF4G1|MRX100|-|Xq13.1|protein-coding	-1.35009	1.73068e-163	7.7095e-162	13.474	13.724	13.241	31.215	31.134	29.472		NM_153446	B4GALNT2	chr17
									NM_001291316	MILR1	chr17	62461569	62464760	+	624	1	MILR1|Allergin-1|C17orf60|MCA-32|MCA32|-|17q23.3|protein-coding	5.61707	4.89505e-05	0.000122414	0.92	0.811	0.89	0	0	0		NM_006439	MAB21L2	chr4	151503077	151505845	+	2766	1	MAB21L2|MCOPS14|-|4q31.3|protein-coding	-4.78449	1.67664e-162	7.43173e-161	0.49	0.568	0.669	14.342	13.497	14.164		NM_001166003	APOBEC3H	chr22
									NM_014510	PCLO	chr7	82449796	82792197	-	17073	1	PCLO|ACZ|PCH3|-|7q21.11|protein-coding	5.60522	1.33722e-30	1.08725e-29	0.608	0.578	0.535	0.003	0.024	0.006		NM_001260506	RPS3	chr11	75110535	75117957	+	2162	1	RPS3|S3|-|11q13.4|protein-coding	-0.77576	1.81193e-162	8.0115e-161	338.751	332.084	336.661	509.193	505.636	518.087		NM_002638	PI3	chr20
									NM_002608	PDGFB	chr22	39619364	39641060	-	3792	1	PDGFB|IBGC5|PDGF-2|PDGF2|SIS|SSV|c-sis|-|22q13.1|protein-coding	5.60464	4.95377e-36	4.65242e-35	3.449	4.101	3.964	0.111	0.129	0		NM_145061	SKA3	chr13	21727734	21750741	-	2908	1	SKA3|C13orf3|RAMA1|-|13q12.11|protein-coding	-1.76955	3.9165e-162	1.72742e-160	11.894	13.164	11.243	36.265	39.491	34.735		NM_052972	LRG1	chr19
									NM_130782	RGS18	chr1	192127592	192154945	+	2138	1	RGS18|RGS13|-|1q31.2|protein-coding	5.59225	3.11851e-07	9.40183e-07	1	1.042	0.664	0.023	0	0.025		NM_005381	NCL	chr2	232319459	232329205	-	2701	1	NCL|C23|-|2q37.1|protein-coding	-0.654681	2.27409e-160	9.98084e-159	291.013	289.084	283.692	406.138	410.019	394.768		NM_016257	HPCAL4	chr1
									NM_153838	ADGRF4	chr6	47666281	47689757	+	3158	1	ADGRF4|GPR115|PGR18|-|6p12.3|protein-coding	5.5877	6.80748e-05	0.000167727	0.238	0.198	0.1	0	0	0		NM_002305	LGALS1	chr22	38071613	38075809	+	552	1	LGALS1|GAL1|GBP|-|22q13.1|protein-coding	-0.80573	3.0634e-160	1.34121e-158	1751.06	1793.56	1815.61	2791.59	2721.9	2827.86		NM_145175	FAM84A	chr2
									NM_198511	LANCL3	chrX	37430822	37536750	+	3324	1	LANCL3|-|-|Xp21.1|protein-coding	5.57138	6.32582e-05	0.000156356	0.193	0.125	0.171	0	0	0		NM_001010	RPS6	chr9	19376254	19380235	-	821	1	RPS6|S6|-|9p22.1|protein-coding	-0.816371	1.06523e-159	4.65238e-158	599.02	629.288	596.012	962.894	947.105	950.689		NM_001130448	C15orf62	chr15
									NM_022873	IFI6	chr1	27992572	27998724	-	853	1	IFI6|6-16|FAM14C|G1P3|IFI-6-16|IFI616|-|1p35.3|protein-coding	5.56997	0	0	396.269	439.237	427.068	7.487	8.194	7.984		NM_001301243	ARHGDIA	chr17	79825595	79829282	-	2036	1	ARHGDIA|GDIA1|HEL-S-47e|NPHS8|RHOGDI|RHOGDI-1|-|17q25.3|protein-coding	-1.04852	5.30159e-159	2.30981e-157	198.104	215.469	219.125	381.57	384.977	395.116		NM_006725	CD6	chr11
									NR_015450	LINC01096	chr4	13547700	13549448	-	1748	1	LINC01096|-|-|4p15.33|ncRNA	5.55731	1.66075e-05	4.34158e-05	0.686	0.463	0.6	0.028	0	0		NM_001197181	TUBB3	chr16	89988417	90002505	+	1820	1	TUBB3|CDCBM|CDCBM1|CFEOM3|CFEOM3A|FEOM3|TUBB4|beta-4|-|16q24.3|protein-coding	-1.36212	9.14066e-159	3.97274e-157	54.418	58.076	63.86	135.912	131.66	137.205		NM_080282	ABCA10	chr17
									NM_004490	GRB14	chr2	165349323	165478360	-	2371	1	GRB14|-|-|2q24.3|protein-coding	5.54582	6.32914e-13	2.72756e-12	1.672	1.431	1.665	0	0.073	0.023		NM_005860	FSTL3	chr19	676389	683392	+	2504	1	FSTL3|FLRG|FSRP|-|19p13.3|protein-coding	-1.25472	9.25642e-158	4.00357e-156	28.835	29.14	30.426	62.896	63.855	60.927		NM_152573	RASEF	chr9
									NM_020311	ACKR3	chr2	237478380	237490994	+	2096	1	ACKR3|CMKOR1|CXC-R7|CXCR-7|CXCR7|GPR159|RDC-1|RDC1|-|2q37.3|protein-coding	5.54466	1.72613e-05	4.50064e-05	0.548	0.483	0.412	0.024	0	0		NM_170711	DAZAP1	chr19	1407568	1435686	+	2279	1	DAZAP1|-|-|19p13.3|protein-coding	-1.17789	2.37715e-156	1.02321e-154	40.473	40.879	38.873	82.003	79.691	80.5		NM_016559	PEX5L	chr3
									NR_125424	LOC101927822	chr8	134898739	134914650	+	578	1	LOC101927822|-|-|8q24.22|ncRNA	5.54047	8.54115e-05	0.000208373	1.354	0.788	0.534	0	0	0		NM_001199671	CALU	chr7	128379346	128413477	+	6161	1	CALU|-|-|7q32.1|protein-coding	-0.621804	2.96907e-156	1.27186e-154	245.585	239.423	235.304	332.205	328.87	327.935		NM_004845	PCYT1B	chrX
									NM_001258406	ACOD1	chr13	77526624	77532776	+	2084	1	ACOD1|CAD|IRG1|-|13q22.3|protein-coding	5.51219	8.70562e-05	0.000212153	0.175	0.316	0.237	0	0	0		NM_001032283	TMPO	chr12	98909351	98944157	+	4170	1	TMPO|CMD1T|LAP2|LEMD4|PRO0868|TP|-|12q23.1|protein-coding	-1.29451	4.65751e-156	1.98561e-154	22.356	21.882	21.88	49.71	50.582	44.161		NM_000233	LHCGR	chr2
									NM_003956	CH25H	chr10	90965694	90967071	-	1375	1	CH25H|C25H|-|10q23.31|protein-coding	5.4803	1.98339e-12	8.32064e-12	2.352	2.283	3.185	0.108	0.042	0		NM_024721	ZFHX4	chr8	77593515	77779521	+	13945	1	ZFHX4|ZFH4|ZHF4|-|8q21.13|protein-coding	-1.65261	5.6847e-155	2.40061e-153	3.221	2.974	2.924	8.983	8.818	7.741		NM_014265	ADAM28	chr8
									NM_058237	PPP4R4	chr14	94640649	94746072	+	3841	1	PPP4R4|CFAP14|KIAA1622|PP4R4|-|14q32.12-q32.13|protein-coding	5.47467	3.89079e-56	5.32985e-55	4.767	4.43	4.754	0.09	0.06	0.126		NM_001330333	PTMS	chr12	6875483	6880118	+	1278	1	PTMS|ParaT|-|12p13.31|protein-coding	-0.877002	2.42774e-154	1.02039e-152	243.382	256.134	247.325	405.431	405.634	410.84		NR_002139	HCG4	chr6
									NM_178505	TMEM26	chr10	63166400	63213208	-	5148	1	TMEM26|-|-|10q21.2|protein-coding	5.47348	2.64379e-15	1.27534e-14	1.13	0.827	0.898	0	0.021	0		NM_001313951	AURKB	chr17	8108049	8113567	-	1291	1	AURKB|AIK2|AIM-1|AIM1|ARK2|AurB|IPL1|PPP1R48|STK12|STK5|aurkb-sv1|aurkb-sv2|-|17p13.1|protein-coding	-1.74807	3.23054e-153	1.3483e-151	31.362	30.588	35.891	93.966	97.063	100.699		NM_017780	CHD7	chr8
									NM_001170820	IFITM10	chr11	1753640	1771824	-	3704	1	IFITM10|DSPA3|-|11p15.5|protein-coding	5.46242	1.50861e-20	9.10417e-20	1.789	1.504	1.715	0.067	0	0.029		NM_014865	NCAPD2	chr12	6603298	6641132	+	4772	1	NCAPD2|CAP-D2|CNAP1|hCAP-D2|-|12p13.31|protein-coding	-1.00302	3.45386e-153	1.43814e-151	40.231	38.869	37.658	69.346	67.524	71.451		NM_001300969	CCDC181	chr1
									NM_001076780	PKD1L2	chr16	81203895	81253975	-	3407	1	PKD1L2|PC1L2|-|16q23.2|protein-coding	5.44482	0.000126119	0.000301467	0.242	0.469	0.245	0	0	0		NM_198175	NME1	chr17	49230920	49239450	+	1023	1	NME1|AWD|GAAD|NB|NBS|NDKA|NDPK-A|NDPKA|NM23|NM23-H1|-|17q21.33|protein-coding	-1.04858	2.06828e-152	8.59202e-151	148.98	156.948	151.54	284.07	278.882	279.31		NM_001899	CST4	chr20
									NM_032884	C1orf94	chr1	34632484	34684731	+	2126	1	C1orf94|-|-|1p35.1|protein-coding	5.43937	0.000124782	0.000298471	0.294	0.238	0.145	0	0	0		NM_001322442	HNRNPH3	chr10	70091768	70102953	+	2401	1	HNRNPH3|2H9|HNRPH3|-|10q21.3|protein-coding	-0.952649	3.32666e-152	1.37875e-150	72.559	71.066	68.864	121.333	126.987	118.314		NM_001308330	STXBP5L	chr3
									NR_026731	LINC01551	chr14	29241910	29264000	+	3138	1	LINC01551|C14orf23|c14_5148|-|14q12|ncRNA	5.43742	0.000123541	0.00029566	0	0.062	0.152	0	0	0		NM_005507	CFL1	chr11	65622285	65625804	-	1251	1	CFL1|CFL|HEL-S-15|cofilin|-|11q13.1|protein-coding	-0.750899	2.16632e-150	8.83491e-149	954.051	976.546	984.872	1445.9	1436.79	1485.32		NM_145649	GCNT2	chr6
									NM_003236	TGFA	chr2	70674412	70781147	-	4302	1	TGFA|TFGA|-|2p13.3|protein-coding	5.43121	1.02652e-17	5.50652e-17	1.079	1.271	1.276	0.023	0.027	0.025		NM_002444	MSN	chrX	64887511	64961793	+	3955	1	MSN|HEL70|IMD50|-|Xq12|protein-coding	-0.689198	5.61614e-149	2.25948e-147	249.685	254.207	250.192	363.874	355.484	363.104		NM_000049	ASPA	chr17
									NM_178510	ANKK1	chr11	113258513	113271140	+	2533	1	ANKK1|PKK2|-|11q23.2|protein-coding	5.42958	0.000140793	0.00033484	0.227	0.24	0.097	0	0	0		NM_002837	PTPRB	chr12	70909651	71003804	-	11788	1	PTPRB|HPTP-BETA|HPTPB|PTPB|R-PTP-BETA|VEPTP|-|12q15|protein-coding	-3.21905	5.69662e-149	2.28671e-147	0.412	0.43	0.466	3.732	3.965	3.118		NM_002030	FPR3	chr19
									NM_001319217	CYP1A1	chr15	75011883	75017951	-	2676	1	CYP1A1|AHH|AHRR|CP11|CYP1|CYPIA1|P1-450|P450-C|P450DX|-|15q24.1|protein-coding	5.42824	7.98674e-26	5.73651e-25	2.924	2.914	2.882	0.074	0.065	0.04		NM_003200	TCF3	chr19	1609289	1652328	-	4430	1	TCF3|AGM8|E2A|E47|ITF1|TCF-3|VDIR|bHLHb21|-|19p13.3|protein-coding	-1.26028	2.01848e-147	8.0303e-146	14.65	14.699	15.443	31.684	32.607	31.171		NM_001346196	OXGR1	chr13
									NM_014398	LAMP3	chr3	182840003	182880667	-	3333	1	LAMP3|CD208|DC LAMP|DC-LAMP|DCLAMP|LAMP|LAMP-3|TSC403|-|3q27.1|protein-coding	5.41985	3.26996e-101	8.15801e-100	10.362	9.085	9.995	0.149	0.226	0.242		NM_018192	P3H2	chr3	189674517	189838908	-	3682	1	P3H2|LEPREL1|MCVD|MLAT4|-|3q28|protein-coding	-1.55046	5.86394e-147	2.32772e-145	11.241	11.443	11.108	30.175	30.238	28.028		NM_003245	TGM3	chr20
									NM_005564	LCN2	chr9	130911709	130915734	+	836	1	LCN2|24p3|MSFI|NGAL|p25|-|9q34.11|protein-coding	5.41339	0.000132097	0.000314746	0.686	0.424	0.59	0	0	0		NM_007124	UTRN	chr6	144612873	145174170	+	12355	1	UTRN|DMDL|DRP|DRP1|-|6q24.2|protein-coding	-1.28024	1.47159e-146	5.82859e-145	5.519	5.213	5.263	11.594	12.044	10.963		NM_030949	PPP1R14C	chr6
									NR_048564	IL1R2	chr2	102615424	102644884	+	1434	1	IL1R2|CD121b|CDw121b|IL-1R-2|IL-1RT-2|IL-1RT2|IL1R2c|IL1RB|-|2q11.2|protein-coding	5.40575	0.000149186	0.000353436	0.473	0.212	0.301	0	0	0		NM_021005	NR2F2	chr15	96874111	96883492	+	5105	1	NR2F2|ARP1|CHTD4|COUPTFB|COUPTFII|NF-E3|NR2F1|SVP40|TFCOUP2|-|15q26.2|protein-coding	-1.12238	1.8955e-146	7.49098e-145	21.16	20.988	21.334	40.575	40.754	38.852		NM_000624	SERPINA5	chr14
									NM_015417	SPEF1	chr20	3758151	3762102	-	1578	1	SPEF1|C20orf28|CLAMP|SPEF1A|-|20p13|protein-coding	5.39101	0.000181024	0.000424695	0.165	0.481	0.235	0	0	0		NM_016426	GTSE1	chr22	46692638	46726707	+	3098	1	GTSE1|B99|-|22q13.31|protein-coding	-1.43252	3.52995e-146	1.39195e-144	15.896	16.034	17.185	40.916	38.849	38.076		NM_198511	LANCL3	chrX
									NM_001080506	TMEM150C	chr4	83405604	83483126	-	1878	1	TMEM150C|TTN3|-|4q21.22|protein-coding	5.39089	4.00413e-12	1.65225e-11	1.889	1.807	1.675	0.053	0	0.057		NM_022475	HHIP	chr4	145567148	145659881	+	3540	1	HHIP|HIP|-|4q31.21|protein-coding	-2.69682	5.15063e-146	2.02656e-144	2.034	1.988	2.004	11.403	11.907	11.477		NM_024803	TUBAL3	chr10
									NM_018724	IL20	chr1	207039154	207042568	+	1227	1	IL20|IL-20|IL10D|ZCYTO10|-|1q32.1|protein-coding	5.38629	0.00015545	0.000367495	0.468	0.413	0.251	0	0	0		NM_001264573	KIF18B	chr17	43002079	43025079	-	4272	1	KIF18B|-|-|17q21.31|protein-coding	-1.45157	2.83573e-145	1.11329e-143	9.58	10.196	9.497	23.884	24.51	23.671		NM_145202	PRAP1	chr10
									NM_001278919	KCNH6	chr17	61600695	61624089	+	3768	1	KCNH6|ERG-2|ERG2|HERG2|Kv11.2|hERG-2|-|17q23.3|protein-coding	5.3681	3.78686e-05	9.58275e-05	0.209	0.253	0.308	0	0	0.018		NM_003461	ZYX	chr7	143078360	143088206	+	2296	1	ZYX|ESP-2|HED-2|-|7q34|protein-coding	-0.8397	5.83635e-145	2.28629e-143	169.48	175.971	175.72	275.543	272.439	282.312		NM_000689	ALDH1A1	chr9
									NM_001193306	FPR1	chr19	52249023	52255150	-	1366	1	FPR1|FMLP|FPR|-|19q13.41|protein-coding	5.36641	0.000161011	0.000380089	0.278	0.347	0.423	0	0	0		NM_001998	FBLN2	chr3	13590625	13679922	+	4164	1	FBLN2|-|-|3p25.1|protein-coding	-1.74069	7.08383e-145	2.76889e-143	6.465	5.861	6.696	18.804	18.893	18.778		NM_006343	MERTK	chr2
									NM_004585	RARRES3	chr11	63304273	63313930	+	759	1	RARRES3|HRASLS4|HRSL4|PLA1/2-3|RIG1|TIG3|-|11q12.3|protein-coding	5.35955	3.68544e-30	2.96278e-29	12.51	11.742	11.541	0.327	0.076	0.355		NM_007104	RPL10A	chr6	35436178	35438558	+	711	1	RPL10A|CSA19|Csa-19|L10A|NEDD6|-|6p21.31|protein-coding	-0.94853	2.05181e-144	8.00251e-143	198.55	199.413	200.948	344.412	347.859	336.658		NM_016524	SYT17	chr16
									NR_104126	IL21-AS1	chr4	123540138	123610311	+	3737	1	IL21-AS1|-|-|4q27|ncRNA	5.35067	0.00017548	0.000412487	0.154	0.095	0.116	0	0	0		NM_182705	RFLNB	chr17	289771	295731	-	3617	1	RFLNB|CFM1|FAM101B|-|17p13.3|protein-coding	-1.32032	1.43878e-143	5.58716e-142	15.793	15.526	16.407	34.345	36.742	34.978		NM_002163	IRF8	chr16
									NM_001776	ENTPD1	chr10	97515673	97637023	+	12728	1	ENTPD1|ATPDase|CD39|NTPDase-1|SPG64|-|10q24.1|protein-coding	5.34929	0.000168878	0.000397452	0.121	0.071	0.143	0	0	0		NR_144639	PITRM1	chr10	3179919	3215033	-	3737	1	PITRM1|MP1|PreP|-|10p15.2|protein-coding	-0.997147	7.57708e-142	2.89827e-140	34.829	34.8	34.136	60.951	61.734	62.382		NM_178428	LCE2A	chr1
									NM_032229	SLITRK6	chr13	86366922	86373483	-	4177	1	SLITRK6|DFNMYP|-|13q31.1|protein-coding	5.34062	3.97192e-27	2.95135e-26	2.123	2.073	1.654	0.012	0.069	0.052		NM_002819	PTBP1	chr19	797392	812327	+	3264	1	PTBP1|HNRNP-I|HNRNPI|HNRPI|PTB|PTB-1|PTB-T|PTB2|PTB3|PTB4|pPTB|-|19p13.3|protein-coding	-0.887231	2.05902e-141	7.85902e-140	84.551	89.436	84.862	143.354	139.222	143.701		NM_152376	UBXN10	chr1
									NM_000329	RPE65	chr1	68894507	68915642	-	2592	1	RPE65|BCO3|LCA2|RP20|mRPE65|rd12|sRPE65|-|1p31.3|protein-coding	5.3397	0.000214221	0.000498649	0.121	0.117	0.286	0	0	0		NM_012334	MYO10	chr5	16662016	16936385	-	11387	1	MYO10|-|-|5p15.1|protein-coding	-0.794659	6.99976e-141	2.64908e-139	27.718	27.802	27.603	43.725	43.604	41.063		NM_080862	SPSB4	chr3
									NR_038311	ITGB2-AS1	chr21	46340950	46349595	+	2390	1	ITGB2-AS1|-|-|21q22.3|ncRNA	5.33768	0.000203623	0.000475218	0.139	0.292	0.164	0	0	0		NM_001761	CCNF	chr16	2479395	2508859	+	4268	1	CCNF|FBX1|FBXO1|-|16p13.3|protein-coding	-1.54755	9.29956e-141	3.51201e-139	8.325	8.713	9.414	22.325	23.246	23.137		NM_001898	CST1	chr20
									NR_110826	LINC02015	chr3	177534653	177617012	+	2954	1	LINC02015|KCCAT211|-|3q26.32|ncRNA	5.32276	1.92713e-06	5.4781e-06	0.3	0.6	0.731	0.017	0	0.018		NM_001839	CNN3	chr1	95362505	95392779	-	2103	1	CNN3|-|-|1p21.3|protein-coding	-0.780929	2.21742e-140	8.35649e-139	130.629	128.825	126.672	201.435	200.643	190.921		NM_001136020	ICA1	chr7
									NM_001143830	GAS2	chr11	22688160	22834547	+	2223	1	GAS2|-|-|11p14.3|protein-coding	5.3214	0.00022011	0.00051169	0.207	0.276	0.092	0	0	0		NM_015341	NCAPH	chr2	97001479	97042833	+	6039	1	NCAPH|BRRN1|CAP-H|-|2q11.2|protein-coding	-1.46693	2.64744e-140	9.95605e-139	7.507	7.37	6.711	17.043	18.093	18.089		NM_001010905	C6orf58	chr6
									NM_015714	G0S2	chr1	209848670	209849735	+	959	1	G0S2|-|-|1q32.2|protein-coding	5.32118	2.08288e-113	5.97215e-112	36.175	36.908	39.819	1.139	0.484	0.842		NM_006824	EBNA1BP2	chr1	43629845	43637986	-	1376	1	EBNA1BP2|EBP2|NOBP|P40|-|1p34.2|protein-coding	-1.12126	8.05992e-139	3.02467e-137	65.628	64.032	66.308	127.23	123.711	128.277		NM_001018100	MYZAP	chr15
									NM_206996	SPAG17	chr1	118496288	118727848	-	7074	1	SPAG17|CT143|PF6|-|1p12|protein-coding	5.318	0.000260362	0.00059926	0.044	0.107	0.035	0	0	0		NM_031266	HNRNPAB	chr5	177631508	177638184	+	1806	1	HNRNPAB|ABBP1|HNRPAB|-|5q35.3|protein-coding	-0.92606	1.77851e-138	6.64634e-137	100.517	104.769	105.754	173.062	176.37	174.847		NM_002983	CCL3	chr17
									NM_001629	ALOX5AP	chr13	31309645	31338565	+	899	1	ALOX5AP|FLAP|-|13q12.3|protein-coding	5.3111	1.24383e-11	4.98286e-11	3.714	2.929	3.98	0.166	0	0.06		NM_005928	MFGE8	chr15	89441914	89456700	-	2016	1	MFGE8|BA46|EDIL1|HMFG|HsT19888|MFG-E8|MFGM|OAcGD3S|SED1|SPAG10|hP47|-|15q26.1|protein-coding	-0.888411	2.6529e-138	9.89326e-137	111.15	115.857	116.883	189.985	186.997	187.813		NM_130783	TSPAN18	chr11
									NM_207307	EFCAB12	chr3	129120164	129147494	-	2143	1	EFCAB12|C3orf25|-|3q21.3|protein-coding	5.30687	1.65285e-06	4.72323e-06	0.876	0.52	0.835	0.023	0.027	0		NM_006208	ENPP1	chr6	132129156	132216295	+	7415	1	ENPP1|ARHR2|COLED|M6S1|NPP1|NPPS|PC-1|PCA1|PDNP1|-|6q23.2|protein-coding	-1.60899	6.4532e-138	2.40153e-136	4.439	4.138	4.368	12.294	11.596	11.227		NM_001010861	PLPPR5	chr1
									NM_016568	RXFP3	chr5	33936491	33939023	+	2530	1	RXFP3|GPCR135|RLN3R1|RXFPR3|SALPR|-|5p13.2|protein-coding	5.30616	5.00663e-05	0.000124994	0.289	0.36	0.366	0.02	0	0		NM_000967	RPL3	chr22	39708887	39715670	-	1326	1	RPL3|ASC-1|L3|TARBP-B|-|22q13.1|protein-coding	-0.89774	8.02366e-138	2.97977e-136	265.357	257.864	263.661	439.738	411.43	446.258		NM_018324	OLAH	chr10
									NM_003888	ALDH1A2	chr15	58245622	58358121	-	3588	1	ALDH1A2|RALDH(II)|RALDH2|RALDH2-T|-|15q21.3|protein-coding	5.28293	0.000231661	0.000536517	0.131	0.159	0.116	0	0	0		NM_005817	PLIN3	chr19	4838346	4867780	-	2330	1	PLIN3|M6PRBP1|PP17|TIP47|-|19p13.3|protein-coding	-1.11649	9.15351e-138	3.39231e-136	53.604	57.469	58.933	109.073	107.259	111.837		NM_001276267	DUOXA1	chr15
									NM_001114735	BCL2A1	chr15	80253232	80263643	-	938	1	BCL2A1|ACC-1|ACC-2|ACC1|ACC2|BCL2L5|BFL1|GRS|HBPA1|-|15q25.1|protein-coding	5.27847	2.19906e-80	4.26049e-79	25.346	32.171	28.644	0.45	0.723	0.792		NM_001099285	PTMA	chr2	232573235	232578250	+	1200	1	PTMA|TMSA|-|2q37.1|protein-coding	-0.932862	1.29566e-137	4.7918e-136	142.29	139.462	144.715	244.364	249.166	231.22		NM_024081	PRRG4	chr11
									NM_002427	MMP13	chr11	102813721	102826463	-	2707	1	MMP13|CLG3|MANDP1|MDST|MMP-13|-|11q22.2|protein-coding	5.27653	0.000276199	0.000633588	0.251	0.112	0.114	0	0	0		NM_017905	TMCO3	chr13	114145308	114204544	+	3071	1	TMCO3|C13orf11|-|13q34|protein-coding	-1.15866	2.7226e-137	1.00483e-135	23.29	23.579	23.322	46.158	47.452	45.928		NM_001040058	SPP1	chr4
									NM_001189	NKX3-2	chr4	13542454	13546114	-	2237	1	NKX3-2|BAPX1|NKX3.2|NKX3B|SMMD|-|4p15.33|protein-coding	5.2746	1.82102e-06	5.18471e-06	0.7	0.543	0.855	0	0.026	0.024		NM_000459	TEK	chr9	27109139	27230176	+	4746	1	TEK|CD202B|TIE-2|TIE2|VMCM|VMCM1|-|9p21.2|protein-coding	-1.89073	1.7704e-136	6.49378e-135	4.1	3.724	3.977	13.14	13.261	12.529		NM_001017915	INPP5D	chr2
									NM_001199527	UMODL1	chr21	43483068	43563105	+	5418	1	UMODL1|-|-|21q22.3|protein-coding	5.27259	5.68013e-05	0.00014104	0.154	0.15	0.159	0	0	0.01		NM_001970	EIF5A	chr17	7210856	7215782	+	1347	1	EIF5A|EIF-5A|EIF5A1|eIF5AI|-|17p13.1|protein-coding	-0.878541	2.56893e-136	9.40345e-135	220.129	219.79	230.3	364.144	359.328	372.428		NM_001174166	SLC16A6	chr17
									NM_015078	MCF2L2	chr3	182895792	183146057	-	4981	1	MCF2L2|ARHGEF22|-|3q27.1|protein-coding	5.26908	5.23299e-14	2.37915e-13	0.817	0.712	0.805	0.01	0	0.043		NM_000885	ITGA4	chr2	182321619	182403655	+	7233	1	ITGA4|CD49D|IA4|-|2q31.3|protein-coding	-1.63468	5.34691e-136	1.94525e-134	4.277	4.312	4.162	12.061	12.329	10.892		NR_110311	LONRF3	chrX
									NM_033403	DCLK3	chr3	36753913	36781352	-	5337	1	DCLK3|CLR|DCAMKL3|DCDC3C|DCK3|-|3p22.2|protein-coding	5.26342	2.04811e-06	5.80997e-06	0.293	0.218	0.358	0.009	0.011	0		NM_001318361	RPS6KA4	chr11	64126625	64139687	+	3072	1	RPS6KA4|MSK2|RSK-B|S6K-alpha-4|-|11q13.1|protein-coding	-1.35963	3.50641e-135	1.27307e-133	15.59	15.445	16.587	36.187	36.003	36.454		NM_004666	VNN1	chr6
									NM_001145033	C11orf96	chr11	43964106	43965433	+	1325	1	C11orf96|AG2|-|11p11.2|protein-coding	5.25201	1.19088e-84	2.45643e-83	18.308	21.745	20.672	0.375	0.833	0.244		NM_001128844	SMARCA4	chr19	11071598	11172958	+	5732	1	SMARCA4|BAF190|BAF190A|BRG1|CSS4|MRD16|RTPS2|SNF2|SNF2L4|SNF2LB|SWI2|hSNF2b|-|19p13.2|protein-coding	-1.06496	1.12369e-134	4.05503e-133	21.482	23.113	22.588	41.736	41.087	42.413		NM_018837	SULF2	chr20
									NR_038264	ADAMTS9-AS2	chr3	64670546	64997143	+	2222	1	ADAMTS9-AS2|-|-|3p14.1|ncRNA	5.24445	0.000271414	0.000623331	0.188	0.16	0.222	0	0	0		NM_032531	KIRREL3	chr11	126293396	126870766	-	3758	1	KIRREL3|KIRRE|MRD4|NEPH2|PRO4502|-|11q24.2|protein-coding	-2.90837	9.14939e-134	3.27526e-132	1.359	1.415	1.458	9.242	9.403	9.468		NM_020130	C8orf4	chr8
									NM_138433	KLHDC7B	chr22	50986462	50989452	+	2988	1	KLHDC7B|-|-|22q13.33|protein-coding	5.22282	7.38515e-05	0.000181359	0.314	0.288	0.206	0.017	0	0		NM_012073	CCT5	chr5	10250033	10266524	+	3662	1	CCT5|CCT-epsilon|CCTE|HEL-S-69|PNAS-102|TCP-1-epsilon|-|5p15.2|protein-coding	-0.730554	5.15063e-133	1.84012e-131	121.578	122.695	116.345	175.786	179.087	180.116		NM_144715	EFHB	chr3
									NM_001286402	CIITA	chr16	10971055	11018840	+	4635	1	CIITA|C2TA|CIITAIV|MHC2TA|NLRA|-|16p13.13|protein-coding	5.21551	0.000380325	0.000854236	0.079	0.044	0.146	0	0	0		NM_005723	TSPAN5	chr4	99391518	99579812	-	3387	1	TSPAN5|NET-4|NET4|TM4SF9|TSPAN-5|-|4q23|protein-coding	-1.19865	5.23016e-133	1.8648e-131	18.914	19.077	19.161	39.712	38.911	38.116		NR_103740	ABCA12	chr2
									NM_001017372	SLC27A6	chr5	128300820	128369335	+	3219	1	SLC27A6|ACSVL2|FACVL2|FATP6|VLCS-H1|-|5q23.3|protein-coding	5.21283	2.59189e-06	7.2717e-06	0.6	0.416	0.426	0	0.038	0		NM_001301228	HMGB3	chrX	150151858	150159248	+	3669	1	HMGB3|HMG-2a|HMG-4|HMG2A|HMG4|-|Xq28|protein-coding	-1.48049	7.99117e-133	2.84355e-131	10.536	9.829	9.739	25.341	24.658	24.715		NM_198123	CSMD3	chr8
									NM_032918	RERG	chr12	15260716	15374411	-	2318	1	RERG|-|-|12p12.3|protein-coding	5.20564	0.000380468	0.00085445	0.18	0.087	0.266	0	0	0		NM_001031679	MSRB3	chr12	65672423	65860687	+	4408	1	MSRB3|DFNB74|-|12q14.3|protein-coding	-1.06736	1.22023e-132	4.33338e-131	20.322	20.257	20.832	38.438	38.873	37.627		NM_002848	PTPRO	chr12
									NM_018849	ABCB4	chr7	87031361	87105019	-	3958	1	ABCB4|ABC21|GBD1|ICP3|MDR2|MDR2/3|MDR3|PFIC-3|PGY3|-|7q21.12|protein-coding	5.20439	0.000353569	0.000798154	0.124	0.133	0.065	0	0	0		NM_019102	HOXA5	chr7	27180671	27183287	-	1653	1	HOXA5|HOX1|HOX1.3|HOX1C|-|7p15.2|protein-coding	-1.96038	1.29772e-132	4.59944e-131	10.005	11.855	10.263	37.065	38.424	36.039		NM_021977	SLC22A3	chr6
									NM_152219	GJD3	chr17	38516905	38520945	-	4038	1	GJD3|CX31.9|Cx30.2|GJA11|GJC1|-|17q21.2|protein-coding	5.20092	8.95575e-78	1.66123e-76	6.188	5.919	5.439	0.16	0.158	0.107		NM_001827	CKS2	chr9	91926110	91931618	+	611	1	CKS2|CKSHS2|-|9q22.2|protein-coding	-1.32261	1.56911e-132	5.55028e-131	85.98	87.847	84.71	198.033	196.315	181.611		NM_001031	RPS28	chr19
									NM_001330077	NRXN1	chr2	50145643	51259674	-	9392	1	NRXN1|Hs.22998|PTHSL2|SCZD17|-|2p16.3|protein-coding	5.19643	0.000432769	0.000965354	0.065	0.042	0	0	0	0		NM_001299	CNN1	chr19	11649532	11661138	+	1624	1	CNN1|HEL-S-14|SMCC|Sm-Calp|-|19p13.2|protein-coding	-1.35103	1.96826e-132	6.93473e-131	47.447	49.608	48.927	105.569	106.285	119.557		NM_018849	ABCB4	chr7
									NM_001142316	LMO2	chr11	33880123	33891371	-	1690	1	LMO2|RBTN2|RBTNL1|RHOM2|TTG2|-|11p13|protein-coding	5.18548	1.03061e-08	3.4729e-08	1.313	1.243	1.592	0.031	0.037	0.034		NM_021623	PLEKHA2	chr8	38758753	38831430	+	5625	1	PLEKHA2|TAPP2|-|8p11.22|protein-coding	-1.28929	3.96435e-132	1.39126e-130	10.675	10.595	10.967	24.432	23.595	22.071		NR_002812	HCG26	chr6
									NR_135472	CYYR1	chr21	27838528	27945723	-	3386	1	CYYR1|C21orf95|-|21q21.3|protein-coding	5.17376	0.000364215	0.000820011	0.13	0.11	0.115	0	0	0		NM_152524	SGO2	chr2	201390865	201448818	+	4531	1	SGO2|SGOL2|TRIPIN|-|2q33.1|protein-coding	-1.32435	1.01193e-130	3.50994e-129	13.01	13.144	11.576	28.149	29.058	27.202		NM_001286389	TMEM179	chr14
									NM_171998	RAB39B	chrX	154487519	154493874	-	3508	1	RAB39B|MRX72|WSMN|-|Xq28|protein-coding	5.16511	3.70165e-06	1.02707e-05	0.357	0.332	0.545	0.014	0	0.015		NM_001278595	MCM7	chr7	99690351	99699563	-	3069	1	MCM7|CDC47|MCM2|P1.1-MCM3|P1CDC47|P85MCM|PNAS146|PPP1R104|-|7q22.1|protein-coding	-0.913474	3.0433e-130	1.04947e-128	68.815	69.585	68.162	117.466	111.189	117.894		NM_001109809	ZFP57	chr6
									NM_006982	ALX1	chr12	85674036	85695561	+	1287	1	ALX1|CART1|FND3|HEL23|-|12q21.31|protein-coding	5.16479	0.000397226	0.000890182	0.405	0.236	0.288	0	0	0		NM_006295	VARS	chr6	31745297	31763712	-	3773.9	7	VARS|G7A|VARS1|VARS2|-|6p21.33|protein-coding	-1.04175	3.40983e-130	1.1736e-128	25.85	26.742	26.858	48.416	48.399	48.754		NR_038264	ADAMTS9-AS2	chr3
									NM_001256370	SAMSN1	chr21	15857549	15955723	-	2174	1	SAMSN1|HACS1|NASH1|SASH2|SH3D6B|SLy2|-|21q11.2|protein-coding	5.16244	0.000385956	0.000866013	0.165	0.187	0.195	0	0	0		NM_001256269	KIF22	chr16	29802034	29816706	+	2152	1	KIF22|A-328A3.2|KID|KNSL4|OBP|OBP-1|OBP-2|SEMDJL2|-|16p11.2|protein-coding	-1.22504	2.84303e-129	9.74762e-128	34.192	35.499	37.237	74.405	71.607	75.708		NM_012214	MGAT4A	chr2
									NM_178565	RSPO2	chr8	108911544	109095913	-	3141	1	RSPO2|CRISTIN2|-|8q23.1|protein-coding	5.15994	0.000466769	0.00103602	0.085	0.226	0.15	0	0	0		NM_001166691	TTK	chr6	80714322	80752244	+	2995	1	TTK|CT96|ESK|MPH1|MPS1|MPS1L1|PYT|-|6q14.1|protein-coding	-1.34063	3.26948e-129	1.11882e-127	15.707	14.974	14.421	33.921	34.493	33.143		NM_203447	DOCK8	chr9
									NM_002015	FOXO1	chr13	41129801	41240734	-	5733	1	FOXO1|FKH1|FKHR|FOXO1A|-|13q14.11|protein-coding	5.14841	4.3146e-25	3.03193e-24	1.329	1.184	1.227	0.009	0.061	0.028		NM_004385	VCAN	chr5	82767493	82878122	+	12399	1	VCAN|CSPG2|ERVR|GHAP|PG-M|WGN|WGN1|-|5q14.2-q14.3|protein-coding	-0.878437	7.49876e-129	2.54658e-127	34.986	32.016	31.319	55.374	52.688	52.371		NM_005764	PDZK1IP1	chr1
									NR_135646	LOC105371795	chr17	43246172	43248852	-	2046	1	LOC105371795|-|-|17q21.31|ncRNA	5.12943	0.000503717	0.0011136	0.102	0.198	0.271	0	0	0		NM_001317906	CDCA2	chr8	25316447	25365433	+	3861	1	CDCA2|PPP1R81|Repo-Man|-|8p21.2|protein-coding	-1.49078	1.92322e-128	6.51888e-127	9.696	9.049	10.061	23.662	23.764	24.421		NM_001338	CXADR	chr21
									NR_003291	ANKRD18DP	chr3	197784404	197807542	-	2885	1	ANKRD18DP|-|-|3q29|pseudo	5.11225	0.000539532	0.00118851	0.181	0.07	0.15	0	0	0		NM_001040694	INCENP	chr11	61891445	61920635	+	4125	1	INCENP|-|-|11q12.3|protein-coding	-1.30685	2.86982e-128	9.70901e-127	12.925	14.215	12.876	29.357	29.247	29.614		NM_017434	DUOX1	chr15
									NM_001195470	SATB1	chr3	18386880	18466829	-	7891	1	SATB1|-|-|3p24.3|protein-coding	5.11052	1.23971e-24	8.57995e-24	0.91	0.903	0.855	0.019	0.007	0.041		NM_030810	TXNDC5	chr6	7881483	7911047	-	3219	1	TXNDC5|ENDOPDI|ERP46|HCC-2|HCC2|PDIA15|STRF8|UNQ364|-|6p24.3|protein-coding	-0.735866	3.5722e-128	1.20397e-126	125.562	125.836	125.648	188.026	182.383	188.999		NM_053281	DACH2	chrX
									NM_000425	L1CAM	chrX	153126969	153141500	-	5102	1	L1CAM|CAML1|CD171|HSAS|HSAS1|MASA|MIC5|N-CAM-L1|N-CAML1|NCAM-L1|S10|SPG1|-|Xq28|protein-coding	5.09878	4.32565e-71	7.28953e-70	12.424	13.758	14.158	0.239	0.292	0.519		NM_002265	KPNB1	chr17	45727204	45761004	+	4248	1	KPNB1|IMB1|IPO1|IPOB|Impnb|NTF97|-|17q21.32|protein-coding	-0.713102	1.6324e-127	5.48113e-126	124.825	123.765	123.726	181.381	189.103	174.058		NM_016562	TLR7	chrX
									NM_001308467	CYSLTR2	chr13	49227847	49285361	+	5078	1	CYSLTR2|CYSLT2|CYSLT2R|GPCR21|HG57|HPN321|KPG_011|PSEC0146|hGPCR21|-|13q14.2|protein-coding	5.09608	0.000587752	0.0012887	0.043	0.116	0.064	0	0	0		NM_001012	RPS8	chr1	45241246	45244412	+	697	1	RPS8|S8|-|1p34.1|protein-coding	-0.767446	7.96637e-127	2.65491e-125	401.183	394.486	404.924	611.051	599.324	608.397		NM_001287344	BTK	chrX
									NR_109776	ARHGAP6	chrX	11155663	11683821	-	5289	1	ARHGAP6|RHOGAP6|RHOGAPX-1|-|Xp22.2|protein-coding	5.08991	1.6286e-46	1.9266e-45	3.886	3.589	3.069	0.102	0.105	0.055		NM_001105530	CAP1	chr1	40506255	40538321	+	2740	1	CAP1|CAP|CAP1-PEN|-|1p34.2|protein-coding	-0.612514	8.61728e-127	2.86649e-125	235.026	233.926	231.315	319.159	324.914	309.371		NM_001317195	CDH3	chr16
									NM_018298	MCOLN3	chr1	85483765	85514223	-	2835	1	MCOLN3|TRP-ML3|TRPML3|-|1p22.3|protein-coding	5.08914	0.000535451	0.00117967	0.166	0.125	0.109	0	0	0		NM_005762	TRIM28	chr19	59055836	59062082	+	2940	1	TRIM28|KAP1|PPP1R157|RNF96|TF1B|TIF1B|-|19q13.43|protein-coding	-0.85234	1.05867e-126	3.51506e-125	97.612	100.395	101.873	159.152	157.527	165.194		NM_001184825	PSG1	chr19
									NM_001004441	ANKRD34B	chr5	79852574	79866304	-	3928	1	ANKRD34B|DP58|-|5q14.1|protein-coding	5.08914	0.000535451	0.00117967	0.12	0.09	0.079	0	0	0		NM_006094	DLC1	chr8	12940872	12990809	-	6028	1	DLC1|ARHGAP7|HP|STARD12|p122-RhoGAP|-|8p22|protein-coding	-0.922106	1.66676e-126	5.52382e-125	23.182	23.168	22.356	39.402	38.729	37.437		NM_006984	CLDN10	chr13
									NM_001100917	TSPAN19	chr12	85408094	85430055	-	1009	1	TSPAN19|-|-|12q21.31|protein-coding	5.0866	0.000557572	0.00122568	0.31	0.502	0.306	0	0	0		NM_001032291	PSRC1	chr1	109822176	109825790	-	1735	1	PSRC1|DDA3|FP3214|-|1p13.3|protein-coding	-1.49397	2.72751e-126	9.02251e-125	20.056	21.043	21.227	51.139	50.998	54.031		NM_198173	GRHL3	chr1
									NM_003034	ST8SIA1	chr12	22346325	22487648	-	9707	1	ST8SIA1|GD3S|SIAT8|SIAT8-A|SIAT8A|ST8SiaI|-|12p12.1|protein-coding	5.0761	0.000598313	0.00131105	0.038	0.052	0.025	0	0	0		NR_037616	BLOC1S5-TXNDC5	chr6	7881483	8064647	-	3339	1	BLOC1S5-TXNDC5|MUTED-TXNDC5|-|6p24.3|ncRNA	-0.729899	1.13583e-125	3.75033e-124	120.649	121.215	120.757	179.792	174.696	180.83		NM_014996	PLCH1	chr3
									NM_020440	PTGFRN	chr1	117452545	117532980	+	6301	1	PTGFRN|CD315|CD9P-1|EWI-F|FPRP|SMAP-6|-|1p13.1|protein-coding	5.06597	0	0	18.753	17.632	17.731	0.496	0.461	0.478		NM_000899	KITLG	chr12	88886570	88974250	-	5431	1	KITLG|DCUA|DFNA69|FPH2|FPHH|KL-1|Kitl|MGF|SCF|SF|SHEP7|-|12q21.32|protein-coding	-1.6508	1.24251e-125	4.095e-124	4.851	5.212	4.964	14.243	14.72	13.079		NM_018593	SLC16A10	chr6
									NM_001172173	CSRNP3	chr2	166326157	166545917	+	11779	1	CSRNP3|FAM130A2|PPP1R73|TAIP-2|TAIP2|-|2q24.3|protein-coding	5.0598	0.000144996	0.000344123	0.075	0.056	0.052	0	0	0.005		NM_003025	SH3GL1	chr19	4360364	4400565	-	2528	1	SH3GL1|CNSA1|EEN|SH3D2B|SH3P8|-|19p13.3|protein-coding	-0.984217	1.4532e-125	4.77179e-124	42.957	43.896	43.29	76.406	77.181	76.659		NM_005181	CA3	chr8
									NR_103442	GDNF-AS1	chr5	37870009	37874994	+	2908	1	GDNF-AS1|GDNFOS|-|5p13.2|protein-coding	5.05392	0.000799785	0.00172752	0.262	0.423	0.103	0	0	0		NM_001160132	KCNQ5	chr6	73331571	73908573	+	6596	1	KCNQ5|Kv7.5|-|6q13|protein-coding	-3.06223	2.67923e-125	8.7654e-124	0.893	0.689	0.575	5.436	5.93	5.011		NM_001039112	FER1L6	chr8
									NM_000399	EGR2	chr10	64571756	64576140	-	2989	1	EGR2|AT591|CMT1D|CMT4E|KROX20|-|10q21.3|protein-coding	5.03857	9.48196e-37	9.07697e-36	3.954	3.8	3.17	0.073	0.086	0.159		NM_004145	MYO9B	chr19	17186591	17324104	+	7569	1	MYO9B|CELIAC4|MYR5|-|19p13.11|protein-coding	-0.855353	6.05152e-125	1.96542e-123	22.421	23.315	22.731	36.544	37.24	36.523		NR_110143	VNN2	chr6
									NR_033348	RAI2	chrX	17818169	17878947	-	2496	1	RAI2|-|-|Xp22.13|protein-coding	5.03663	0.000186113	0.000435948	0.43	0.33	0.161	0.022	0	0		NM_001281932	NCAPG2	chr7	158423861	158497522	-	4098	1	NCAPG2|CAP-G2|CAPG2|LUZP5|MTB|hCAP-G2|-|7q36.3|protein-coding	-0.963908	1.20728e-124	3.9139e-123	28.238	27.033	27.109	47.515	47.669	47.869		NM_001256252	ADGRE1	chr19
									NM_025003	ADAMTS20	chr12	43748012	43945724	-	5693	1	ADAMTS20|ADAM-TS20|ADAMTS-20|GON-1|-|12q12|protein-coding	5.03447	0.000736871	0.00159897	0.092	0.036	0.065	0	0	0		NM_012177	FBXO5	chr6	153291654	153304217	-	2104	1	FBXO5|EMI1|FBX5|Fbxo31|-|6q25.2|protein-coding	-1.38291	1.31724e-124	4.26265e-123	19.514	20.433	20.114	47.055	48.152	44.274		NM_001888	CRYM	chr16
									NM_000096	CP	chr3	148890290	148939832	-	4641	1	CP|CP-2|-|3q24-q25.1|protein-coding	5.03182	0.0006548	0.00142956	0.101	0.07	0.12	0	0	0		NM_001419	ELAVL1	chr19	8023457	8070529	-	6050	1	ELAVL1|ELAV1|HUR|Hua|MelG|-|19p13.2|protein-coding	-1.0798	7.67693e-124	2.46199e-122	13.659	13.182	13.47	25.26	24.979	25.582		NM_001190787	MCIDAS	chr5
									NM_080759	DACH1	chr13	72012098	72441330	-	5219	1	DACH1|DACH|-|13q21.33|protein-coding	5.03096	0.000665152	0.00145146	0.06	0.078	0.071	0	0	0		NM_005066	SFPQ	chr1	35649201	35658743	-	3061	1	SFPQ|POMP100|PPP1R140|PSF|-|1p34.3|protein-coding	-0.803864	1.35911e-123	4.35087e-122	94.795	102.266	98.016	150.228	157.637	148.504		NM_152470	RNF165	chr18
									NM_002253	KDR	chr4	55944426	55991762	-	6023	1	KDR|CD309|FLK1|VEGFR|VEGFR2|-|4q12|protein-coding	5.02806	0.000183376	0.000429874	0.078	0.101	0.174	0	0	0.009		NM_001144995	CCDC85C	chr14	99977603	100070727	-	5663	1	CCDC85C|-|-|14q32.2|protein-coding	-1.31748	2.58293e-123	8.23908e-122	7.923	7.976	8.279	17.781	17.849	17.97		NM_033641	COL4A6	chrX
									NM_001309242	MYO15B	chr17	73584139	73622927	+	9473	1	MYO15B|MYO15BP|-|17q25.1|protein-coding	5.0179	9.40191e-06	2.51116e-05	0.077	0.166	0.169	0.005	0.006	0		NM_144570	HN1L	chr16	1728278	1752073	+	3676	1	HN1L|C16orf34|L11|-|16p13.3|protein-coding	-0.896809	1.03555e-122	3.28561e-121	37.707	36.807	38.028	61.604	62.733	62.158		NM_015259	ICOSLG	chr21
									NM_207517	ADAMTSL3	chr15	84322838	84708593	+	7303	1	ADAMTSL3|ADAMTSL-3|-|15q25.2|protein-coding	5.00958	7.65999e-06	2.06568e-05	0.164	0.18	0.186	0.007	0	0.007		NM_002718	PPP2R3A	chr3	135684515	135866752	+	6798	1	PPP2R3A|PPP2R3|PR130|PR72|-|3q22.2-q22.3|protein-coding	-1.70444	1.56181e-122	4.94657e-121	3.753	3.471	3.603	10.707	11.051	9.658		NR_027047	LINC00282	chr13
									NM_001322	CST2	chr20	23804404	23807312	-	689	1	CST2|-|-|20p11.21|protein-coding	5.00833	0.000769328	0.00166515	0.53	0.661	0.358	0	0	0		NM_001300	KLF6	chr10	3818188	3827473	-	4656	1	KLF6|BCD1|CBA1|COPEB|CPBP|GBF|PAC1|ST12|ZF9|-|10p15.2|protein-coding	-0.942732	2.62141e-122	8.28782e-121	33.435	34.454	33.177	60.293	57.223	55.444		NM_001256497	CYP3A7-CYP3A51P	chr7
									NM_012364	OR1Q1	chr9	125377017	125377961	+	943	1	OR1Q1|HSTPCR106|OR1Q2|OR1Q3|OR9-25|OR9-A|OST226|OST226OR9-A|TPCR106|-|9q33.2|protein-coding	5.00229	0.000231576	0.00053639	1.217	0.591	0.393	0.053	0	0		NM_007210	GALNT6	chr12	51745833	51785200	-	4506	1	GALNT6|GALNAC-T6|GalNAcT6|-|12q13.13|protein-coding	-1.38423	3.55017e-122	1.12044e-120	9.274	8.822	9.542	20.859	21.453	21.843		NM_004795	KL	chr13
									NM_005446	P2RX6	chr22	21369464	21382302	+	2708	1	P2RX6|P2RXL1|P2X6|P2XM|-|22q11.21|protein-coding	4.9985	4.72675e-08	1.52075e-07	0.826	0.726	0.628	0.019	0.044	0		NM_002867	RAB3B	chr1	52373628	52456436	-	12838	1	RAB3B|-|-|1p32.3|protein-coding	-0.752462	1.23734e-121	3.87765e-120	23.463	23.074	22.556	35.171	35.406	33.09		NM_005467	NAALAD2	chr11
									NM_033119	NKD1	chr16	50582241	50674771	+	8704	1	NKD1|Naked1|-|16q12.1|protein-coding	4.99526	0.000194203	0.000453945	0.102	0.058	0.078	0	0.007	0		NM_001145306	CDK6	chr7	92234235	92465941	-	11707	1	CDK6|MCPH12|PLSTIRE|-|7q21.2|protein-coding	-1.03102	3.75499e-121	1.17265e-119	8.323	8.262	8.061	15.226	15.383	14.23		NR_120434	LOC100507065	chr12
									NM_005592	MUSK	chr9	113431051	113563278	+	2738	1	MUSK|CMS9|FADS|-|9q31.3|protein-coding	4.99346	0.000184112	0.000431487	0.252	0.245	0.274	0	0.023	0		NM_017556	FBLIM1	chr1	16085255	16113084	+	3338	1	FBLIM1|CAL|FBLP-1|FBLP1|-|1p36.21|protein-coding	-1.2344	4.57713e-121	1.4269e-119	19.742	19.308	21.387	42.773	42.601	42.341		NR_038453	UNC5B-AS1	chr10
									NM_006573	TNFSF13B	chr13	108921977	108960832	+	2663	1	TNFSF13B|BAFF|BLYS|CD257|DTL|TALL-1|TALL1|THANK|TNFSF20|TNLG7A|ZTNF4|-|13q33.3|protein-coding	4.98544	1.26163e-14	5.88114e-14	1.371	1.426	1.506	0.037	0.044	0.04		NM_005022	PFN1	chr17	4848945	4852381	-	1360	1	PFN1|ALS18|-|17p13.2|protein-coding	-0.665065	4.64333e-121	1.44501e-119	822.809	858.067	852.14	1186.14	1185.54	1204.52		NM_207303	ATRNL1	chr10
									NM_001145402	FAM71E2	chr19	55866276	55874620	-	3170	1	FAM71E2|C19orf16|-|19q13.42|protein-coding	4.98494	0.000275386	0.000631965	0.214	0.351	0.078	0	0.018	0		NM_001206999	CIT	chr12	120123595	120315095	-	8658	1	CIT|CITK|CRIK|MCPH17|STK21|-|12q24.23|protein-coding	-1.17681	4.9241e-121	1.52972e-119	7.532	7.422	7.189	15.409	14.686	14.476		NM_024581	FAM184A	chr6
									NM_002298	LCP1	chr13	46700058	46756459	-	3772	1	LCP1|CP64|HEL-S-37|L-PLASTIN|LC64P|LPL|PLS2|-|13q14.13|protein-coding	4.98109	6.53393e-08	2.08272e-07	0.373	0.55	0.589	0.013	0	0.029		NM_005192	CDKN3	chr14	54863673	54886934	+	881	1	CDKN3|CDI1|CIP2|KAP|KAP1|-|14q22.2|protein-coding	-1.76743	7.11079e-121	2.20521e-119	23.072	22.727	23.316	70.436	72.001	70.834		NM_000329	RPE65	chr1
									NM_022162	NOD2	chr16	50731050	50766988	+	4472	1	NOD2|ACUG|BLAU|CARD15|CD|CLR16.3|IBD1|NLRC2|NOD2B|PSORAS1|-|16q12.1|protein-coding	4.97946	0.00168571	0.00349568	0.047	0.011	0.181	0	0	0		NM_001078166	SRSF1	chr17	56078280	56084707	-	5638	1	SRSF1|ASF|SF2|SF2p33|SFRS1|SRp30a|-|17q22|protein-coding	-0.738192	7.82148e-121	2.42141e-119	64.489	63.303	63.199	96.945	97.792	90.623		NM_002152	HRC	chr19
									NM_000186	CFH	chr1	196621008	196716634	+	4103	1	CFH|AHUS1|AMBP1|ARMD4|ARMS1|CFHL3|FH|FHL1|HF|HF1|HF2|HUS|-|1q31.3|protein-coding	4.97728	0	0	28.935	28.225	25.908	1.041	1.218	1.01		NM_003011	SET	chr9	131451509	131458675	+	2909	1	SET|2PP2A|I2PP2A|IGAAD|IPP2A2|PHAPII|TAF-I|TAF-IBETA|-|9q34.11|protein-coding	-0.807214	1.23219e-120	3.80807e-119	69.826	66.297	65.486	106.195	107.597	102.469		NM_052978	TRIM9	chr14
									NM_001030311	CERKL	chr2	182401401	182521834	-	3272	1	CERKL|RP26|-|2q31.3|protein-coding	4.97497	0.000899493	0.00193074	0.14	0.068	0.103	0	0	0		NM_006098	RACK1	chr5	180663928	180670906	-	1099	1	RACK1|GNB2L1|Gnb2-rs1|H12.3|HLC-7|PIG21|-|5q35.3|protein-coding	-0.681435	1.57793e-120	4.86813e-119	623.7	634.962	626.107	884.855	887.091	919.046		NM_004522	KIF5C	chr2
									NM_054107	OR1J2	chr9	125273081	125274022	+	940	1	OR1J2|HG152|HSA5|OR1J3|OR1J5|OR9-19|OST044|-|9q33.2|protein-coding	4.97215	0.000861529	0.00185393	0.277	0.377	0.459	0	0	0		NM_013943	CLIC4	chr1	25071760	25170815	+	4426	1	CLIC4|CLIC4L|H1|MTCLIC|huH1|p64H1|-|1p36.11|protein-coding	-0.774501	7.33043e-120	2.24603e-118	136.033	134.017	131.492	211.503	209.644	190.586		NM_182527	CABP7	chr22
									NR_034008	LINC00881	chr3	156807670	156818924	+	788	1	LINC00881|-|-|3q25.31|ncRNA	4.96272	0.000896498	0.00192478	0.53	0.321	0.47	0	0	0		NM_004725	BUB3	chr10	124913760	124924886	+	2754	1	BUB3|BUB3L|hBUB3|-|10q26.13|protein-coding	-0.806056	2.72139e-119	8.2956e-118	86.982	84.825	85.768	140.14	143.263	139.662		NM_139314	ANGPTL4	chr19
									NM_013243	SCG3	chr15	51973550	52013223	+	3296	1	SCG3|SGIII|-|15q21.2|protein-coding	4.93517	0.00107877	0.00229323	0.079	0.154	0.075	0	0	0		NM_001267809	ILF2	chr1	153634264	153643504	-	1890	1	ILF2|NF45|PRO3063|-|1q21.3|protein-coding	-0.709194	2.72031e-119	8.2956e-118	148.616	146.876	144.911	215.719	214.235	211.43		NM_002426	MMP12	chr11
									NM_001347251	CYP19A1	chr15	51500254	51574459	-	4390	1	CYP19A1|ARO|ARO1|CPV1|CYAR|CYP19|CYPXIX|P-450AROM|-|15q21.2|protein-coding	4.93508	0.000292808	0.000669231	0.25	0.104	0.099	0	0	0.012		NM_002952	RPS2	chr16	2012062	2014827	-	933	1	RPS2|LLREP3|S2|-|16p13.3|protein-coding	-1.11782	6.2582e-119	1.90425e-117	86.389	87.705	85.758	163.693	164.032	174.304		NR_027992	NBEAP1	chr15
									NM_001145636	C1orf228	chr1	45140394	45191263	+	1671	1	C1orf228|NCRNA00082|p40|-|1p34.1|protein-coding	4.93091	1.17336e-05	3.11114e-05	0.718	0.848	0.628	0.03	0.035	0		NM_001154	ANXA5	chr4	122589152	122618147	-	1584	1	ANXA5|ANX5|ENX2|HEL-S-7|PP4|RPRGL3|-|4q27|protein-coding	-0.58751	7.35153e-119	2.22577e-117	594.902	577.494	586.017	798.985	780.157	773.064		NM_001161334	HIST2H2BF	chr1
									NM_003328	TXK	chr4	48068410	48136273	-	2897	1	TXK|BTKL|PSCTK5|PTK4|RLK|TKL|-|4p12|protein-coding	4.92539	0.00112294	0.00238146	0.144	0.14	0.064	0	0	0		NM_030920	ANP32E	chr1	150190717	150208504	-	3444	1	ANP32E|LANP-L|LANPL|-|1q21.2|protein-coding	-1.17796	1.04761e-118	3.1664e-117	33.512	30.653	29.434	64.626	66.395	57.702		NM_033409	SLC52A3	chr20
									NM_178140	PDZD2	chr5	31639517	32111038	+	11678	1	PDZD2|AIPC|PAPIN|PDZK3|PIN1|-|5p13.3|protein-coding	4.91774	4.39245e-128	1.47763e-126	3.172	3.317	3.164	0.128	0.089	0.065		NM_001313893	HMGB1	chr13	31032053	31191734	-	5023	1	HMGB1|HMG-1|HMG1|HMG3|SBP-1|-|13q12.3|protein-coding	-1.29127	1.86883e-118	5.63899e-117	13.057	12.401	12.17	28.744	27.102	25.727		NM_002986	CCL11	chr17
									NM_001197	BIK	chr22	43506754	43525718	+	946	1	BIK|BIP1|BP4|NBK|-|22q13.2|protein-coding	4.91609	9.91822e-08	3.11479e-07	1.654	2.195	1.891	0.105	0	0.057		NM_000969	RPL5	chr1	93297594	93307481	+	1021	1	RPL5|DBA6|L5|MSTP030|PPP1R135|-|1p22.1|protein-coding	-0.736944	4.45504e-118	1.33524e-116	271.268	263.152	267.122	398.663	391.566	398.728		NM_001190839	MGP	chr12
									NM_173170	IL36RN	chr2	113816215	113822320	+	2660	1	IL36RN|FIL1|FIL1(DELTA)|FIL1D|IL-36Ra|IL1F5|IL1HY1|IL1L1|IL1RP3|IL36RA|PSORP|PSORS14|-|2q14.1|protein-coding	4.91306	0.00132916	0.00279162	0.177	0.152	0.046	0	0	0		NM_001031684	SRSF7	chr2	38970741	38978636	-	2479	1	SRSF7|9G8|AAG3|SFRS7|-|2p22.1|protein-coding	-0.9209	1.31331e-117	3.92958e-116	46.108	45.53	45.54	77.27	78.34	75.63		NR_134982	CYP2J2	chr1
									NM_013371	IL19	chr1	207002222	207016326	+	1823	1	IL19|IL-10C|MDA1|NG.1|ZMDA1|-|1q32.1|protein-coding	4.91107	0.001359	0.00284994	0.357	0.494	0.12	0	0	0		NM_000093	COL5A1	chr9	137533651	137736688	+	8371	1	COL5A1|EDSC|-|9q34.3|protein-coding	-0.778778	1.85362e-117	5.537e-116	42.858	44.442	45.536	67.889	66.832	68.137		NM_001143830	GAS2	chr11
									NM_018487	TMEM176A	chr7	150497854	150502208	+	1029	1	TMEM176A|GS188|HCA112|MS4B1|-|7q36.1|protein-coding	4.90876	1.46843e-05	3.86482e-05	0.811	1.378	1.319	0.048	0	0.052		NM_004415	DSP	chr6	7541808	7586950	+	9770	1	DSP|DCWHKTA|DP|-|6p24.3|protein-coding	-1.04521	2.62481e-117	7.82755e-116	10.37	10.381	10.027	19.667	19.129	17.769		NR_125817	LOC101929470	chr8
									NM_020116	FSTL5	chr4	162305044	163085186	-	4817	1	FSTL5|-|-|4q32.2|protein-coding	4.8991	0.00114843	0.00243147	0.054	0.063	0.09	0	0	0		NM_002520	NPM1	chr5	170814708	170837888	+	1436	1	NPM1|B23|NPM|-|5q35.1|protein-coding	-0.856595	6.706e-117	1.99649e-115	111.912	108.137	106.016	176.535	177.744	171.128		NM_004079	CTSS	chr1
									NM_000091	COL4A3	chr2	228029281	228179508	+	8043	1	COL4A3|-|-|2q36.3|protein-coding	4.8991	0.00114843	0.00243147	0.032	0.038	0.054	0	0	0		NM_005504	BCAT1	chr12	24962958	25102393	-	9659	1	BCAT1|BCATC|BCT1|ECA39|MECA39|PNAS121|PP18|-|12p12.1|protein-coding	-0.882598	4.89547e-116	1.45021e-114	22.818	22.109	21.07	36.813	37.827	34.027		NM_001199206	IZUMO1R	chr11
									NM_001174104	CD14	chr5	140011313	140013286	-	1643	1	CD14|-|-|5q31.3|protein-coding	4.8989	1.43841e-07	4.46859e-07	0.823	0.965	1.702	0.033	0.038	0.035		NM_002568	PABPC1	chr8	101715144	101734315	-	2843	1	PABPC1|PAB1|PABP|PABP1|PABPC2|PABPL1|-|8q22.3|protein-coding	-0.659976	5.57867e-116	1.64714e-114	150.267	153.157	146.251	213.499	212.363	206.889		NM_032413	C15orf48	chr15
									NM_003882	WISP1	chr8	134203282	134243932	+	5182	1	WISP1|CCN4|WISP1c|WISP1i|WISP1tc|-|8q24.22|protein-coding	4.88941	1.9384e-191	1.0654e-189	11.055	10.895	10.516	0.282	0.366	0.328		NM_006401	ANP32B	chr9	100745489	100778224	+	1607	1	ANP32B|APRIL|PHAPI2|SSP29|-|9q22.33|protein-coding	-0.911527	1.20524e-115	3.54098e-114	81.159	78.964	81.652	131.217	139.022	134.652		NM_022073	EGLN3	chr14
									NR_126025	LOC100128317	chr7	81205702	81320722	-	4639	1	LOC100128317|-|-|7q21.11|ncRNA	4.88723	0.00116862	0.00247189	0.072	0.07	0.099	0	0	0		NR_037149	NME1-NME2	chr17	49230897	49249105	+	1286	1	NME1-NME2|NM23-LV|NMELV|-|17q21.33|protein-coding	-0.789315	1.35102e-115	3.96278e-114	223.567	223.99	228.688	350.817	339.191	350.118		NM_020715	PLEKHH1	chr14
									NM_001195528	TPBGL	chr11	74951950	74954749	+	2797	1	TPBGL|-|-|11q13.4|protein-coding	4.88648	0.000286504	0.000655794	0.205	0.217	0.265	0	0.021	0		NM_001313941	RHOA	chr3	49396569	49449530	-	2022	1	RHOA|ARH12|ARHA|RHO12|RHOH12|-|3p21.31|protein-coding	-0.643614	2.89939e-115	8.49045e-114	334.118	327.693	336.256	464.47	455.703	467.103		NM_001291913	LOC389602	chr7
									NM_002704	PPBP	chr4	74852156	74853907	-	1302	1	PPBP|B-TG1|Beta-TG|CTAP-III|CTAP3|CTAPIII|CXCL7|LA-PF4|LDGF|MDGF|NAP-2|PBP|SCYB7|TC1|TC2|TGB|TGB1|THBGB|THBGB1|-|4q13.3|protein-coding	4.88629	0.00119031	0.00251479	0.2	0.272	0.284	0	0	0		NM_000883	IMPDH1	chr7	128032331	128050036	-	2592	1	IMPDH1|IMPD|IMPD1|IMPDH-I|LCA11|RP10|sWSS2608|-|7q32.1|protein-coding	-1.40575	1.83694e-114	5.32682e-113	15.097	16.378	15.322	37.471	36.036	37.207		NM_001308313	ROPN1B	chr3
									NM_001031804	MAF	chr16	79627745	79634622	-	6875	1	MAF|AYGRP|CCA4|CTRCT21|c-MAF|-|16q23.2|protein-coding	4.88449	0.00137053	0.00287345	0.039	0.038	0.047	0	0	0		NM_006431	CCT2	chr12	69979208	69995357	+	1936	1	CCT2|99D8.1|CCT-beta|CCTB|HEL-S-100n|PRO1633|TCP-1-beta|-|12q15|protein-coding	-0.709278	5.23883e-114	1.50937e-112	139.719	137.289	138.93	204.809	202.484	198.049		NM_030761	WNT4	chr1
									NM_152459	C16orf89	chr16	5094123	5116146	-	1897	1	C16orf89|-|-|16p13.3|protein-coding	4.88147	0.000296775	0.000677734	0.441	0.329	0.441	0	0	0.035		NM_002862	PYGB	chr20	25228706	25278648	+	4109	1	PYGB|GPBB|-|20p11.21|protein-coding	-0.939013	1.48416e-113	4.2623e-112	32.439	33.47	34.441	57.142	56.052	57.979		NM_004488	GP5	chr3
									NR_134982	CYP2J2	chr1	60358980	60392470	-	2045	1	CYP2J2|CPJ2|CYPIIJ2|-|1p32.1|protein-coding	4.87438	0.00123153	0.00259757	0.153	0.178	0.144	0	0	0		NM_001301020	OAZ1	chr19	2269485	2273487	+	1168	1	OAZ1|AZI|OAZ|-|19p13.3|protein-coding	-0.786705	5.31364e-113	1.52112e-111	329.182	337.505	337.764	521.288	495.036	525.883		NM_002052	GATA4	chr8
									NM_030761	WNT4	chr1	22443798	22469519	-	3898	1	WNT4|SERKAL|WNT-4|-|1p36.12|protein-coding	4.86506	0.00146903	0.00306843	0.134	0.052	0.063	0	0	0		NM_001321018	UBA52	chr19	18682684	18688270	+	3432	1	UBA52|CEP52|HUBCEP52|L40|RPL40|-|19p13.11|protein-coding	-0.783885	8.90846e-113	2.53799e-111	69.652	69.789	68.072	105.026	105.418	107.608		NM_013244	MGAT4C	chr12
									NM_001306151	DAPP1	chr4	100737990	100791346	+	2978	1	DAPP1|BAM32|-|4q23|protein-coding	4.85796	0.00164936	0.00342587	0.053	0.19	0.084	0	0	0		NM_134269	SMTN	chr22	31477282	31500610	+	3295	1	SMTN|-|-|22q12.2|protein-coding	-0.908089	1.61136e-112	4.58339e-111	54.701	60.065	57.887	93.862	97.091	98.45		NM_001193336	SEC14L6	chr22
									NR_038332	LOC100505622	chr19	42636781	42641251	+	682	1	LOC100505622|-|-|19q13.2|ncRNA	4.85242	1.39222e-07	4.33112e-07	2.524	2.524	2.623	0.073	0.17	0		NM_001546	ID4	chr6	19837601	19842431	+	3871	1	ID4|IDB4|bHLHb27|-|6p22.3|protein-coding	-2.32187	3.64642e-112	1.03555e-110	2.278	2.315	2.024	10.248	9.899	9.384		NR_110729	LOC101928295	chr19
									NM_003701	TNFSF11	chr13	43148291	43182149	+	2191	1	TNFSF11|CD254|ODF|OPGL|OPTB2|RANKL|TNLG6B|TRANCE|hRANKL2|sOdf|-|13q14.11|protein-coding	4.85172	0.00157008	0.00326881	0.238	0.116	0.084	0	0	0		NM_013279	MYRF	chr11	61522861	61555990	+	5718	1	MYRF|C11orf9|MRF|Ndt80|pqn-47|-|11q12.2|protein-coding	-1.79319	3.8981e-112	1.10351e-110	3.148	3.294	3.787	10.324	10.854	10.296		NM_000280	PAX6	chr11
									NR_126359	NRIR	chr2	6968685	6980595	-	828	1	NRIR|lncRNA-CMPK2|-|2p25.2|ncRNA	4.85087	0.00150824	0.00314593	0.567	0.367	0.224	0	0	0		NM_003370	VASP	chr19	46010688	46030240	+	2275	1	VASP|-|-|19q13.32|protein-coding	-0.955745	3.92847e-112	1.11035e-110	50.908	52.328	53.772	88.018	91.336	91.685		NM_020741	KIAA1257	chr3
									NM_139056	ADAMTS16	chr5	5140443	5320415	+	4952	1	ADAMTS16|ADAMTS16s|-|5p15.32|protein-coding	4.85013	2.02423e-07	6.19901e-07	0.281	0.42	0.371	0.031	0	0		NM_012291	ESPL1	chr12	53662083	53687427	+	6590	1	ESPL1|ESP1|SEPA|-|12q13.13|protein-coding	-1.46304	1.43878e-111	4.05376e-110	5.098	4.733	5.064	11.738	12.167	12.625		NM_152459	C16orf89	chr16
									NM_001323981	SLC16A9	chr10	61410522	61469649	-	4061	1	SLC16A9|C10orf36|MCT9|-|10q21.2|protein-coding	4.84759	1.43041e-09	5.10009e-09	0.64	0.679	0.599	0.014	0	0.046		NM_001197294	DPYSL3	chr5	146770371	146889619	-	5464	1	DPYSL3|CRMP-4|CRMP4|DRP-3|DRP3|LCRMP|ULIP|ULIP-1|-|5q32|protein-coding	-0.775025	2.13141e-111	5.97699e-110	36.51	36.061	36.874	56.397	55.452	55.107		NM_016233	PADI3	chr1
									NM_022168	IFIH1	chr2	163123589	163175218	-	3582	1	IFIH1|AGS7|Hlcd|IDDM19|MDA-5|MDA5|RLR-2|SGMRT1|-|2q24.2|protein-coding	4.84502	2.99179e-156	1.27852e-154	14.287	12.921	11.935	0.374	0.389	0.451		NM_002296	LBR	chr1	225589204	225615815	-	3807	1	LBR|DHCR14B|LMN2R|PHA|TDRD18|-|1q42.12|protein-coding	-1.22274	4.52949e-111	1.26819e-109	14.156	14.152	13.514	30.036	29.448	27.465		NM_018460	ARHGAP15	chr2
									NM_001195286	IRF4	chr6	391739	411443	+	5313	1	IRF4|LSIRF|MUM1|NF-EM5|SHEP8|-|6p25.3|protein-coding	4.83704	0.00174705	0.00361617	0.088	0.067	0.023	0	0	0		NM_001017425	KCNK2	chr1	215256560	215410436	+	3389	1	KCNK2|K2p2.1|TPKC1|TREK|TREK-1|TREK1|hTREK-1c|hTREK-1e|-|1q41|protein-coding	-3.22695	6.10311e-111	1.7061e-109	1.102	1.008	0.926	7.999	9.193	8.159		NM_152443	RDH12	chr14
									NM_001109	ADAM8	chr10	135075920	135090407	-	3276	1	ADAM8|CD156|CD156a|MS2|-|10q26.3|protein-coding	4.83476	2.12312e-71	3.58801e-70	5.883	6.25	6.854	0.314	0.155	0.143		NM_001288	CLIC1	chr6	31698358	31704341	-	1243	7	CLIC1|G6|NCC27|-|6p21.33|protein-coding	-0.61965	3.18625e-110	8.83789e-109	424.284	426.814	427.759	581.79	578.347	580.163		NM_001720	BMP8B	chr1
									NM_024922	CES3	chr16	66995132	67009052	+	3880	1	CES3|ES31|-|16q22.1|protein-coding	4.82852	0.000363601	0.000818836	0.188	0.144	0.143	0	0	0.014		NM_000968	RPL4	chr15	66791653	66797193	-	1429	1	RPL4|L4|-|15q22.31|protein-coding	-0.660947	3.66407e-110	1.01475e-108	261.939	259.632	263.079	360.514	373.661	370.408		NM_001199040	STRA6	chr15
									NM_002030	FPR3	chr19	52298399	52329443	+	2634	1	FPR3|FML2_HUMAN|FMLP-R-II|FMLPY|FPRH1|FPRH2|FPRL2|RMLP-R-I|-|19q13.41|protein-coding	4.82219	0.0015584	0.00324562	0.099	0.096	0.164	0	0	0		NM_017660	GATAD2A	chr19	19496642	19619741	+	5658	1	GATAD2A|p66alpha|-|19p13.11|protein-coding	-1.04266	5.59349e-110	1.5443e-108	14.679	15.722	15.169	27.69	28.509	27.57		NM_002246	KCNK3	chr2
									NR_034033	LINC00996	chr7	150130742	150145228	+	2039	1	LINC00996|-|-|7q36.1|ncRNA	4.82125	0.00159445	0.00331645	0.102	0.149	0.212	0	0	0		NM_002166	ID2	chr2	8822113	8824583	+	1359	1	ID2|GIG8|ID2A|ID2H|bHLHb26|-|2p25.1|protein-coding	-0.946717	5.96804e-110	1.64517e-108	98.733	89.648	97.279	164.552	167.254	158.155		NM_173842	IL1RN	chr2
									NM_003064	SLPI	chr20	43880880	43883205	-	590	1	SLPI|ALK1|ALP|BLPI|HUSI|HUSI-I|MPI|WAP4|WFDC4|-|20q13.12|protein-coding	4.81445	2.48111e-07	7.54128e-07	3.714	2.661	2.196	0.168	0	0.091		NM_001258315	ECT2	chr3	172468475	172539264	+	4150	1	ECT2|ARHGEF31|-|3q26.31|protein-coding	-1.05403	6.34188e-110	1.74553e-108	32.024	29.199	30.571	56.82	60.676	52.687		NM_080284	ABCA6	chr17
									NM_005127	CLEC2B	chr12	10004968	10022458	-	2031	1	CLEC2B|AICL|CLECSF2|HP10085|IFNRG1|-|12p13.31|protein-coding	4.81304	1.6415e-85	3.41351e-84	12.381	11.593	11.876	0.44	0.457	0.238		NM_006936	SUMO3	chr21	46225532	46238044	-	1801	1	SUMO3|SMT3A|SMT3H1|SUMO-3|Smt3B|-|21q22.3|protein-coding	-0.873026	2.07152e-108	5.6494e-107	69.925	69.502	70.459	112.12	115.31	114.769		NM_001014448	CPZ	chr4
									NM_001122752	SERPINI1	chr3	167453432	167543357	+	1666	1	SERPINI1|PI12|neuroserpin|-|3q26.1|protein-coding	4.80026	1.11246e-30	9.06978e-30	5.386	4.59	5.147	0.119	0.07	0.291		NM_001330557	EPB41L3	chr18	5392275	5544338	-	4380	1	EPB41L3|4.1B|DAL-1|DAL1|-|18p11.31|protein-coding	-1.03493	2.48203e-108	6.75863e-107	18.718	18.793	18.993	34.16	34.868	33.98		NR_040018	C1QTNF1-AS1	chr17
									NR_002139	HCG4	chr6	29758808	29760850	-	2033.4	8	HCG4|HCG4P10|HCGIV-10|HCGIV.9|-|6p22.1|ncRNA	4.79605	0.00165189	0.00343033	0.154	0.149	0.152	0	0	0		NM_017491	WDR1	chr4	10075963	10118573	-	3126	1	WDR1|AIP1|HEL-S-52|NORI-1|-|4p16.1|protein-coding	-0.701615	3.75943e-108	1.02214e-106	245.574	260.44	256.825	374.381	361.61	368.589		NM_182767	SLC6A15	chr12
									NM_001271733	MST1L	chr1	17081129	17090975	-	4652	1	MST1L|BRF-1|D1F15S1A|MSPL-7|MSPL7|MST1P9|MSTP7|MSTP9|-|1p36.13|protein-coding	4.79296	0.00192457	0.00396843	0.034	0.098	0.066	0	0	0		NM_002863	PYGL	chr14	51371935	51411248	-	2824	1	PYGL|GSD6|-|14q22.1|protein-coding	-1.31861	5.33008e-108	1.44698e-106	14.618	13.835	14.771	31.016	32.92	31.699		NM_001287258	XKR9	chr8
									NM_007257	PNMA2	chr8	26362196	26371483	-	4841	1	PNMA2|MA2|MM2|RGAG2|-|8p21.2|protein-coding	4.78743	2.67777e-40	2.76172e-39	2.231	2.27	2.37	0.072	0.036	0.111		NM_001043353	TPM3	chr1	154127780	154155725	-	4529	1	TPM3|CAPM1|CFTD|HEL-189|HEL-S-82p|NEM1|OK/SW-cl.5|TM-5|TM3|TM30|TM30nm|TM5|TPMsk3|TRK|hscp30|-|1q21.3|protein-coding	-0.663012	1.15335e-107	3.12155e-106	104.526	105.244	101.683	147.323	145.298	145.64		NM_001308467	CYSLTR2	chr13
									NM_017581	CHRNA9	chr4	40337346	40357234	+	2269	1	CHRNA9|HSA243342|NACHRA9|-|4p14|protein-coding	4.77834	0.000474552	0.00105199	0.207	0.201	0.381	0	0	0.024		NM_001256012	MYH10	chr17	8377523	8534079	-	7717	1	MYH10|NMMHC-IIB|NMMHCB|-|17p13.1|protein-coding	-0.856545	1.1562e-107	3.12453e-106	20.557	20.172	19.253	32.072	31.785	32.877		NM_145306	C10orf35	chr10
									NM_005024	SERPINB10	chr18	61575224	61603345	+	2113	1	SERPINB10|PI-10|PI10|-|18q22.1|protein-coding	4.77364	0.000513731	0.0011342	0.321	0.144	0.38	0	0	0.025		NM_001323071	PFKP	chr10	3109712	3178997	+	2748	1	PFKP|ATP-PFK|PFK-C|PFK-P|PFKF|-|10p15.2|protein-coding	-0.744031	1.47015e-107	3.96098e-106	165.745	174.449	170.735	251.257	249.213	260.682		NM_173170	IL36RN	chr2
									NM_006580	CLDN16	chr3	190105661	190129932	+	3266	1	CLDN16|HOMG3|PCLN1|-|3q28|protein-coding	4.76824	0.0019946	0.0041029	0.096	0.124	0.057	0	0	0		NM_006888	CALM1	chr14	90863327	90874619	+	4248	1	CALM1|CALML2|CAMI|CPVT4|DD132|LQT14|PHKD|caM|-|14q32.11|protein-coding	-0.728068	1.9383e-107	5.20659e-106	62.472	58.945	61.603	91.12	90.34	88.347		NM_174977	SEC14L4	chr22
									NM_001144825	RUNDC3A	chr17	42385927	42396038	+	2034	1	RUNDC3A|RAP2IP|RPIP-8|RPIP8|-|17q21.31|protein-coding	4.76708	0.0020702	0.00424862	0.128	0.224	0.091	0	0	0		NM_080738	EDARADD	chr1	236558716	236648008	+	2883	1	EDARADD|ECTD11A|ECTD11B|ED3|EDA3|-|1q42.3-q43|protein-coding	-0.90618	2.85682e-107	7.65088e-106	41.675	40.469	42.072	70.219	68.708	68.182		NM_002153	HSD17B2	chr16
									NM_001130918	TTLL6	chr17	46839593	46894469	-	3436	1	TTLL6|TTL.6|-|17q21.32|protein-coding	4.75577	0.00229355	0.00467052	0.103	0.12	0.024	0	0	0		NM_014791	MELK	chr9	36572859	36677680	+	2466	1	MELK|HPK38|-|9p13.2|protein-coding	-1.04387	5.89053e-107	1.57283e-105	32.864	33.009	32.414	58.2	61.905	60.971		NM_182495	NXPE2	chr11
									NM_006536	CLCA2	chr1	86889566	86922240	+	4211	1	CLCA2|CACC|CACC3|CLCRG2|CaCC-3|-|1p22.3|protein-coding	4.75577	0.00229355	0.00467052	0.099	0.084	0.029	0	0	0		NM_018410	HJURP	chr2	234745347	234763212	-	3178	1	HJURP|FAKTS|URLC9|hFLEG1|-|2q37.1|protein-coding	-1.08301	8.44557e-107	2.24499e-105	24.515	24.834	24.794	49.006	44.982	45.832		NM_001080474	C2orf78	chr2
									NM_153646	SLC24A4	chr14	92790152	92967825	+	9726	1	SLC24A4|AI2A5|NCKX4|SHEP6|SLC24A2|-|14q32.12|protein-coding	4.75448	0.00217376	0.00444279	0.022	0.021	0.051	0	0	0		NM_002276	KRT19	chr17	39679869	39684641	-	1463	1	KRT19|CK19|K19|K1CS|-|17q21.2|protein-coding	-4.35883	1.48039e-106	3.92346e-105	0.749	0.9	1.054	16.324	16.31	16.332		NM_052924	RHPN1	chr8
									NM_005764	PDZK1IP1	chr1	47649261	47655771	-	888	1	PDZK1IP1|DD96|MAP17|SPAP|-|1p33|protein-coding	4.7523	0.00245275	0.0049709	0.294	0.57	0.139	0	0	0		NM_004924	ACTN4	chr19	39138256	39221172	+	3943	1	ACTN4|ACTININ-4|FSGS|FSGS1|-|19q13.2|protein-coding	-0.63701	1.63964e-106	4.3391e-105	211.163	217.456	214.546	292.237	294.767	303.489		NM_004976	KCNC1	chr11
									NM_001278736	CCL5	chr17	34198496	34207377	-	1305	1	CCL5|D17S136E|RANTES|SCYA5|SIS-delta|SISd|TCP228|eoCP|-|17q12|protein-coding	4.7508	6.45277e-15	3.05745e-14	2.856	3.268	3.125	0.162	0.047	0.088		NM_031844	HNRNPU	chr1	245013602	245027827	-	6830	1	HNRNPU|HNRNPU-AS1|HNRPU|SAF-A|SAFA|U21.1|hnRNP U|-|1q44|protein-coding	-0.609804	1.90654e-106	5.03796e-105	75.592	75.353	75.043	104.521	101.467	101.224		NM_001098819	PDE4C	chr19
									NM_004139	LBP	chr20	36974814	37005653	+	1877	1	LBP|BPIFD2|-|20q11.23|protein-coding	4.74027	0.00288891	0.00578463	0.222	0.216	0.033	0	0	0		NM_001013398	IGFBP3	chr7	45951844	45960871	-	2624	1	IGFBP3|BP-53|IBP3|-|7p12.3|protein-coding	-0.704911	9.38319e-106	2.46851e-104	261.004	271.409	267.095	378.609	381.923	399.763		NM_005525	HSD11B1	chr1
									NR_040710	SNAP25-AS1	chr20	10004460	10200154	-	2954	1	SNAP25-AS1|-|-|20p12.2|ncRNA	4.72903	0.000563715	0.00123858	0.177	0.137	0.271	0	0.02	0		NR_030726	RCC1	chr1	28832455	28865708	+	2841	1	RCC1|CHC1|RCC1-I|SNHG3-RCC1|-|1p35.3|protein-coding	-1.04429	3.09497e-105	8.13021e-104	24.764	25.038	25.452	47.372	47.379	46.725		NM_005164	ABCD2	chr12
									NM_033064	ATCAY	chr19	3880618	3928080	+	5021	1	ATCAY|BNIP-H|CLAC|-|19p13.3|protein-coding	4.72825	3.55311e-07	1.06707e-06	0.353	0.282	0.319	0.01	0.012	0.011		NM_030775	WNT5B	chr12	1726222	1756377	+	2177	1	WNT5B|-|-|12p13.33|protein-coding	-1.28908	3.2983e-105	8.65162e-104	18.62	18.817	19.014	40.573	40.27	41.899		NM_032951	MLXIPL	chr7
									NM_000927	ABCB1	chr7	87133179	87342639	-	4685	1	ABCB1|ABC20|CD243|CLCS|GP170|MDR1|P-GP|PGY1|-|7q21.12|protein-coding	4.72015	1.56281e-18	8.68588e-18	1.036	1.081	0.935	0.021	0.037	0.046		NR_135689	ADAMTS6	chr5	64444563	64777747	-	7436	1	ADAMTS6|ADAM-TS 6|ADAM-TS6|ADAMTS-6|-|5q12.3|protein-coding	-1.81679	7.63967e-105	1.99514e-103	2.593	2.113	2.354	7.232	7.811	7.152		NM_001287824	AFAP1L2	chr10
									NM_001256252	ADGRE1	chr19	6887560	6940464	+	3066	1	ADGRE1|EMR1|TM7LN3|-|19p13.3-p13.2|protein-coding	4.71432	0.00232655	0.00473231	0.121	0.078	0.119	0	0	0		NM_006101	NDC80	chr18	2571510	2616634	+	2153	1	NDC80|HEC|HEC1|HsHec1|KNTC2|TID3|hsNDC80|-|18p11.32|protein-coding	-1.17602	2.60084e-104	6.76256e-103	23.698	23.025	22.607	47.275	46.678	45.541		NM_002088	GRIK5	chr19
									NR_110013	LOC101927630	chr7	17503069	17598533	-	438	1	LOC101927630|-|-|7p21.1|ncRNA	4.69759	0.00243768	0.00494372	0.596	0.809	0.563	0	0	0		NM_005370	RAB8A	chr19	16222490	16244445	+	2167	1	RAB8A|MEL|RAB8|-|19p13.11|protein-coding	-1.02944	4.3493e-104	1.12596e-102	35.798	34.84	36.012	63.329	64.461	65.933		NR_030599	MIR147B	chr15
									NM_001263	CDS1	chr4	85504057	85572493	+	4523	1	CDS1|CDS|-|4q21.23|protein-coding	4.69734	0.000685102	0.00149274	0.069	0.179	0.123	0	0	0.012		NM_178448	SAPCD2	chr9	139956579	139965028	-	3825	1	SAPCD2|C9orf140|p42.3|-|9q34.3|protein-coding	-2.5149	4.59164e-104	1.18698e-102	1.609	2.264	1.661	9.683	9.563	9.046		NM_006269	RP1	chr8
									NM_178557	NAT8L	chr4	2061239	2070816	+	5866	1	NAT8L|CML3|NACED|NAT8-LIKE|-|4p16.3|protein-coding	4.69672	3.80955e-05	9.63198e-05	0.169	0.147	0.221	0	0.01	0.009		NM_001007	RPS4X	chrX	71492453	71497141	-	947	1	RPS4X|CCG2|DXS306|RPS4|S4|SCAR|SCR10|-|Xq13.1|protein-coding	-0.6276	5.27321e-104	1.3612e-102	465.773	478.027	461.927	647.083	641.154	645.539		NM_001104544	TMEM255A	chrX
									NM_001078	VCAM1	chr1	101185196	101204601	+	3192	1	VCAM1|CD106|INCAM-100|-|1p21.2|protein-coding	4.69549	3.41174e-53	4.45822e-52	4.757	4.357	4.801	0.153	0.139	0.166		NM_020726	NLN	chr5	65018023	65125111	+	8646	1	NLN|AGTBP|EP24.16|MEP|MOP|-|5q12.3|protein-coding	-1.31818	1.06786e-103	2.75255e-102	4.194	4.234	4.26	9.246	9.414	9.498		NM_207311	BICDL1	chr12
									NM_182932	SLC8A3	chr14	70510934	70655787	-	5241	1	SLC8A3|NCX3|-|14q24.2|protein-coding	4.69522	0.00276871	0.00556014	0.03	0.089	0.048	0	0	0		NM_001270399	TUBA1A	chr12	49578578	49583107	-	2470	1	TUBA1A|B-ALPHA-1|LIS3|TUBA3|-|12q13.12|protein-coding	-0.77114	1.51697e-103	3.89893e-102	143.287	149.683	145.375	225.299	215.545	225.426		NM_001329964	TP63	chr3
									NM_138966	NETO1	chr18	70410991	70534810	-	6296	1	NETO1|BCTL1|BTCL1|-|18q22.3|protein-coding	4.68613	4.57835e-05	0.00011488	0.356	0.346	0.29	0.042	0	0		NM_003088	FSCN1	chr7	5632436	5646287	+	2789	1	FSCN1|FAN1|HSN|SNL|p55|-|7p22.1|protein-coding	-0.935978	1.93524e-103	4.95972e-102	97.005	105.395	109.556	172.931	176.006	182.377		NM_001447	FAT2	chr5
									NR_134575	LOC730338	chr7	46727477	46736720	-	1944	1	LOC730338|-|-|7p12.3|ncRNA	4.68496	0.00264518	0.00533004	0.188	0.156	0.095	0	0	0		NM_007109	TCF19	chr6	31126303	31131992	+	3300.9	7	TCF19|SC1|TCF-19|-|6p21.33|protein-coding	-0.986757	6.60251e-103	1.68487e-101	28.365	28.908	29.14	48.97	53.101	49.782		NM_004624	VIPR1	chr3
									NM_004751	GCNT3	chr15	59903982	59912210	+	2217	1	GCNT3|C2/4GnT|C24GNT|C2GNT2|C2GNTM|GNTM|-|15q22.2|protein-coding	4.68496	0.00264518	0.00533004	0.165	0.137	0.083	0	0	0		NM_003594	TTF2	chr1	117602949	117645491	+	4829	1	TTF2|HuF2|ZGRF6|-|1p13.1|protein-coding	-1.62219	8.44694e-103	2.15246e-101	4.375	4.561	4.139	12.143	12.275	11.478		NM_020864	NYAP2	chr2
									NR_132376	LINC01173	chr2	235591312	235626408	+	328	1	LINC01173|-|-|2q37.1-q37.2|ncRNA	4.68268	0.00272683	0.00548405	0.795	1.235	0.564	0	0	0		NM_001134445	DDAH1	chr1	85784168	86044046	-	4009	1	DDAH1|DDAH|DDAH-1|DDAHI|HEL-S-16|-|1p22.3|protein-coding	-0.986536	1.47983e-102	3.74953e-101	21.098	20.686	20.687	37.34	38.129	36.165		NM_005118	TNFSF15	chr9
									NM_022055	KCNK12	chr2	47747915	47797470	-	1421	1	KCNK12|K2p12.1|THIK-2|THIK2|-|2p16.3|protein-coding	4.68141	0.00287713	0.00576167	0.147	0.321	0.13	0	0	0		NM_004960	FUS	chr16	31191431	31206192	+	5102	1	FUS|ALS6|ETM4|FUS1|HNRNPP2|POMP75|TLS|-|16p11.2|protein-coding	-0.699137	1.57408e-102	3.98268e-101	65.594	62.824	65.704	91.72	93.71	95.087		NM_001321023	LOC150051	chr21
									NM_007332	TRPA1	chr8	72933486	72987819	-	5161	1	TRPA1|ANKTM1|FEPS|-|8q21.11|protein-coding	4.67827	0	0	104.53	102.657	102.438	3.521	3.544	3.702		NM_030786	SYNC	chr1	33145507	33168361	-	3486	1	SYNC|SYNC1|SYNCOILIN|-|1p35.1|protein-coding	-1.24208	4.72786e-102	1.19285e-100	12.127	12.366	12.657	25.634	27.078	25.857		NM_002241	KCNJ10	chr1
									NM_000684	ADRB1	chr10	115803806	115806667	+	2859	1	ADRB1|ADRB1R|B1AR|BETA1AR|RHR|-|10q25.3|protein-coding	4.67733	5.00194e-07	1.48591e-06	0.547	0.531	0.539	0.017	0.02	0.019		NM_001277224	TAGLN2	chr1	159887897	159893507	-	1596	1	TAGLN2|HA1756|-|1q23.2|protein-coding	-0.709734	1.20101e-101	3.0259e-100	443.587	464.476	470.14	679.692	653.705	674.007		NM_003467	CXCR4	chr2
									NM_016563	RASL12	chr15	65345675	65360450	-	2633	1	RASL12|RIS|-|15q22.31|protein-coding	4.67551	5.86007e-56	8.00294e-55	5.891	6.268	5.434	0.193	0.225	0.209		NM_005722	ACTR2	chr2	65454829	65498390	+	3911	1	ACTR2|ARP2|-|2p14|protein-coding	-0.711883	1.60601e-101	4.02924e-100	103.27	99.978	101.313	152.646	151.967	139.591		NM_001042784	CCDC158	chr4
									NM_015419	MXRA5	chrX	3226606	3264684	-	9786	1	MXRA5|-|-|Xp22.33|protein-coding	4.6749	7.86235e-307	8.51183e-305	10.102	9.107	9.065	0.375	0.267	0.335		NM_001794	CDH4	chr20	59827482	60515673	+	6493	1	CDH4|CAD4|R-CAD|RCAD|-|20q13.33|protein-coding	-2.08412	1.62208e-101	4.06386e-100	1.588	1.509	1.809	6.162	6.571	6.022		NM_001347251	CYP19A1	chr15
									NM_203447	DOCK8	chr9	214865	465259	+	7402	1	DOCK8|HEL-205|MRD2|ZIR8|-|9p24.3|protein-coding	4.67069	0.00307433	0.00613252	0.059	0.043	0.017	0	0	0		NM_001135032	EVA1A	chr2	75719444	75788092	-	1849	1	EVA1A|FAM176A|TMEM166|-|2p12|protein-coding	-1.48515	2.10703e-101	5.27142e-100	15.067	15.007	16.215	36.654	38.904	39.669		NR_024240	HLA-J	chr6
									NM_001128850	RRAD	chr16	66955582	66959439	-	1469	1	RRAD|RAD|RAD1|REM3|-|16q22.1|protein-coding	4.66081	2.94097e-118	8.84419e-117	21.521	24.853	23.139	0.777	0.988	0.696		NM_001159677	SYNCRIP	chr6	86317502	86353043	-	7314	1	SYNCRIP|GRY-RBP|GRYRBP|HNRNPQ|HNRPQ1|NSAP1|PP68|hnRNP-Q|-|6q14.3|protein-coding	-0.742892	2.27582e-101	5.68573e-100	53.663	53.081	50.601	82.134	82.257	80.277		NR_132768	SNORA86	chr10
									NM_001198568	ADCY4	chr14	24787555	24804277	-	3693	1	ADCY4|AC4|-|14q12|protein-coding	4.65467	0.000693592	0.0015096	0.141	0.151	0.15	0	0.016	0		NM_053275	RPLP0	chr12	120634503	120639014	-	1254	1	RPLP0|L10E|LP0|P0|PRLP0|RPP0|-|12q24.23|protein-coding	-0.832921	3.47389e-101	8.65469e-100	186.785	187.788	190.805	308.424	284.845	303.728		NM_001172131	HCK	chr20
									NM_003541	HIST1H4K	chr6	27798952	27799305	-	352	1	HIST1H4K|H4/d|H4F2iii|H4FD|dJ160A22.1|-|6p22.1|protein-coding	4.652	0.00390695	0.00769457	0.889	1.295	0.175	0	0	0		NM_004593	TRA2B	chr3	185632358	185655924	-	4277	1	TRA2B|Htra2-beta|PPP1R156|SFRS10|SRFS10|TRA2-BETA|TRAN2B|-|3q27.2|protein-coding	-0.773254	3.75586e-101	9.34414e-100	40.764	40.857	40.92	63.662	61.968	60.784		NR_026543	B3GALT5-AS1	chr21
									NM_001323551	ZC3H12A	chr1	37940119	37949978	+	2792	1	ZC3H12A|MCPIP|MCPIP-1|MCPIP1|Reg1|dJ423B22.1|-|1p34.3|protein-coding	4.63687	0	0	73.576	72.613	74.051	2.478	2.619	2.785		NM_002106	H2AFZ	chr4	100869244	100871512	-	940	1	H2AFZ|H2A.Z-1|H2A.z|H2A/z|H2AZ|-|4q23|protein-coding	-0.702677	2.67774e-100	6.6067e-99	314.178	313.516	317.573	457.894	447.048	464.23		NM_018968	SNTG2	chr2
									NM_001185156	IL24	chr1	207070788	207077484	+	1970	1	IL24|C49A|FISP|IL10B|MDA7|MOB5|ST16|-|1q32.1|protein-coding	4.63615	3.82222e-90	8.31623e-89	12.439	13.129	12.482	0.505	0.443	0.41		NM_033546	MYL12B	chr18	3262111	3278282	+	1000	1	MYL12B|MLC-B|MRLC2|-|18p11.31|protein-coding	-0.664729	4.55794e-100	1.12147e-98	270.324	270.457	265.051	381.745	389.564	372.98		NM_001282062	DOC2A	chr16
									NM_001242764	DLGAP1	chr18	3496030	3874253	-	5218	1	DLGAP1|DAP-1|DAP-1-ALPHA|DAP-1-BETA|DAP1|DLGAP1A|DLGAP1B|GKAP|SAPAP1|-|18p11.31|protein-coding	4.6242	0.00309812	0.00617652	0.07	0.045	0.055	0	0	0		NM_001927	DES	chr2	220283099	220291461	+	2237	1	DES|CSM1|CSM2|LGMD2R|-|2q35|protein-coding	-3.75306	6.55736e-100	1.6112e-98	0.77	0.928	0.8	9.81	9.992	10.248		NM_014398	LAMP3	chr3
									NM_001276	CHI3L1	chr1	203148059	203155922	-	1825	1	CHI3L1|ASRT7|CGP-39|GP-39|GP39|HC-gp39|HCGP-3P|YKL-40|YKL40|YYL-40|hCGP-39|-|1q32.1|protein-coding	4.62117	4.47256e-12	1.84171e-11	1.944	1.332	1.623	0	0.064	0.118		NM_174942	GAS2L3	chr12	100967439	101022066	+	5747	1	GAS2L3|G2L3|-|12q23.1|protein-coding	-1.83336	2.0122e-99	4.90367e-98	2.865	2.475	2.587	8.647	8.78	7.88		NM_016953	PDE11A	chr2
									NM_013960	NRG1	chr8	32405728	32625475	+	6122	1	NRG1|ARIA|GGF|GGF2|HGL|HRG|HRG1|HRGA|MST131|MSTP131|NDF|NRG1-IT2|SMDF|-|8p12|protein-coding	4.62088	0	0	30.852	31.478	34.651	1.329	2.264	1.942		NM_001282382	PTTG1	chr5	159848917	159855751	+	1068	1	PTTG1|EAP1|HPTTG|PTTG|TUTR1|-|5q33.3|protein-coding	-1.03328	3.47236e-99	8.4505e-98	96.375	95.61	96.025	174.888	170.355	181.126		NM_006017	PROM1	chr4
									NM_001011709	PNLIPRP3	chr10	118187424	118237468	+	2294	1	PNLIPRP3|-|-|10q25.3|protein-coding	4.61218	0.00359864	0.00711561	0.182	0.066	0.108	0	0	0		NM_001317033	SPC24	chr19	11256170	11266488	-	2425	1	SPC24|SPBC24|-|19p13.2|protein-coding	-2.0012	4.28787e-99	1.0421e-97	5.213	5.53	5.768	18.712	18.98	20.588		NM_005535	IL12RB1	chr19
									NM_022036	GPRC5C	chr17	72427667	72443568	+	2367	1	GPRC5C|RAIG-3|RAIG3|-|17q25.1|protein-coding	4.61104	0.00337824	0.00669688	0.173	0.084	0.136	0	0	0		NM_001242767	MTHFD1L	chr6	151186815	151423023	+	3447	1	MTHFD1L|FTHFSDC1|MTC1THFS|dJ292B18.2|-|6q25.1|protein-coding	-1.23251	2.71411e-98	6.53397e-97	13.896	12.906	13.28	27.941	27.592	27.397		NR_105007	LINC02056	chr5
									NR_015417	LINC00908	chr18	74240612	74271784	+	2240	1	LINC00908|-|-|18q23|ncRNA	4.60949	1.414e-08	4.71854e-08	0.815	1.04	0.771	0.022	0.052	0.024		NM_014143	CD274	chr9	5450503	5470567	+	3677	1	CD274|B7-H|B7H1|PD-L1|PDCD1L1|PDCD1LG1|PDL1|-|9p24.1|protein-coding	-1.19152	6.07416e-98	1.45641e-96	12.812	13.647	13.187	27.236	27.726	25.685		NM_022842	CDCP1	chr3
									NM_001005210	LRRC55	chr11	56949221	56959188	+	5403	1	LRRC55|-|-|11q12.1|protein-coding	4.60756	0.00341004	0.00675466	0.039	0.066	0.046	0	0	0		NM_002593	PCOLCE	chr7	100199882	100205798	+	1609	1	PCOLCE|PCPE|PCPE-1|PCPE1|-|7q22.1|protein-coding	-1.13195	7.29075e-98	1.74577e-96	48.44	50.039	46.776	94.364	88.982	100.036		NR_040071	TNRC6C-AS1	chr17
									NM_001080509	TSPAN11	chr12	31079838	31149537	+	5552	1	TSPAN11|VSSW1971|-|12p11.21|protein-coding	4.59695	1.04399e-06	3.02545e-06	0.282	0.292	0.211	0.009	0	0.019		NM_003145	SSR2	chr1	155978839	155990758	-	1117	1	SSR2|HSD25|TLAP|TRAP-BETA|TRAPB|-|1q22|protein-coding	-0.727379	9.14172e-98	2.18313e-96	197.139	196.835	198.436	289.636	287.172	296.145		NM_207406	BEND4	chr4
									NM_001290042	PSG7	chr19	43428284	43441330	-	2030	1	PSG7|PSBG-7|PSG1|PSGGA|-|19q13.31|protein-coding	4.59169	0.00380527	0.00750343	0.103	0.2	0.091	0	0	0		NM_016263	FZR1	chr19	3506295	3536755	+	3599	1	FZR1|CDC20C|CDH1|FZR|FZR2|HCDH|HCDH1|-|19p13.3|protein-coding	-1.26649	1.03125e-97	2.45944e-96	12.271	11.585	13.144	26.453	26.939	25.393		NM_199180	KIRREL2	chr19
									NM_021948	BCAN	chr1	156611740	156629324	+	3454	1	BCAN|BEHAB|CSPG7|-|1q23.1|protein-coding	4.59169	0.00380527	0.00750343	0.06	0.117	0.054	0	0	0		NM_001199579	SUN2	chr22	39130719	39152024	-	4044	1	SUN2|UNC84B|-|22q13.1|protein-coding	-0.958933	2.63499e-97	6.25914e-96	28.843	28.505	31.209	51.484	49.92	51.921		NM_001346083	CNTN2	chr1
									NM_145027	KIF6	chr6	39302876	39693181	-	3947	1	KIF6|C6orf102|dJ1043E3.1|dJ137F1.4|dJ188D3.1|-|6p21.2|protein-coding	4.58122	0.00437196	0.00855155	0.124	0.054	0.033	0	0	0		NM_021019	MYL6	chr12	56552045	56555366	+	800	1	MYL6|ESMLC|LC17|LC17-GI|LC17-NM|LC17A|LC17B|MLC-3|MLC1SM|MLC3NM|MLC3SM|-|12q13.2|protein-coding	-0.592867	3.40128e-97	8.06868e-96	1513.65	1566.45	1559.55	2073.9	2049.47	2111.62		NM_001034850	FAM134B	chr5
									NM_001012979	TCEAL5	chrX	102528618	102531797	-	1161	1	TCEAL5|WEX4|-|Xq22.1|protein-coding	4.58022	0.00419022	0.00821985	0.359	0.218	0.106	0	0	0		NM_002094	GSPT1	chr16	11961985	12009825	-	7136	1	GSPT1|551G9.2|ETF3A|GST1|eRF3a|-|16p13.13|protein-coding	-0.724344	3.36519e-96	7.94087e-95	28.884	27.639	28.537	41.211	41.868	42.004		NM_015507	EGFL6	chrX
									NM_020340	ARFGEF3	chr6	138483053	138665800	+	14846	1	ARFGEF3|A7322|BIG3|C6orf92|KIAA1244|PPP1R33|dJ171N11.1|-|6q23.3-q24.1|protein-coding	4.57229	3.16485e-20	1.88132e-19	0.38	0.287	0.399	0.013	0.02	0.007		NM_019013	FAM64A	chr17	6347735	6354385	+	1536	1	FAM64A|CATS|RCS1|-|17p13.2|protein-coding	-1.6099	6.85589e-96	1.6114e-94	15.997	16.846	17.551	48.81	41.654	46.176		NM_001322469	MUC22	chr6
									NM_003810	TNFSF10	chr3	172223298	172241297	-	1946	1	TNFSF10|APO2L|Apo-2L|CD253|TL2|TNLG6A|TRAIL|-|3q26.31|protein-coding	4.56309	1.99873e-18	1.10605e-17	2.547	2.628	2.124	0.077	0	0.194		NM_182965	SPHK1	chr17	74380690	74383941	+	2176	1	SPHK1|SPHK|-|17q25.1|protein-coding	-1.24782	9.55311e-96	2.24241e-94	24.085	26.17	27.936	54.361	56.809	55.179		NM_054114	TAGAP	chr6
									NM_144648	LRGUK	chr7	133812105	133949343	+	3088	1	LRGUK|CFAP246|-|7q33|protein-coding	4.5459	0.00109506	0.00232534	0.22	0.131	0.14	0.016	0	0		NM_032777	ADGRA2	chr8	37654401	37701504	+	6013	1	ADGRA2|GPR124|TEM5|-|8p11.23|protein-coding	-1.34892	1.10145e-95	2.58204e-94	5.154	5.39	5.561	12.171	12.427	11.894		NM_058237	PPP4R4	chr14
									NM_025244	TSGA10	chr2	99613724	99771187	-	3662	1	TSGA10|CEP4L|CT79|-|2q11.2|protein-coding	4.54413	0.00105448	0.00224508	0.142	0.152	0.118	0	0.016	0		NM_017669	ERCC6L	chrX	71424507	71458858	-	4203	1	ERCC6L|PICH|RAD26L|-|Xq13.1|protein-coding	-1.42731	1.69093e-95	3.93809e-94	6.529	6.313	6.854	15.463	16.231	15.416		NR_126038	LRRC37A8P	chr17
									NM_003385	VSNL1	chr2	17721807	17837706	+	1999	1	VSNL1|HLP3|HPCAL3|HUVISL1|VILIP|VILIP-1|-|2p24.2|protein-coding	4.54413	0.00105741	0.00225052	0.261	0.279	0.216	0	0	0.027		NM_014875	KIF14	chr1	200520625	200589862	-	7245	1	KIF14|MKS12|-|1q32.1|protein-coding	-1.22575	1.91108e-95	4.44501e-94	6.724	6.305	5.957	12.894	13.854	13.085		NM_004000	CHI3L2	chr1
									NM_000782	CYP24A1	chr20	52769988	52790516	-	3252	1	CYP24A1|CP24|CYP24|HCAI|HCINF1|P450-CC24|-|20q13.2|protein-coding	4.53252	7.98484e-10	2.89141e-09	0.834	0.529	0.778	0.046	0.018	0.017		NM_001142761	KNSTRN	chr15	40674922	40686489	+	2022	1	KNSTRN|C15orf23|HSD11|SKAP|TRAF4AF1|-|15q15.1|protein-coding	-1.16647	2.96272e-95	6.88206e-94	34.645	37.534	32.181	66.24	71.393	69.687		NM_174976	ZDHHC22	chr14
									NR_073598	ATP8B4	chr15	50150435	50405513	-	5755	1	ATP8B4|ATPIM|-|15q21.2|protein-coding	4.52991	8.00951e-22	5.06995e-21	1.081	0.948	0.953	0.045	0.042	0.029		NM_004728	DDX21	chr10	70715879	70744825	+	4695	1	DDX21|GUA|GURDB|RH-II/GU|RH-II/GuA|-|10q22.1|protein-coding	-0.740072	4.11838e-95	9.54171e-94	50.691	51.025	48.524	75.359	77.361	70.846		NM_022160	DMRTA1	chr9
									NM_138573	NRG4	chr15	76234328	76304785	-	2173	1	NRG4|HRG4|-|15q24.2|protein-coding	4.5282	0.00454637	0.00886591	0.072	0.14	0.142	0	0	0		NM_030752	TCP1	chr6	160199530	160210735	-	2439	1	TCP1|CCT-alpha|CCT1|CCTa|D6S230E|TCP-1-alpha|-|6q25.3|protein-coding	-0.673105	6.28765e-95	1.45487e-93	96.595	96.291	94.597	135.19	136.112	136.84		NM_001139	ALOX12B	chr17
									NM_001300804	MDFI	chr6	41604915	41621982	+	1746	1	MDFI|I-MF|I-mfa|-|6p21.1|protein-coding	4.52316	1.18062e-37	1.15432e-36	6.902	5.85	5.824	0.37	0.252	0.067		NM_175744	RHOC	chr1	113243749	113250025	-	1389	1	RHOC|ARH9|ARHC|H9|RHOH9|-|1p13.2|protein-coding	-0.768533	7.27926e-95	1.68214e-93	289.624	303.741	307.252	467.07	438.797	459.822		NM_032109	OTP	chr5
									NM_001129895	HGC6.3	chr6	168376604	168377619	-	1013	1	HGC6.3|-|-|6q27|protein-coding	4.51406	0.00452952	0.00883402	0.257	0.25	0.244	0	0	0		NM_004863	SPTLC2	chr14	77972340	78083110	-	8150	1	SPTLC2|HSN1C|LCB2|LCB2A|NSAN1C|SPT2|hLCB2a|-|14q24.3|protein-coding	-0.946668	1.16003e-94	2.67375e-93	10.459	10.196	10.362	17.905	18.279	17.042		NM_001145652	C6orf141	chr6
									NM_032784	RSPO3	chr6	127440048	127520626	+	4576	1	RSPO3|CRISTIN1|PWTSR|THSD2|-|6q22.33|protein-coding	4.51339	4.39834e-30	3.52954e-29	1.71	1.704	1.699	0.065	0.076	0.059		NM_001305	CLDN4	chr7	73245193	73247023	+	1828	1	CLDN4|CPE-R|CPER|CPETR|CPETR1|WBSCR8|hCPE-R|-|7q11.23|protein-coding	-3.19989	2.3796e-94	5.44261e-93	1.341	1.634	1.654	12.277	12.482	13.012		NM_014361	CNTN5	chr11
									NM_001139488	RASGRP3	chr2	33701321	33789798	+	4761	1	RASGRP3|GRP3|-|2p22.3|protein-coding	4.51212	7.99709e-107	2.12894e-105	6.381	6.615	6.23	0.207	0.215	0.237		NR_033397	PRMT1	chr19	50180409	50191707	+	1556	1	PRMT1|ANM1|HCP1|HRMT1L2|IR1B4|-|19q13.33|protein-coding	-0.847046	2.47995e-94	5.66488e-93	93.215	95.49	101.721	151.64	157.032	156.251		NM_001561	TNFRSF9	chr1
									NM_000384	APOB	chr2	21224301	21266945	-	14090	1	APOB|FLDB|LDLCQ4|apoB-100|apoB-48|-|2p24.1|protein-coding	4.50887	0.00644889	0.0123284	0.004	0.032	0.018	0	0	0		NR_131761	SNCAIP	chr5	121726784	121799914	+	3882	1	SNCAIP|SYPH1|Sph1|-|5q23.2|protein-coding	-2.00519	5.1576e-94	1.17363e-92	3.157	3.231	2.754	10.278	11.027	11.172		NM_171998	RAB39B	chrX
									NM_005213	CSTA	chr3	122044011	122060815	+	822	1	CSTA|AREI|PSS4|STF1|STFA|-|3q21.1|protein-coding	4.49223	2.14921e-06	6.08037e-06	1.65	1.848	1.426	0.121	0.071	0		NM_014264	PLK4	chr4	128802016	128820377	+	3850	1	PLK4|MCCRP2|SAK|STK18|-|4q28.1|protein-coding	-1.17901	5.20736e-94	1.18345e-92	12.737	11.969	11.857	24.683	25.636	23.44		NM_001165975	PDE1B	chr12
									NM_001330348	TBC1D8	chr2	101623690	101767909	-	4233	1	TBC1D8|AD3|GRAMD8|HBLP1|TBC1D8A|VRP|-|2q11.2|protein-coding	4.49107	9.12307e-89	1.95168e-87	6.289	5.445	5.862	0.28	0.2	0.185		NM_004273	CHST3	chr10	73724120	73773322	+	6968	1	CHST3|C6ST|C6ST1|HSD|-|10q22.1|protein-coding	-1.14023	5.31154e-94	1.20559e-92	7.464	7.536	8.11	15.37	15.031	14.882		NM_001197	BIK	chr22
									NM_000829	GRIA4	chr11	105480800	105852819	+	5489	1	GRIA4|GLUR4|GLUR4C|GLURD|GluA4|-|11q22.3|protein-coding	4.491	0.000106478	0.000257446	0.282	0.213	0.167	0	0	0.032		NM_000978	RPL23	chr17	37006321	37010053	-	570	1	RPL23|L23|rpL17|-|17q12|protein-coding	-0.698901	9.44036e-94	2.1319e-92	375.615	371.157	379.448	544.24	539.228	543.52		NR_040662	HCP5	chr6
									NM_001146683	TMEM253	chr14	21567096	21571883	+	1516	1	TMEM253|C14orf176|C14orf95|NCRNA00220|-|14q11.2|protein-coding	4.4813	0.00558543	0.010756	0.206	0.2	0.081	0	0	0		NM_018092	NETO2	chr16	47115431	47177936	-	3681	1	NETO2|BTCL2|NEOT2|-|16q12.1|protein-coding	-0.977055	9.52163e-94	2.14754e-92	23.676	22.067	21.44	39.056	40.657	38.052		NM_001302753	CD40	chr20
									NM_000439	PCSK1	chr5	95726040	95768985	-	5150	1	PCSK1|BMIQ12|NEC1|PC1|PC3|SPC3|-|5q15|protein-coding	4.46721	3.16326e-11	1.23888e-10	0.51	0.527	0.577	0.041	0.024	0		NM_170707	LMNA	chr1	156084461	156109880	+	3213	1	LMNA|CDCD1|CDDC|CMD1A|CMT2B1|EMD2|FPL|FPLD|FPLD2|HGPS|IDC|LDP1|LFP|LGMD1B|LMN1|LMNC|LMNL1|MADA|PRO1|-|1q22|protein-coding	-0.761475	1.69615e-93	3.82071e-92	234.886	243.341	253.145	365.19	362.116	387.052		NM_001297617	ELOVL7	chr5
									NM_207398	GBP7	chr1	89597434	89641723	-	2441	1	GBP7|GBP4L|-|1p22.2|protein-coding	4.46244	0.00632236	0.0120982	0.043	0.083	0.177	0	0	0		NM_001007074	RPL32	chr3	12876444	12881949	-	1765	1	RPL32|L32|PP9932|-|3p25.2|protein-coding	-0.735487	4.12748e-93	9.26245e-92	133.958	134.887	134.968	201.5	194.68	203.904		NM_012339	TSPAN15	chr10
									NM_001278597	ANO2	chr12	5671817	6055398	-	3692	1	ANO2|C12orf3|TMEM16B|-|12p13.31|protein-coding	4.44209	0.00151215	0.00315371	0.142	0.124	0.118	0	0	0.015		NR_073498	KHDRBS1	chr1	32479295	32509482	+	2965	1	KHDRBS1|Sam68|p62|p68|-|1p35.2|protein-coding	-0.717459	4.53502e-93	1.01643e-91	64.867	64.439	65.01	93.905	94.99	95.52		NM_013447	ADGRE2	chr19
									NM_001267895	EMID1	chr22	29601901	29655586	+	2089	1	EMID1|EMI5|EMU1|-|22q12.2|protein-coding	4.43678	1.04355e-56	1.43945e-55	7.067	7.078	7.708	0.333	0.222	0.335		NM_005766	FARP1	chr13	98795352	99102027	+	4983	1	FARP1|CDEP|FARP1-IT1|PLEKHC2|PPP1R75|-|13q32.2|protein-coding	-0.853413	6.87054e-93	1.53603e-91	23.836	24.698	23.386	38.992	37.982	38.657		NR_137637	ERAP2	chr5
									NM_152703	SAMD9L	chr7	92759367	92777701	-	7148	1	SAMD9L|ATXPC|C7orf6|DRIF2|UEF1|-|7q21.2|protein-coding	4.4305	2.22461e-96	5.25638e-95	12.128	11.928	10.399	0.29	0.571	0.554		NM_006191	PA2G4	chr12	56498103	56507694	+	2611	1	PA2G4|EBP1|HG4-1|p38-2G4|-|12q13.2|protein-coding	-0.874696	3.91372e-92	8.70619e-91	48.832	51.141	52.239	83.841	80.917	83.555		NM_001201457	TEX14	chr17
									NR_111933	LOC388692	chr1	149287130	149291743	+	2305	1	LOC388692|-|-|1q21.1|ncRNA	4.42989	8.54548e-08	2.69744e-07	0.837	0.879	0.535	0.022	0.05	0.023		NM_030915	LBH	chr2	30454397	30482899	+	2933	1	LBH|-|-|2p23.1|protein-coding	-1.01724	4.95839e-92	1.10164e-90	28.281	27.692	29.089	50.852	49.091	53.172		NM_024674	LIN28A	chr1
									NR_104191	C2-AS1	chr6	31902251	31909501	-	759	7	C2-AS1|-|-|6p21.33|ncRNA	4.42788	0.00625185	0.0119722	0.206	0.334	0.406	0	0	0		NM_001190716	DNM2	chr19	10828729	10942586	+	3640	1	DNM2|CMT2M|CMTDI1|CMTDIB|DI-CMTB|DYN2|DYNII|LCCS5|-|19p13.2|protein-coding	-0.865949	9.67571e-92	2.14705e-90	29.194	29.422	29.93	46.691	49.27	47.723		NM_005546	ITK	chr5
									NR_108073	LOC101927354	chr7	7294785	7317700	+	757	1	LOC101927354|-|-|7p21.3|ncRNA	4.42555	0.00169922	0.00352248	0.827	0.602	0.407	0	0.077	0		NM_001284259	KIF20B	chr10	91461347	91534700	+	6415	1	KIF20B|CT90|KRMP1|MPHOSPH1|MPP-1|MPP1|-|10q23.31|protein-coding	-0.996276	1.33698e-91	2.96308e-90	12.224	12.629	12.064	21.524	23.122	21.004		NR_135821	CA8	chr8
									NM_006343	MERTK	chr2	112656191	112786945	+	3605	1	MERTK|MER|RP38|Tyro12|c-Eyk|c-mer|-|2q13|protein-coding	4.41664	1.13471e-12	4.82719e-12	0.868	0.829	0.804	0.028	0.048	0.03		NM_001436	FBL	chr19	40325093	40337054	-	1154	1	FBL|FIB|FLRN|RNU3IP1|-|19q13.2|protein-coding	-1.00997	1.78144e-91	3.94324e-90	65.279	67.004	67.945	122.664	115.261	120.731		NM_001130088	ABLIM2	chr4
									NM_153456	HS6ST3	chr13	96743093	97491816	+	7800	1	HS6ST3|HS6ST-3|-|13q32.1|protein-coding	4.41548	0.00714861	0.0135919	0.047	0.013	0.032	0	0	0		NM_000988	RPL27	chr17	41150446	41154971	+	483	1	RPL27|L27|-|17q21.31|protein-coding	-0.649751	1.82704e-91	4.03917e-90	619.761	625.462	609.876	863.488	851.64	875.951		NM_173505	ANKRD29	chr18
									NR_027085	LINC01226	chr1	31984036	31989846	+	2738	1	LINC01226|-|-|1p35.2|ncRNA	4.41407	0.00658846	0.0125844	0.114	0.055	0.09	0	0	0		NM_006826	YWHAQ	chr2	9724096	9771184	-	2246	1	YWHAQ|14-3-3|1C5|HS1|-|2p25.1|protein-coding	-0.632424	2.15428e-91	4.75673e-90	159.41	163.656	161.998	223.693	220.549	225.127		NM_020883	ZSWIM5	chr1
									NM_000533	PLP1	chrX	103031721	103047547	+	3049	1	PLP1|GPM6C|HLD1|MMPL|PLP|PLP/DM20|PMD|SPG2|-|Xq22.2|protein-coding	4.41139	0.00638169	0.0122065	0.071	0.086	0.084	0	0	0		NM_178229	IQGAP3	chr1	156495197	156542396	-	6012	1	IQGAP3|-|-|1q22|protein-coding	-1.1134	2.19585e-91	4.84253e-90	10.708	10.25	9.666	18.92	19.556	20.561		NM_001085375	C1orf226	chr1
									NM_001122848	SLC6A12	chr12	299243	323371	-	3244	1	SLC6A12|BGT-1|BGT1|GAT2|-|12p13.33|protein-coding	4.41139	0.00638169	0.0122065	0.066	0.08	0.078	0	0	0		NM_152362	TNFAIP8L1	chr19	4639527	4655580	+	3813	1	TNFAIP8L1|TIPE1|-|19p13.3|protein-coding	-2.36286	4.63448e-91	1.02079e-89	1.97	1.58	1.683	7.631	8.177	8.172		NR_132748	MIR3142HG	chr5
									NR_075071	LRRC9	chr14	60386431	60530277	+	4882	1	LRRC9|-|-|14q23.1|pseudo	4.39976	0.00921113	0.0171842	0.096	0.01	0.038	0	0	0		NM_080627	SOGA1	chr20	35405845	35492087	-	14352	1	SOGA1|C20orf117|KIAA0889|SOGA|-|20q11.23|protein-coding	-0.865791	8.13419e-91	1.78942e-89	8.906	8.799	8.837	14.751	14.866	13.453		NM_006982	ALX1	chr12
									NR_103548	LUCAT1	chr5	90598803	90610219	-	885	1	LUCAT1|SCAL1|-|5q14.3|ncRNA	4.39576	1.6983e-12	7.16504e-12	4.865	4.548	4.262	0.172	0.201	0.279		NM_001071	TYMS	chr18	657604	673499	+	1574	1	TYMS|HST422|TMS|TS|-|18p11.32|protein-coding	-0.90262	1.34897e-90	2.96027e-89	71.293	71.258	71.684	114.505	118.108	123.902		NM_002664	PLEK	chr2
									NR_036677	MT1JP	chr16	56669651	56670998	+	405	1	MT1JP|MT1|MT1J|MT1NP|MTB|-|16q13|pseudo	4.39477	0.00682595	0.0130075	0.644	0.625	0.457	0	0	0		NR_033926	ACTG1P20	chr1	27650365	27653016	+	2651	1	ACTG1P20|-|-|1p36.11|pseudo	-1.20865	1.77859e-90	3.8935e-89	16.432	17.42	16.685	34.798	33.398	35.768		NM_001291815	HMCN2	chr9
									NM_000239	LYZ	chr12	69742134	69748013	+	1510	1	LYZ|LYZF1|LZM|-|12q15|protein-coding	4.3934	0.00695755	0.0132385	0.138	0.201	0.123	0	0	0		NM_001102398	HNRNPR	chr1	23631181	23670857	-	7827	1	HNRNPR|HNRPR|hnRNP-R|-|1p36.12|protein-coding	-0.769045	2.19892e-90	4.80775e-89	28.917	28.101	27.455	42.579	45.488	40.503		NM_001056	SULT1C2	chr2
									NM_001297	CNGB1	chr16	57916244	58005020	-	5610	1	CNGB1|CNCG2|CNCG3L|CNCG4|CNG4|CNGB1B|GAR1|GARP|GARP2|RCNC2|RCNCb|RCNCbeta|RP45|-|16q21|protein-coding	4.3934	0.00695755	0.0132385	0.037	0.054	0.033	0	0	0		NM_005261	GEM	chr8	95261485	95274547	-	2176	1	GEM|KIR|-|8q22.1|protein-coding	-1.22225	2.88208e-90	6.28602e-89	20.073	19.925	21.162	43.339	43.072	39.897		NM_000594	TNF	chr6
									NM_021101	CLDN1	chr3	190023490	190040235	-	3446	1	CLDN1|CLD1|ILVASC|SEMP1|-|3q28|protein-coding	4.39254	0	0	31.989	32.43	30.29	1.297	1.365	1.359		NM_015085	RAP1GAP2	chr17	2699732	2941035	+	6636	1	RAP1GAP2|GARNL4|RAP1GA3|-|17p13.3|protein-coding	-1.55699	3.62828e-90	7.90389e-89	3.156	3.475	3.165	8.213	8.608	8.803		NM_015660	GIMAP2	chr7
									NM_004878	PTGES	chr9	132500615	132515344	-	1782	1	PTGES|MGST-IV|MGST1-L1|MGST1L1|MPGES|PGES|PIG12|PP102|PP1294|TP53I12|mPGES-1|-|9q34.11|protein-coding	4.37893	0	0	52.257	50.608	51.166	2.313	2.346	1.933		NM_003016	SRSF2	chr17	74730197	74733493	-	2959	1	SRSF2|PR264|SC-35|SC35|SFRS2|SFRS2A|SRp30b|-|17q25.1|protein-coding	-0.734398	3.84635e-90	8.35855e-89	102.796	98.1	104.399	154.946	155.394	158.865		NR_003611	BMS1P5	chr10
									NM_177532	RASSF6	chr4	74437267	74486287	-	6003	1	RASSF6|-|-|4q13.3|protein-coding	4.37482	0.00794795	0.0149968	0.035	0.059	0.021	0	0	0		NM_001317782	RPL8	chr8	146015150	146017774	-	1066	1	RPL8|L8|-|8q24.3|protein-coding	-0.783374	1.53412e-89	3.32572e-88	621.373	677.187	674.052	1021.52	972.491	1029.18		NM_001297	CNGB1	chr16
									NM_001321965	LRRC6	chr8	133582667	133687687	-	4460	1	LRRC6|CILD19|LRTP|TSLRP|-|8q24.22|protein-coding	4.37344	5.0898e-06	1.39618e-05	0.328	0.409	0.296	0.03	0	0.016		NR_003249	HNRNPDL	chr4	83343717	83351378	-	4236	1	HNRNPDL|HNRNP|HNRPDL|JKTBP|JKTBP2|LGMD1G|laAUF1|-|4q21.22|protein-coding	-0.711292	2.09237e-89	4.53042e-88	48.179	46.285	45.481	66.763	70.531	66.823		NM_001557	CXCR2	chr2
									NM_173505	ANKRD29	chr18	21178890	21242849	-	3349	1	ANKRD29|-|-|18q11.2|protein-coding	4.36577	6.5791e-17	3.41338e-16	1.231	1.285	1.197	0.03	0.052	0.08		NR_109779	LINC01279	chr3	112315641	112320816	-	5175	1	LINC01279|-|-|3q13.2|ncRNA	-3.11976	3.04078e-89	6.56801e-88	0.655	0.45	0.679	4.375	4.42	4.908		NM_006583	RRH	chr4
									NM_139072	DNER	chr2	230222345	230579286	-	3257	1	DNER|UNQ26|bet|-|2q36.3|protein-coding	4.36184	3.86331e-52	4.96477e-51	4.469	4.26	4.243	0.122	0.339	0.116		NM_001152	SLC25A5	chrX	118602363	118605359	+	1345	1	SLC25A5|2F1|AAC2|ANT2|T2|T3|-|Xq24|protein-coding	-0.770382	5.71022e-89	1.22746e-87	107.596	108.539	108.474	167.114	162.131	163.522		NM_001004441	ANKRD34B	chr5
									NR_106788	MIR6730	chr1	12638985	12639051	-	43	2	MIR6730|hsa-mir-6730|-|1p36.21|ncRNA	4.35893	0.00891092	0.0166746	3.64	2.355	10.043	0	0	0		NM_003146	SSRP1	chr11	57093459	57103351	-	2800	1	SSRP1|FACT|FACT80|T160|-|11q12.1|protein-coding	-0.637691	5.72584e-89	1.22933e-87	98.096	99.845	96.897	135.209	136.105	137.148		NM_001289	CLIC2	chrX
									NM_181789	GLDN	chr15	51633713	51700209	+	5071	1	GLDN|CLOM|COLM|CRG-L2|CRGL2|LCCS11|UNC-112|-|15q21.2|protein-coding	4.35334	0.010345	0.0191436	0.034	0.1	0.013	0	0	0		NM_002825	PTN	chr7	136912092	137028736	-	1728	1	PTN|HARP|HB-GAM|HBBM|HBGF-8|HBGF8|HBNF|HBNF-1|NEGF1|OSF-1|-|7q33|protein-coding	-1.36792	1.7209e-88	3.66393e-87	16.786	16.527	17.993	39.91	40.453	37.371		NM_000275	OCA2	chr15
									NM_001301716	CCR7	chr17	38710022	38717265	-	2429	1	CCR7|BLR2|CC-CKR-7|CCR-7|CD197|CDw197|CMKBR7|EBI1|-|17q21.2|protein-coding	4.3497	0.00211674	0.00433517	0.196	0.166	0.232	0	0	0.025		NM_005497	GJC1	chr17	42875816	42907607	-	7639	1	GJC1|CX45|GJA7|-|17q21.31|protein-coding	-1.01899	2.2841e-88	4.84571e-87	9.097	8.306	9.069	15.846	16.09	15.78		NM_001803	CD52	chr1
									NR_026797	LINC00520	chr14	56247853	56263392	-	2004	1	LINC00520|C14orf34|-|14q22.3|ncRNA	4.34433	6.68512e-06	1.81208e-05	0.703	0.682	0.431	0.05	0	0.027		NM_001321463	NCLN	chr19	3185875	3209573	+	3713	1	NCLN|NET59|-|19p13.3|protein-coding	-0.916347	2.56206e-88	5.42895e-87	28.227	30.153	29.325	48.728	47.957	50.654		NM_001251852	PIK3R5	chr17
									NM_001168531	ASB9	chrX	15262109	15288589	-	1939	1	ASB9|-|-|Xp22.2|protein-coding	4.33812	0.00897994	0.0167897	0.062	0.12	0.219	0	0	0		NM_002097	GTF3A	chr13	27998681	28009846	+	1393	1	GTF3A|AP2|TFIIIA|-|13q12.2|protein-coding	-1.12591	3.57839e-88	7.57356e-87	36.14	35.406	38.971	72.319	71.645	70.425		NM_004535	MYT1	chr20
									NM_178493	NOTUM	chr17	79910383	79919057	-	2204	1	NOTUM|hNOTUM|-|17q25.3|protein-coding	4.33137	5.44761e-21	3.35786e-20	2.462	2.275	2.435	0.09	0.184	0.049		NM_006364	SEC23A	chr14	39501123	39572732	-	4114	1	SEC23A|CLSD|-|14q21.1|protein-coding	-0.631343	4.31408e-88	9.11981e-87	66.257	64.09	62.8	88.512	90.869	87.091		NM_021007	SCN2A	chr2
									NM_003608	GPR65	chr14	88471468	88481155	+	4518	1	GPR65|TDAG8|hTDAG8|-|14q31.3|protein-coding	4.33085	0.00222181	0.00453476	0.092	0.101	0.096	0.011	0	0		NM_021020	LZTS1	chr8	20103676	20112803	-	5454	1	LZTS1|F37|FEZ1|-|8p21.3|protein-coding	-2.26142	5.72514e-88	1.20742e-86	1.406	1.253	1.188	5.526	5.418	5.506		NM_001170798	SLC15A5	chr12
									NM_000442	PECAM1	chr17	62396777	62407083	-	4450	1	PECAM1|CD31|CD31/EndoCAM|GPIIA'|PECA1|PECAM-1|endoCAM|-|17q23.3|protein-coding	4.32906	0.000268344	0.000616995	0.234	0.125	0.18	0.022	0	0		NM_014762	DHCR24	chr1	55315300	55352921	-	4275	1	DHCR24|DCE|Nbla03646|SELADIN1|seladin-1|-|1p32.3|protein-coding	-0.952567	8.34001e-88	1.75681e-86	22.295	22.801	22.021	37.061	38.135	40.471		NM_001136483	C17orf105	chr17
									NR_109770	TONSL-AS1	chr8	145660551	145665276	+	1190	1	TONSL-AS1|-|-|8q24.3|ncRNA	4.32717	0.000230928	0.000534958	0.526	0.723	0.778	0.042	0	0.045		NM_001142556	HMMR	chr5	162887517	162918953	+	3123	1	HMMR|CD168|IHABP|RHAMM|-|5q34|protein-coding	-1.02318	8.54059e-88	1.79694e-86	23.826	22.655	22.769	42.046	44.059	39.428		NM_005127	CLEC2B	chr12
									NM_182920	ADAMTS9	chr3	64501331	64673365	-	7270	1	ADAMTS9|-|-|3p14.1|protein-coding	4.32593	1.12601e-14	5.26404e-14	0.617	0.39	0.492	0.02	0.032	0.015		NM_021149	COTL1	chr16	84599204	84651702	-	1852	1	COTL1|CLP|-|16q24.1|protein-coding	-0.647916	1.10949e-87	2.33162e-86	275.576	283.095	286.899	396.079	383.241	400.001		NM_001164835	L1TD1	chr1
									NM_024768	EFCC1	chr3	128720472	128759585	+	2681	1	EFCC1|C3orf73|CCDC48|-|3q21.3|protein-coding	4.32136	0.000244312	0.000564573	0.311	0.208	0.391	0	0.043	0		NM_005909	MAP1B	chr5	71403095	71505397	+	11993	1	MAP1B|FUTSCH|MAP5|PPP1R102|-|5q13.2|protein-coding	-0.758728	2.25139e-87	4.72581e-86	32.109	31.693	30.824	50.451	48.129	44.225		NM_001199241	KYNU	chr2
									NM_021165	BRINP2	chr1	177140524	177251558	+	3657	1	BRINP2|DBCCR1L2|FAM5B|-|1q25.2|protein-coding	4.32007	0.00876588	0.0164307	0.043	0.055	0.084	0	0	0		NM_001042551	SMC2	chr9	106856541	106903700	+	5959	1	SMC2|CAP-E|CAPE|SMC-2|SMC2L1|-|9q31.1|protein-coding	-0.989118	2.65332e-87	5.56294e-86	14.147	13.689	13.748	25.346	25.458	22.703		NM_030916	NECTIN4	chr1
									NM_004246	GLP2R	chr17	9728868	9795420	+	4558	1	GLP2R|-|-|17p13.1|protein-coding	4.31997	6.21685e-12	2.54065e-11	0.584	0.622	0.636	0.044	0.013	0.024		NM_001762	CCT6A	chr7	56119378	56131682	+	2648	1	CCT6A|CCT-zeta|CCT-zeta-1|CCT6|Cctz|HTR3|MoDP-2|TCP-1-zeta|TCP20|TCPZ|TTCP20|-|7p11.2|protein-coding	-0.687613	1.08825e-86	2.27362e-85	93.007	91.122	95.799	134.001	131.705	134.449		NM_001136271	NKX2-6	chr8
									NM_001301687	GBX2	chr2	237073879	237076652	-	1795	1	GBX2|-|-|2q37.2|protein-coding	4.31886	0.00929802	0.0173336	0.059	0.144	0.175	0	0	0		NM_022079	HERC4	chr10	69681656	69835103	-	4489	1	HERC4|-|-|10q21.3|protein-coding	-0.827269	1.11829e-86	2.33365e-85	24.94	24.581	24.077	39.4	39.507	37.378		NM_153618	SEMA6D	chr15
									NM_198391	FLRT3	chr20	14304639	14318313	-	4019	1	FLRT3|HH21|-|20p12.1|protein-coding	4.31731	2.0544e-38	2.03763e-37	2.577	2.448	2.66	0.156	0.106	0.084		NM_001301206	BNC1	chr15	83924655	83952209	-	4741	1	BNC1|BNC|BSN1|HsT19447|-|15q25.2|protein-coding	-1.7955	2.62502e-85	5.45241e-84	2.821	3.321	2.961	9.38	10.01	8.823		NR_110225	LOC101927482	chr2
									NR_031766	TESC	chr12	117476728	117537251	-	1016	1	TESC|CHP3|TSC|-|12q24.22|protein-coding	4.31695	0.000262006	0.000602886	0.879	0.803	0.673	0.098	0	0		NM_001316	CSE1L	chr20	47662783	47713497	+	3600	1	CSE1L|CAS|CSE1|XPO2|-|20q13.13|protein-coding	-0.643763	6.18962e-85	1.28415e-83	64.733	63.45	65.289	89.123	90.78	89.167		NM_001330289	KIF1A	chr2
									NM_006158	NEFL	chr8	24808469	24814383	-	3833	1	NEFL|CMT1F|CMT2E|NF-L|NF68|NFL|PPP1R110|-|8p21.2|protein-coding	4.3136	2.05453e-07	6.28965e-07	0.34	0.462	0.451	0.013	0.03	0.014		NM_001286974	CTNNAL1	chr9	111704849	111775874	-	2573	1	CTNNAL1|ACRP|CLLP|alpha-CATU|-|9q31.3|protein-coding	-0.823022	6.21911e-85	1.28877e-83	42.459	43.189	43.032	67.056	67.216	68.456		NM_003522	HIST1H2BF	chr6
									NM_007153	ZNF208	chr19	22148897	22193745	-	9082	1	ZNF208|PMIDP|ZNF95|-|19p12|protein-coding	4.30228	0.00898244	0.0167926	0.023	0.022	0.027	0	0	0		NM_031314	HNRNPC	chr14	21677296	21737638	-	3240	1	HNRNPC|C1|C2|HNRNP|HNRPC|SNRPC|-|14q11.2|protein-coding	-0.659615	7.30355e-85	1.51174e-83	78.768	82.863	78.483	113.124	113.411	111.282		NM_033049	MUC13	chr3
									NM_001012644	DUSP15	chr20	30448870	30458044	-	1446	1	DUSP15|C20orf57|VHY|-|20q11.21|protein-coding	4.30087	0.00920996	0.0171838	0.095	0.23	0.224	0	0	0		NM_021076	NEFH	chr22	29876181	29887277	+	3713	1	NEFH|CMT2CC|NFH|-|22q12.2|protein-coding	-0.986044	7.88216e-85	1.62962e-83	19.684	19.829	20.652	36.225	34.15	35.596		NM_001301267	MT1G	chr16
									NM_001242575	LOC100130451	chr2	214140510	214148933	-	2492	1	LOC100130451|-|-|2q34|protein-coding	4.30087	0.00920996	0.0171838	0.083	0.322	0.098	0	0	0		NR_110022	DKC1	chrX	153991017	154005964	+	3173	1	DKC1|CBF5|DKC|DKCX|NAP57|NOLA4|XAP101|-|Xq28|protein-coding	-0.878519	1.17912e-84	2.43499e-83	33.006	32.392	32.713	54.23	53.634	52.573		NM_001145206	KIAA1671	chr22
									NR_135824	LOC102724562	chr1	17083556	17086552	-	1786	1	LOC102724562|-|-|-|pseudo	4.2995	0.00990615	0.0183867	0.058	0.17	0.138	0	0	0		NM_031217	KIF18A	chr11	28042163	28129746	-	3444	1	KIF18A|MS-KIF18A|PPP1R99|-|11p14.1|protein-coding	-1.09908	1.98222e-84	4.0793e-83	14.269	13.865	14.061	26.339	28.136	26.032		NM_024574	NDNF	chr4
									NM_000550	TYRP1	chr9	12693386	12710266	+	2866	1	TYRP1|CAS2|CATB|GP75|OCA3|TRP|TRP1|TYRP|b-PROTEIN|-|9p23|protein-coding	4.29409	5.17574e-30	4.14593e-29	3.222	2.544	2.497	0.104	0.203	0.075		NM_032997	ZWINT	chr10	58117199	58121034	-	1841	1	ZWINT|HZwint-1|KNTC2AP|SIP30|ZWINT1|-|10q21.1|protein-coding	-0.81347	2.0967e-84	4.30995e-83	65.203	62.582	62.738	98.006	101.681	98.686		NM_139072	DNER	chr2
									NM_001008783	SLC35D3	chr6	137243379	137246798	+	2399	1	SLC35D3|FRCL1|-|6q23.3|protein-coding	4.28578	0.00992098	0.0184117	0.13	0.063	0.077	0	0	0		NM_005480	TROAP	chr12	49716971	49725514	+	2601	1	TROAP|TASTIN|-|12q13.12|protein-coding	-1.28064	2.32633e-84	4.77646e-83	19.643	22.308	23.04	52.148	49.208	50.861		NM_001657	AREG	chr4
									NM_207335	KBTBD12	chr3	127641902	127706514	+	5261	1	KBTBD12|KLHDC6|-|3q21.3|protein-coding	4.28239	0.00262458	0.00529451	0.079	0.067	0.094	0	0	0.01		NM_018946	NANS	chr9	100818959	100845365	+	1232	1	NANS|HEL-S-100|SAS|SEMDCG|SEMDG|-|9q22.33|protein-coding	-1.09195	2.33912e-84	4.79721e-83	43.742	41.8	45.016	81.931	80.725	84.783		NR_132749	ERC2	chr3
									NM_002982	CCL2	chr17	32582296	32584220	+	742	1	CCL2|GDCF-2|HC11|HSMCR30|MCAF|MCP-1|MCP1|SCYA2|SMC-CF|-|17q12|protein-coding	4.2808	0	0	378.892	382.641	361.826	17.398	17.918	16.173		NM_173084	TRIM59	chr3	160153291	160167626	-	3871	1	TRIM59|IFT80L|MRF1|RNF104|TRIM57|TSBF1|-|3q25.33|protein-coding	-1.31809	4.099e-84	8.38722e-83	9.73	8.804	8.51	19.842	21.522	18.767		NR_038848	LINC01021	chr5
									NM_006456	ST6GALNAC2	chr17	74561461	74582145	-	2094	1	ST6GALNAC2|SAITL1|SIAT7|SIAT7B|SIATL1|ST6GalNAII|STHM|-|17q25.1|protein-coding	4.27725	1.2029e-05	3.18662e-05	0.573	0.411	0.678	0.071	0	0		NM_007065	CDC37	chr19	10501809	10514271	-	1661	1	CDC37|P50CDC37|-|19p13.2|protein-coding	-0.887407	5.73583e-84	1.17096e-82	114.451	126.363	121.226	199.409	189.589	207.123		NM_020982	CLDN9	chr16
									NR_111934	FAM231D	chr1	149287451	149291743	+	1984	1	FAM231D|-|-|1q21.2|ncRNA	4.27324	3.28088e-07	9.87469e-07	0.92	0.868	0.56	0.025	0.059	0.027		NM_007040	HNRNPUL1	chr19	41770079	41813688	+	4102	1	HNRNPUL1|E1B-AP5|E1BAP5|HNRPUL1|-|19q13.2|protein-coding	-0.644899	6.27928e-84	1.28044e-82	97.263	103.407	98.439	139.67	137.192	137.703		NM_147196	TMIE	chr3
									NM_024025	DUSP26	chr8	33448848	33457624	-	1831	1	DUSP26|DSP-4|DUSP24|LDP-4|MKP-8|MKP8|NATA1|NEAP|SKRP3|-|8p12|protein-coding	4.26597	0.0107931	0.0199109	0.196	0.127	0.116	0	0	0		NM_001920	DCN	chr12	91537054	91576901	-	4354	1	DCN|CSCD|DSPG2|PG40|PGII|PGS2|SLRR1B|-|12q21.33|protein-coding	-0.847208	1.91171e-83	3.88055e-82	23.231	22.549	22.659	37.085	36.369	35.802		NM_001282356	SLC26A7	chr8
									NM_001290211	PIK3R6	chr17	8706041	8770994	-	3360	1	PIK3R6|C17orf38|HsT41028|p84 PIKAP|p87(PIKAP)|p87PIKAP|-|17p13.1|protein-coding	4.26454	0.0106837	0.0197294	0.087	0.085	0.041	0	0	0		NM_001320714	DOPEY2	chr21	37529080	37666572	+	7749	1	DOPEY2|21orf5|C21orf5|-|21q22.12|protein-coding	-1.65065	2.1187e-83	4.29584e-82	2.021	2.088	2.035	5.465	5.905	5.684		NM_030812	ACTL8	chr1
									NM_001163279	TENM1	chrX	123509756	124097666	-	12856	1	TENM1|ODZ1|ODZ3|TEN-M1|TNM|TNM1|-|Xq25|protein-coding	4.26268	0.00280976	0.00563877	0.033	0.035	0.024	0.004	0	0		NM_001786	CDK1	chr10	62538212	62554610	+	1903	1	CDK1|CDC2|CDC28A|P34CDC2|-|10q21.2|protein-coding	-0.980688	4.81849e-83	9.7588e-82	50.853	44.304	48.302	84.508	87.652	79.83		NR_104162	LOC283045	chr10
									NM_001002295	GATA3	chr10	8096667	8117164	+	3062	1	GATA3|HDR|HDRS|-|10p14|protein-coding	4.26092	7.24345e-34	6.46949e-33	2.641	3.225	2.821	0.081	0.152	0.176		NM_006819	STIP1	chr11	63953587	63972020	+	2185	1	STIP1|HEL-S-94n|HOP|IEF-SSP-3521|P60|STI1|STI1L|-|11q13.1|protein-coding	-0.676732	5.67627e-83	1.1483e-81	106.868	110.219	108.388	155.36	151.509	156.245		NR_026547	TSPEAR-AS2	chr21
									NM_004428	EFNA1	chr1	155100349	155107386	+	1559	1	EFNA1|B61|ECKLG|EFL1|EPLG1|LERK-1|LERK1|TNFAIP4|-|1q22|protein-coding	4.2574	1.37102e-05	3.61538e-05	0.569	0.909	0.712	0.096	0	0		NM_003405	YWHAH	chr22	32340479	32353590	+	1789	1	YWHAH|YWHA1|-|22q12.3|protein-coding	-0.665762	6.43315e-83	1.29995e-81	131.107	133.031	137.242	190.748	190.141	185.837		NM_001007792	NTRK1	chr1
									NM_001080407	GLB1L3	chr11	134146275	134189458	+	2922	1	GLB1L3|-|-|11q25|protein-coding	4.24679	0.0137761	0.0250466	0.054	0.017	0.148	0	0	0		NM_001618	PARP1	chr1	226548392	226595801	-	3960	1	PARP1|ADPRT|ADPRT 1|ADPRT1|ARTD1|PARP|PARP-1|PPOL|pADPRT-1|-|1q42.12|protein-coding	-0.834605	9.72948e-83	1.9616e-81	37.48	36.699	38.011	60.107	56.548	61.315		NM_003839	TNFRSF11A	chr18
									NM_057168	WNT16	chr7	120969090	120981158	+	3108	1	WNT16|-|-|7q31.31|protein-coding	4.2463	1.52004e-99	3.70935e-98	8.398	8.451	8.727	0.45	0.425	0.375		NM_003249	THOP1	chr19	2785458	2813602	+	2586	1	THOP1|EP24.15|MEPD_HUMAN|MP78|TOP|-|19p13.3|protein-coding	-1.11559	1.00404e-82	2.022e-81	19.003	20.364	21.422	38.956	38.93	39.247		NM_001276435	KCNJ15	chr21
									NM_005233	EPHA3	chr3	89156674	89531284	+	5790	1	EPHA3|EK4|ETK|ETK1|HEK|HEK4|TYRO4|-|3p11.1|protein-coding	4.23969	0.000324971	0.000737512	0.099	0.157	0.139	0	0.01	0.009		NM_005500	SAE1	chr19	47634080	47713893	+	2523	1	SAE1|AOS1|HSPC140|SUA1|UBLE1A|-|19q13.32|protein-coding	-0.708146	1.7018e-82	3.42334e-81	85.322	85.775	85.966	121.375	125.114	127.126		NM_001204268	FXYD6-FXYD2	chr11
									NR_024431	ZMIZ1-AS1	chr10	80703083	80827205	-	2423	1	ZMIZ1-AS1|-|-|10q22.3|ncRNA	4.23767	8.79623e-37	8.43409e-36	4.671	4.463	4.165	0.186	0.191	0.177		NM_013296	GPSM2	chr1	109419603	109473044	+	3016	1	GPSM2|CMCS|DFNB82|LGN|PINS|-|1p13.3|protein-coding	-1.31299	1.83878e-82	3.69473e-81	10.625	10.349	10.237	22.364	24.566	21.843		NM_002015	FOXO1	chr13
									NM_024943	TMEM156	chr4	38968366	39034041	-	1925	1	TMEM156|-|-|4p14|protein-coding	4.23539	2.30446e-114	6.67174e-113	16.72	17.177	15.021	0.775	0.695	0.84		NM_005711	EDIL3	chr5	83236414	83680685	-	4747	1	EDIL3|DEL1|-|5q14.3|protein-coding	-1.03071	2.00349e-82	4.02117e-81	15.292	13.791	14.305	27.162	27.22	24.66		NM_001729	BTC	chr4
									NM_152332	TC2N	chr14	92246096	92302870	-	5207	1	TC2N|C14orf47|C2CD1|MTAC2D1|Tac2-N|-|14q32.12|protein-coding	4.23235	1.18752e-15	5.80216e-15	0.821	0.666	0.75	0.03	0.035	0.043		NM_002710	PPP1CC	chr12	111157613	111180783	-	2502	1	PPP1CC|PP-1G|PP1C|PPP1G|-|12q24.11|protein-coding	-0.741318	2.38977e-82	4.79107e-81	60.926	61.667	57.696	90.212	91.032	87.281		NM_004428	EFNA1	chr1
									NM_006438	COLEC10	chr8	120079424	120120694	+	3187	1	COLEC10|CL-34|CLL1|-|8q24.12|protein-coding	4.23201	1.05383e-98	2.54386e-97	9.036	8.198	8.014	0.312	0.455	0.439		NM_003132	SRM	chr1	11114649	11120091	-	1263	1	SRM|PAPT|SPDSY|SPS1|SRML1|-|1p36.22|protein-coding	-0.898576	3.67445e-82	7.33371e-81	85.998	87.602	89.971	139.32	145.72	152.281		NM_001303419	TRIML2	chr4
									NM_001007255	KLHDC9	chr1	161068181	161070138	+	1332	1	KLHDC9|KARCA1|-|1q23.3|protein-coding	4.22835	4.49096e-07	1.33748e-06	1.301	1.169	1.367	0.046	0	0.149		NM_002906	RDX	chr11	110100166	110167437	-	4474	1	RDX|DFNB24|-|11q22.3|protein-coding	-0.807961	4.08829e-82	8.15057e-81	27.514	26.644	26.014	40.749	43.957	40.862		NM_001319173	FMO3	chr1
									NM_014400	LYPD3	chr19	43964946	43969831	-	1699	1	LYPD3|C4.4A|-|19q13.31|protein-coding	4.22254	2.21197e-30	1.7887e-29	4.544	4.381	4.938	0.351	0.137	0.158		NM_032900	ARHGAP19	chr10	98981930	99052430	-	5466	1	ARHGAP19|-|-|10q24.1|protein-coding	-1.36999	4.77981e-82	9.51858e-81	5.799	5.111	4.85	12.154	12.14	11.903		NM_001080521	RASSF10	chr11
									NM_053282	SH2D1B	chr1	162365056	162381928	-	2529	1	SH2D1B|EAT2|-|1q23.3|protein-coding	4.22131	0.00321962	0.00639733	0.144	0.14	0.195	0	0	0.021		NM_014286	NCS1	chr9	132934857	132999583	+	4981	1	NCS1|FLUP|FREQ|-|9q34.11|protein-coding	-0.89736	5.60783e-82	1.11551e-80	19.953	20.672	21.42	33.414	35.924	33.686		NR_037925	FRG2EP	chr3
									NM_004527	MEOX1	chr17	41717758	41738931	-	2309	1	MEOX1|KFS2|MOX1|-|17q21.31|protein-coding	4.22124	3.94315e-29	3.07986e-28	3.185	3.537	3.453	0.138	0.269	0.075		NM_007209	RPL35	chr9	127620158	127624240	-	454	1	RPL35|L35|-|9q33.3|protein-coding	-0.781464	6.06848e-82	1.2058e-80	405.974	418.142	428.434	648.848	614.982	651.693		NM_001124759	FRG2C	chr3
									NM_001291913	LOC389602	chr7	155755326	155761085	+	4580	1	LOC389602|-|-|7q36.3|protein-coding	4.21885	8.18947e-14	3.69976e-13	0.661	0.807	0.754	0	0.089	0.023		NM_001142651	NEURL1B	chr5	172068269	172118533	+	6407	1	NEURL1B|NEURL3|hNeur2|neur2|-|5q35.1|protein-coding	-1.68575	6.13133e-82	1.21693e-80	2.44	2.608	2.473	7.297	7.553	6.859		NM_001290211	PIK3R6	chr17
									NM_015253	WSCD1	chr17	5973934	6027747	+	5810	1	WSCD1|-|-|17p13.2|protein-coding	4.21261	0.00333892	0.00662481	0.081	0.052	0.074	0	0	0.009		NM_198066	GNPNAT1	chr14	53241911	53258386	-	3920	1	GNPNAT1|GNA1|GNPNAT|Gpnat1|-|14q22.1|protein-coding	-0.982914	6.55184e-82	1.29895e-80	19.004	21.017	19.514	35.781	35.561	33.483		NM_000600	IL6	chr7
									NM_175055	HIST3H2BB	chr1	228645808	228646259	+	449	1	HIST3H2BB|H2Bb|-|1q42.13|protein-coding	4.20956	0.00346978	0.00686843	0.581	1.128	0.962	0	0.129	0		NM_001159767	BZW2	chr7	16685759	16746148	+	1859	1	BZW2|HSPC028|MST017|MSTP017|-|7p21.1|protein-coding	-1.10756	7.59766e-82	1.50462e-80	24.274	24.596	25.95	48.235	48.345	46.808		NM_001278919	KCNH6	chr17
									NR_002812	HCG26	chr6	31439006	31440185	+	1179	6	HCG26|3.8-1|NCRNA00191|bCX205D4.4|bPG181B23.4|-|6p21.33|ncRNA	4.20363	0.0125759	0.0230215	0.133	0.129	0.262	0	0	0		NM_001253382	RPL15	chr3	23958653	23962347	+	2108	1	RPL15|DBA12|EC45|L15|RPL10|RPLY10|RPYL10|-|3p24.2|protein-coding	-0.617053	8.60085e-82	1.70141e-80	119.536	120.004	119.774	164.059	163.297	162.86		NM_012159	FBXL21	chr5
									NM_001003940	BMF	chr15	40380092	40401075	-	4679	1	BMF|-|-|15q15.1|protein-coding	4.19988	9.62441e-183	5.04167e-181	10.984	11.227	11.173	0.589	0.53	0.479		NM_001318042	ZNF618	chr9	116638562	116818875	+	9375	1	ZNF618|FP13169|NEDD10|-|9q32|protein-coding	-1.27762	9.18354e-82	1.81466e-80	3.997	3.707	4.015	8.553	8.941	7.838		NM_001206927	DNAH8	chr6
									NM_002800	PSMB9	chr6	32821938	32827628	+	1039.1	8	PSMB9|LMP2|PSMB6i|RING12|beta1i|-|6p21.32|protein-coding	4.19813	2.41922e-127	8.09261e-126	33.838	32.064	33.127	1.529	1.788	1.502		NM_005782	ALYREF	chr17	79845711	79849462	-	1089	1	ALYREF|ALY|ALY/REF|BEF|REF|THOC4|-|17q25.3|protein-coding	-1.09653	9.743e-82	1.92309e-80	60.552	63.749	61.407	118.04	110.252	125.071		NM_017410	HOXC13	chr12
									NR_120528	LOC100507144	chr11	35154197	35159579	-	1104	1	LOC100507144|-|-|11p13|ncRNA	4.19235	1.91139e-09	6.75165e-09	2.315	1.559	2.068	0.225	0	0.049		NM_001031711	ERGIC1	chr5	172261223	172379688	+	2924	1	ERGIC1|ERGIC-32|ERGIC32|NET24|-|5q35.1|protein-coding	-0.629628	1.31646e-81	2.59557e-80	88.369	88.527	90.657	120.764	125.25	122.517		NM_004378	CRABP1	chr15
									NM_001322362	ST6GAL2	chr2	107418056	107503297	-	6828	1	ST6GAL2|SIAT2|ST6GalII|-|2q12.3|protein-coding	4.19111	0.00360514	0.0071269	0.032	0.092	0.037	0.03	0	0		NM_001025	RPS23	chr5	81569139	81574235	-	3308	1	RPS23|S23|-|5q14.2|protein-coding	-0.842244	1.36186e-81	2.68212e-80	31.336	30.247	30.584	50.281	47.896	48.852		NR_026795	LINC00202-1	chr10
									NM_004277	SLC25A27	chr6	46620652	46645927	+	2975	1	SLC25A27|UCP4|-|6p12.3|protein-coding	4.18401	0.00421239	0.00826151	0.228	0.085	0.083	0	0	0.018		NM_002497	NEK2	chr1	211836114	211848972	-	2133	1	NEK2|HsPK21|NEK2A|NLK1|PPP1R111|RP67|-|1q32.3|protein-coding	-1.31407	1.49921e-81	2.94939e-80	14.235	13.959	12.754	30.889	30.703	29.19		NM_000370	TTPA	chr8
									NM_001330243	ACSS3	chr12	81471797	81650537	+	4032	1	ACSS3|-|-|12q21.31|protein-coding	4.18354	8.81605e-25	6.13005e-24	1.553	1.972	1.331	0.123	0.043	0.067		NM_003746	DYNLL1	chr12	120933859	120936298	+	717	1	DYNLL1|DLC1|DLC8|DNCL1|DNCLC1|LC8|LC8a|PIN|hdlc1|-|12q24.31|protein-coding	-0.65454	2.08474e-81	4.09678e-80	336.369	331.363	340.973	472.754	464.061	476.144		NR_135764	LINC01783	chr1
									NM_012064	MIP	chr12	56843286	56848435	-	2602	1	MIP|AQP0|CTRCT15|LIM1|MIP26|MP26|-|12q13.3|protein-coding	4.18271	0.0129896	0.023752	0.06	0.078	0.095	0	0	0		NM_015641	TES	chr7	115850547	115898837	+	2773	1	TES|TESS|TESS-2|-|7q31.2|protein-coding	-1.1623	3.48589e-81	6.83517e-80	14.354	13.933	14.216	27.377	29.333	28.003		NM_019117	KLHL4	chrX
									NM_001771	CD22	chr19	35820072	35838264	+	3276	1	CD22|SIGLEC-2|SIGLEC2|-|19q13.12|protein-coding	4.17866	0.00406059	0.00797607	0.095	0.221	0.045	0	0.021	0		NM_003021	SGTA	chr19	2754712	2783354	-	2301	1	SGTA|SGT|alphaSGT|hSGT|-|19p13.3|protein-coding	-0.9784	5.85304e-81	1.14391e-79	30.381	32.701	33.325	56.62	55.863	56.503		NM_031246	PSG2	chr19
									NM_003728	UNC5C	chr4	96083656	96470361	-	9860	1	UNC5C|UNC5H3|-|4q22.3|protein-coding	4.17281	3.38789e-08	1.10233e-07	0.143	0.226	0.181	0.01	0.012	0.005		NM_002508	NID1	chr1	236139132	236228481	-	5859	1	NID1|NID|-|1q42.3|protein-coding	-0.658352	1.34738e-80	2.62181e-79	32.811	32.211	32.145	46.049	45.434	45.033		NM_001163558	PRL	chr6
									NM_014020	TMEM176B	chr7	150488376	150498448	-	1420	1	TMEM176B|LR8|MS4B2|-|7q36.1|protein-coding	4.16836	0.000464431	0.00103134	0.648	0.55	0.527	0	0	0.084		NM_001809	CENPA	chr2	27008882	27017455	+	1422	1	CENPA|CENP-A|CenH3|-|2p23.3|protein-coding	-1.6336	1.52667e-80	2.96745e-79	10.752	11.227	12.072	32.435	30.671	31.031		NM_006378	SEMA4D	chr9
									NR_120648	LOC101928994	chr10	70975089	70992246	-	1928	1	LOC101928994|-|-|10q22.1|ncRNA	4.16479	0.01385	0.0251733	0.135	0.079	0.096	0	0	0		NM_000972	RPL7A	chr9	136215069	136218280	+	880	1	RPL7A|L7A|SURF3|TRUP|-|9q34.2|protein-coding	-0.829761	1.79021e-80	3.47215e-79	172.868	174.351	174.976	283.967	260.14	281.605		NR_003149	ADGRV1	chr5
									NM_013244	MGAT4C	chr12	86373037	87232681	-	1925	1	MGAT4C|GNTIVH|HGNT-IV-H|-|12q21.31-q21.32|protein-coding	4.16479	0.01385	0.0251733	0.136	0.079	0.096	0	0	0		NM_001191056	PDE1C	chr7	31823126	32110474	-	9089	1	PDE1C|Hcam3|cam-PDE 1C|hCam-3|-|7p14.3|protein-coding	-2.14908	3.18643e-80	6.16009e-79	1.363	1.45	1.083	4.598	4.782	4.578		NM_001010872	FAM83B	chr6
									NM_001318396	KLKB1	chr4	187148625	187179628	+	2311	1	KLKB1|KLK3|PKK|PKKD|PPK|-|4q35.2|protein-coding	4.16426	0.000558305	0.00122684	0.481	0.222	0.271	0	0	0.047		NM_012458	TIMM13	chr19	2425622	2427914	-	1990	1	TIMM13|TIM13|TIM13B|TIMM13A|TIMM13B|ppv1|-|19p13.3|protein-coding	-1.27555	3.40564e-80	6.57674e-79	17.014	17.761	18.073	37.076	36.615	40.103		NM_001144994	C2orf72	chr2
									NM_006074	TRIM22	chr11	5710817	5732093	+	3081	1	TRIM22|GPSTAF50|RNF94|STAF50|-|11p15.4|protein-coding	4.16367	2.79724e-118	8.42614e-117	11.768	11.242	9.571	0.516	0.622	0.489		NM_001286722	FAM120A	chr9	96213978	96328397	+	5129	1	FAM120A|C9orf10|OSSA|-|9q22.31|protein-coding	-0.767416	3.69305e-80	7.12408e-79	28.826	29.41	30.069	44.733	46.456	42.65		NM_017412	FZD3	chr8
									NM_001146686	GMNC	chr3	190570526	190580465	-	3617	1	GMNC|GEMC1|-|3q28|protein-coding	4.16349	1.68807e-05	4.40718e-05	0.332	0.28	0.29	0	0.032	0.015		NM_018407	LAPTM4B	chr8	98787809	98864830	+	2229	1	LAPTM4B|LAPTM4beta|LC27|-|8q22.1|protein-coding	-0.877445	4.26306e-80	8.20594e-79	37.845	39.119	37.972	63.127	64.466	60.477		NM_001321270	CAPN14	chr2
									NM_001276435	KCNJ15	chr21	39628620	39673746	+	3041	1	KCNJ15|IRKK|KIR1.3|KIR4.2|-|21q22.13-q22.2|protein-coding	4.16335	7.94668e-26	5.71004e-25	2.249	2.22	2.438	0.125	0.104	0.116		NM_016183	MRTO4	chr1	19578075	19586622	+	2263	1	MRTO4|C1orf33|MRT4|dJ657E11.4|-|1p36.13|protein-coding	-0.979002	1.09968e-79	2.10767e-78	29.485	30.879	31.049	51.779	53.697	54.908		NR_033807	CYP3A5	chr7
									NM_207406	BEND4	chr4	42112870	42154895	-	8842	1	BEND4|CCDC4|-|4p13|protein-coding	4.16323	0.013637	0.0248163	0.024	0.023	0.021	0	0	0		NM_004787	SLIT2	chr4	20253528	20622184	+	8014	1	SLIT2|SLIL3|Slit-2|-|4p15.31|protein-coding	-1.25485	1.47292e-79	2.81398e-78	3.821	4.044	4.018	8.463	8.665	8.118		NM_001323355	PTPRE	chr10
									NM_015259	ICOSLG	chr21	45646710	45660887	-	3294	1	ICOSLG|B7-H2|B7H2|B7RP-1|B7RP1|CD275|GL50|ICOS-L|ICOSL|LICOS|-|21q22.3|protein-coding	4.16075	5.68659e-08	1.82042e-07	0.586	0.507	0.524	0.075	0	0		NR_036614	DCLK2	chr4	150999426	151178608	+	4327	1	DCLK2|CL2|CLICK-II|CLICK2|CLIK2|DCAMKL2|DCDC3|DCDC3B|DCK2|-|4q31.23-q31.3|protein-coding	-2.57219	2.03447e-79	3.87851e-78	1.007	1.181	0.93	5.391	5.346	5.779		NM_052942	GBP5	chr1
									NM_015351	TTC9	chr14	71108504	71142077	+	5212	1	TTC9|TTC9A|-|14q24.2|protein-coding	4.15782	1.01081e-14	4.73539e-14	0.631	0.748	0.675	0.048	0	0.052		NM_007018	CNTRL	chr9	123850574	123939886	+	7387	1	CNTRL|CEP1|CEP110|FAN|bA165P4.1|-|9q33.2|protein-coding	-1.48102	2.13103e-79	4.05827e-78	3.626	3.073	3.2	8.551	8.868	8.502		NM_002563	P2RY1	chr3
									NM_001323355	PTPRE	chr10	129705325	129884119	+	5286	1	PTPRE|HPTPE|PTPE|R-PTP-EPSILON|-|10q26.2|protein-coding	4.1578	1.58019e-98	3.8093e-97	5.718	6.103	5.74	0.296	0.327	0.232		NM_006832	FERMT2	chr14	53323989	53417815	-	3318	1	FERMT2|KIND2|MIG2|PLEKHC1|UNC112|UNC112B|mig-2|-|14q22.1|protein-coding	-0.707532	2.82084e-79	5.34911e-78	59.225	57.698	55.59	85.152	86.14	80.445		NM_001321965	LRRC6	chr8
									NM_007038	ADAMTS5	chr21	28290231	28339439	-	9653	1	ADAMTS5|ADAM-TS 11|ADAM-TS 5|ADAM-TS5|ADAMTS-11|ADAMTS-5|ADAMTS11|ADMP-2|-|21q21.3|protein-coding	4.1577	8.49372e-122	2.66649e-120	3.702	3.347	3.317	0.144	0.168	0.206		NM_007165	SF3A2	chr19	2236816	2248678	+	1639	1	SF3A2|PRP11|PRPF11|SAP62|SF3a66|-|19p13.3|protein-coding	-1.13893	4.0314e-79	7.63658e-78	24.923	24.685	26.535	48.802	50.584	49.743		NM_015981	CAMK2A	chr5
									NM_001013732	PTCHD4	chr6	47845764	48036425	-	2845	1	PTCHD4|C6orf138|PTCH53|dJ402H5.2|-|6p12.3|protein-coding	4.15754	0.00397575	0.0078206	0.11	0.125	0.173	0	0.02	0		NM_001357	DHX9	chr1	182808439	182857117	+	4506	1	DHX9|DDX9|LKP|NDH2|NDHII|RHA|-|1q25.3|protein-coding	-0.589346	4.24918e-79	8.02359e-78	59.324	59.166	58.747	79.996	79.447	77.962		NM_198471	KANK3	chr19
									NM_002581	PAPPA	chr9	118916071	119164600	+	10946	1	PAPPA|ASBABP2|DIPLA1|IGFBP-4ase|PAPA|PAPP-A|PAPPA1|-|9q33.1|protein-coding	4.14754	0	0	32.714	31.813	30.146	1.647	1.639	1.47		NM_001303624	RPL10	chrX	153626713	153630680	+	2270	1	RPL10|AUTSX5|DXS648|DXS648E|L10|NOV|QM|-|Xq28|protein-coding	-0.795332	4.99656e-79	9.42488e-78	55.432	55.232	56.364	85.718	83.89	88.307		NM_004961	GABRE	chrX
									NM_021181	SLAMF7	chr1	160708847	160724608	+	2885	1	SLAMF7|19A|CD319|CRACC|CS1|-|1q23.3|protein-coding	4.14622	0.0165226	0.0296359	0.111	0.043	0.053	0	0	0		NM_024490	ATP10A	chr15	25923860	26108349	-	5211	1	ATP10A|ATP10C|ATPVA|ATPVC|-|15q12|protein-coding	-1.16111	7.81311e-79	1.47066e-77	7.368	7.191	7.068	14.511	14.116	14.427		NR_073474	PTPRR	chr12
									NM_033223	GABRG3	chr15	27216429	27778373	+	1992	1	GABRG3|-|-|15q12|protein-coding	4.14622	0.0165226	0.0296359	0.183	0.051	0.062	0	0	0		NM_001039535	SKA1	chr18	47901392	47920538	+	2909	1	SKA1|C18orf24|-|18q21.1|protein-coding	-1.52416	1.02075e-78	1.9153e-77	7.177	6.241	6.203	16.469	16.988	16.629		NM_000782	CYP24A1	chr20
									NM_001291738	CD24	chrY	21152526	21438350	-	2287	1	CD24|CD24A|-|6q21|protein-coding	4.14514	1.74206e-21	1.08882e-20	2.737	2.682	2.466	0.174	0.087	0.134		NM_006409	ARPC1A	chr7	98923496	98963885	+	1595	1	ARPC1A|Arc40|HEL-68|HEL-S-307|SOP2Hs|SOP2L|-|7q22.1|protein-coding	-0.797197	1.28554e-78	2.40709e-77	77.156	79.881	75.593	122.895	117.283	118.235		NR_038311	ITGB2-AS1	chr21
									NM_006269	RP1	chr8	55528627	55543394	+	7094	1	RP1|DCDC4A|ORP1|-|8q11.23-q12.1|protein-coding	4.14483	0.0154863	0.0279285	0.044	0.021	0.017	0	0	0		NM_031912	SYT15	chr10	46957881	46970601	-	5498	1	SYT15|CHR10SYT|sytXV|-|10q11.22|protein-coding	-2.781	1.47719e-78	2.75728e-77	1.129	1.029	1.011	8.205	7.005	7.799		NM_000839	GRM2	chr3
									NR_106790	MIR6732	chr1	37945831	37945890	+	59	1	MIR6732|hsa-mir-6732|-|1p34.3|ncRNA	4.1444	2.61698e-05	6.71365e-05	15.032	26.606	12.547	0	0.984	1.824		NR_028406	FXYD5	chr19	35645672	35660788	+	1581	1	FXYD5|DYSAD|HSPC113|IWU1|KCT1|OIT2|PRO6241|RIC|-|19q13.12|protein-coding	-0.982704	1.68669e-78	3.14502e-77	82.797	90.619	80.672	146.705	147.904	153.162		NM_000096	CP	chr3
									NR_038080	LINC00482	chr17	79276624	79283048	-	2966	1	LINC00482|C17orf55|-|17q25.3|ncRNA	4.14172	0.0151281	0.0273211	0.07	0.085	0.042	0	0	0		NM_001271043	NFIX	chr19	13135395	13209610	+	5720	1	NFIX|CTF|MRSHSS|NF-I/X|NF1-X|NF1A|SOTOS2|-|19p13.13|protein-coding	-0.881062	4.67866e-78	8.70572e-77	15.114	14.771	15.821	25.117	25.036	24.83		NM_001144825	RUNDC3A	chr17
									NR_033807	CYP3A5	chr7	99245812	99277649	-	3346	1	CYP3A5|CP35|CYPIIIA5|P450PCN3|PCN3|-|7q22.1|protein-coding	4.14172	0.0151281	0.0273211	0.09	0.116	0.071	0	0	0		NM_001100426	RAP1GDS1	chr4	99182527	99365012	+	3744	1	RAP1GDS1|GDS1|SmgGDS|-|4q23|protein-coding	-0.983629	1.17682e-77	2.1784e-76	16.303	15.837	16.18	27.902	28.037	29.092		NM_014553	TFCP2L1	chr2
									NM_001285486	NEURL3	chr2	97163380	97171122	-	1745	1	NEURL3|LINCR|-|2q11.2|protein-coding	4.13999	0.0156667	0.0282139	0.106	0.205	0.083	0	0	0		NM_014669	NUP93	chr16	56764017	56878861	+	2897	1	NUP93|NIC96|-|16q13|protein-coding	-0.985978	1.5085e-77	2.78372e-76	23.716	22.88	23.488	40.841	39.681	42.966		NM_181727	SPATA12	chr3
									NR_003245	HAR1B	chr20	61726845	61733671	-	894	1	HAR1B|HAR1R|LINC00065|NCRNA00065|-|20q13.33|ncRNA	4.13808	0.0168424	0.0301489	0.117	0.396	0.138	0	0	0		NM_001207014	SERPINH1	chr11	75273101	75283849	+	2312	1	SERPINH1|AsTP3|CBP1|CBP2|HSP47|OI10|PIG14|PPROM|RA-A47|SERPINH2|gp46|-|11q13.5|protein-coding	-0.659025	4.83229e-77	8.88971e-76	239.691	256.709	260.354	356.788	350.115	356.775		NM_173077	CPO	chr2
									NM_015398	FAM149A	chr4	187065995	187093817	+	2688	1	FAM149A|MST119|MSTP119|-|4q35.1|protein-coding	4.13193	9.30906e-15	4.36909e-14	1.375	1.42	1.497	0.042	0.121	0.068		NM_000224	KRT18	chr12	53342843	53346685	+	1458	1	KRT18|CK-18|CYK18|K18|-|12q13.13|protein-coding	-1.02485	6.48779e-77	1.19107e-75	59.009	61.726	62.04	105.635	105.912	119.031		NM_206922	CRIP3	chr6
									NM_001105248	TMC5	chr16	19422057	19510434	+	4892	1	TMC5|-|-|16p12.3|protein-coding	4.1268	0.00055344	0.00121705	0.161	0.168	0.123	0	0	0.024		NM_004157	PRKAR2A	chr3	48784012	48885283	-	6462	1	PRKAR2A|PKR2|PRKAR2|-|3p21.31|protein-coding	-0.846026	6.97959e-77	1.28005e-75	15.92	16.227	16.4	22.637	24.145	23.36		NR_125346	CCNO	chr5
									NM_001104544	TMEM255A	chrX	119392505	119445391	-	3414	1	TMEM255A|FAM70A|-|Xq24|protein-coding	4.12383	0.0184794	0.0328446	0.115	0.048	0.019	0	0	0		NM_004596	SNRPA	chr19	41256759	41271297	+	1621	1	SNRPA|Mud1|U1-A|U1A|-|19q13.2|protein-coding	-1.08337	7.1842e-77	1.31622e-75	30.735	31.8	33.3	57.676	60.888	62.113		NM_001078	VCAM1	chr1
									NM_182495	NXPE2	chr11	114549200	114577652	+	1771	1	NXPE2|FAM55B|-|11q23.2-q23.3|protein-coding	4.12084	0.0177369	0.0316366	0.147	0.143	0.035	0	0	0		NM_001136195	TNPO2	chr19	12810008	12834810	-	5064	1	TNPO2|IPO3|KPNB2B|TRN2|-|19p13.13|protein-coding	-0.822405	9.06381e-77	1.65888e-75	20.01	19.142	19.729	31.36	31.243	29.676		NM_016577	RAB6B	chr3
									NM_014383	ZBTB32	chr19	36195389	36207940	+	2099	1	ZBTB32|FAXF|FAZF|Rog|TZFP|ZNF538|-|19q13.12|protein-coding	4.12084	0.0177369	0.0316366	0.124	0.121	0.029	0	0	0		NM_006397	RNASEH2A	chr19	12917428	12924462	+	1132	1	RNASEH2A|AGS4|JUNB|RNASEHI|RNHIA|RNHL|-|19p13.13|protein-coding	-1.23806	1.22116e-76	2.22814e-75	28.665	31.715	32.098	64.519	63.7	65.794		NM_175575	WFIKKN2	chr17
									NM_004997	MYBPH	chr1	203136939	203144942	-	1793	1	MYBPH|-|-|1q32.1|protein-coding	4.12084	0.0177369	0.0316366	0.145	0.141	0.034	0	0	0		NM_001018067	SERBP1	chr1	67873493	67896123	-	6754	1	SERBP1|CGI-55|CHD3IP|HABP4L|PAI-RBP1|PAIRBP1|-|1p31.3|protein-coding	-0.658365	2.61708e-76	4.76543e-75	26.549	27.1	26.339	37.326	38.277	36.837		NM_020698	TMCC3	chr12
									NM_014349	APOL3	chr22	36536377	36556977	-	2438	1	APOL3|APOLIII|CG121|CG12_1|apoL-III|-|22q12.3|protein-coding	4.12018	6.77907e-23	4.45201e-22	5.762	5.639	6.088	0.472	0.158	0.171		NM_004670	PAPSS2	chr10	89419476	89507462	+	3829	1	PAPSS2|ATPSK2|BCYM4|SK2|-|10q23.2-q23.31|protein-coding	-0.739554	2.90437e-76	5.28317e-75	37.522	38.377	37.813	58.261	56.421	54.334		NM_207361	FREM2	chr13
									NR_034112	LINC01225	chr1	31971839	31974167	+	1165	1	LINC01225|-|-|1p35.2|pseudo	4.11911	0.0180162	0.0320957	0.179	0.261	0.053	0	0	0		NM_002204	ITGA3	chr17	48133332	48167849	+	5007	1	ITGA3|CD49C|FRP-2|GAP-B3|GAPB3|ILNEB|MSK18|VCA-2|VL3A|VLA3a|-|17q21.33|protein-coding	-0.652993	3.24532e-76	5.89137e-75	76.456	81.148	82.106	112.48	110.493	112.572		NR_125724	LLPH-AS1	chr12
									NM_198503	KCNT2	chr1	196194910	196577561	-	5944	1	KCNT2|KCa4.2|SLICK|SLO2.1|-|1q31.3|protein-coding	4.10964	5.54321e-08	1.77548e-07	0.311	0.267	0.305	0.025	0.01	0.009		NM_001145722	HOMER3	chr19	19040010	19051113	-	1837	1	HOMER3|HOMER-3|VESL3|-|19p13.11|protein-coding	-1.19789	3.35282e-76	6.08034e-75	23.572	23.633	24.831	48.018	47.283	47.703		NR_135320	LOC102723345	chr13
									NM_020796	SEMA6A	chr5	115779251	115910622	-	6910	1	SEMA6A|HT018|SEMA|SEMA6A1|SEMAQ|VIA|-|5q23.1|protein-coding	4.10535	3.7915e-22	2.42664e-21	0.717	0.828	0.857	0.036	0.034	0.055		NR_130154	FARSB	chr2	223436162	223521074	-	2658	1	FARSB|FARSLB|FRSB|HSPC173|PheHB|PheRS|-|2q36.1|protein-coding	-0.909921	3.64758e-76	6.60818e-75	27.748	28.477	28.05	47.512	47.772	46.423		NM_005568	LHX1	chr17
									NM_001710	CFB	chr6	31913721	31919861	+	2524.9	7	CFB|AHUS4|ARMD14|BF|BFD|CFAB|CFBD|FB|FBI12|GBG|H2-Bf|PBF2|-|6p21.33|protein-coding	4.10277	1.90897e-150	7.80318e-149	16.426	17.268	15.515	0.747	0.989	0.831		NM_001322101	CENPO	chr2	25015984	25045245	+	4406	1	CENPO|CENP-O|ICEN-36|MCM21R|-|2p23.3|protein-coding	-0.851027	4.68557e-76	8.48007e-75	20.877	20.417	19.155	32.395	32.593	32.165		NM_016276	SGK2	chr20
									NM_000104	CYP1B1	chr2	38294746	38303323	-	5148	1	CYP1B1|CP1B|CYPIB1|GLC3A|P4501B1|-|2p22.2|protein-coding	4.10005	0	0	22.092	22.564	20.312	1.128	1.049	1.192		NM_138635	H2AFV	chr7	44866488	44887725	-	3748	1	H2AFV|H2A.Z-2|H2AV|-|7p13|protein-coding	-0.910883	1.07658e-75	1.94056e-74	36.693	36.18	35.088	53.121	55.037	54.654		NM_000684	ADRB1	chr10
									NM_001007538	SHISA2	chr13	26618735	26625198	-	2885	1	SHISA2|C13orf13|PRO28631|TMEM46|WGAR9166|bA398O19.2|hShisa|-|13q12.13|protein-coding	4.0987	9.56366e-25	6.64214e-24	2.007	2.299	2.138	0.086	0.121	0.131		NM_001282	AP2B1	chr17	33914282	34053436	+	5698	1	AP2B1|ADTB2|AP105B|AP2-BETA|CLAPB1|-|17q12|protein-coding	-0.590519	6.89885e-75	1.23853e-73	46.089	45.074	44.627	60.734	60.208	61.086		NM_001503	GPLD1	chr6
									NM_002575	SERPINB2	chr18	61554939	61571124	+	1898	1	SERPINB2|HsT1201|PAI|PAI-2|PAI2|PLANH2|-|18q21.33-q22.1|protein-coding	4.09651	0	0	150.597	155.565	151.04	8.109	8.84	6.89		NM_017797	BTBD2	chr19	1985447	2015702	-	2608	1	BTBD2|-|-|19p13.3|protein-coding	-1.11708	8.28072e-75	1.48513e-73	16.723	18.018	18.994	35.163	35.107	33.386		NM_182932	SLC8A3	chr14
									NM_004884	IGDCC3	chr15	65619465	65670378	-	4463	1	IGDCC3|HsT18880|PUNC|-|15q22.31|protein-coding	4.09611	0.00610576	0.0117113	0.152	0.068	0.028	0	0	0.012		NM_001271754	ITGBL1	chr13	102104944	102373207	+	4870	1	ITGBL1|OSCP|TIED|-|13q33.1|protein-coding	-2.79502	9.55214e-75	1.70801e-73	1.593	1.242	1.575	9.965	9.153	10.827		NM_001258406	ACOD1	chr13
									NM_020722	KIAA1211	chr4	57036361	57196890	+	7000	1	KIAA1211|-|-|4q12|protein-coding	4.09029	1.05384e-12	4.48848e-12	0.574	0.347	0.405	0.007	0.033	0.031		NM_004077	CS	chr12	56665483	56694175	-	2963	1	CS|-|-|12q13.3|protein-coding	-0.789656	9.68946e-75	1.73083e-73	37.555	39.716	38.496	58.029	61.115	59.117		NM_005562	LAMC2	chr1
									NM_004753	DHRS3	chr1	12627939	12677737	-	1715	1	DHRS3|DD83.1|RDH17|Rsdr1|SDR1|SDR16C1|retSDR1|-|1p36.21|protein-coding	4.08219	5.41335e-131	1.88496e-129	23.247	23.1	24.462	1.275	1.316	1.219		NM_005483	CHAF1A	chr19	4402660	4443394	+	3326	1	CHAF1A|CAF-1|CAF1|CAF1B|CAF1P150|P150|-|19p13.3|protein-coding	-1.05944	1.68191e-74	3.0014e-73	13.615	14.265	14.041	26.214	25.52	26.017		NM_017681	NUP62CL	chrX
									NM_001330751	PPARGC1A	chr4	23793644	24474452	-	6815	1	PPARGC1A|LEM6|PGC-1(alpha)|PGC-1alpha|PGC-1v|PGC1|PGC1A|PPARGC1|-|4p15.2|protein-coding	4.08195	5.50454e-13	2.37966e-12	0.505	0.498	0.431	0.016	0.009	0.034		NM_001010924	FAM171A1	chr10	15253644	15413058	-	3940	1	FAM171A1|C10orf38|-|10p13|protein-coding	-1.32393	1.78827e-74	3.18802e-73	6.965	7.57	8.236	17.453	16.872	16.322		NR_002147	MYH16	chr7
									NM_198715	PTGER3	chr1	71471537	71513491	-	7755	1	PTGER3|EP3|EP3-I|EP3-II|EP3-III|EP3-IV|EP3-VI|EP3e|PGE2-R|-|1p31.1|protein-coding	4.08168	1.76307e-15	8.56275e-15	0.461	0.532	0.682	0.027	0	0		NM_014629	ARHGEF10	chr8	1772142	1906807	+	5567	1	ARHGEF10|GEF10|SNCV|-|8p23.3|protein-coding	-0.959978	1.89288e-74	3.37114e-73	10.723	11.327	11.13	18.79	19.417	18.934		NM_001420	ELAVL3	chr19
									NM_001207025	POU2F2	chr19	42590262	42636625	-	6928	1	POU2F2|OCT2|OTF2|Oct-2|-|19q13.2|protein-coding	4.08132	0	0	27.995	28.952	27.662	1.517	1.386	1.556		NM_006265	RAD21	chr8	117858173	117887105	-	3734	1	RAD21|CDLS4|HR21|HRAD21|MCD1|NXP1|SCC1|hHR21|-|8q24.11|protein-coding	-0.670852	2.14747e-74	3.82074e-73	76.339	71.019	70.859	105.072	106.694	97.626		NM_052941	GBP4	chr1
									NM_006144	GZMA	chr5	54398474	54406080	+	889	1	GZMA|CTLA3|HFSP|-|5q11.2|protein-coding	4.07714	0.0185804	0.0330086	0.176	0.114	0.347	0	0	0		NM_001242352	ODF2	chr9	131218285	131263571	+	3876	1	ODF2|CT134|ODF2/1|ODF2/2|ODF84|-|9q34.11|protein-coding	-0.900978	2.3243e-74	4.13124e-73	21.293	20.74	20.495	33.085	31.771	33.969		NM_145172	WDR63	chr1
									NM_145649	GCNT2	chr6	10521568	10629601	+	4514	1	GCNT2|CCAT|CTRCT13|GCNT2C|GCNT5|IGNT|II|NACGT1|NAGCT1|ULG3|bA360O19.2|bA421M1.1|-|6p24.3-p24.2|protein-coding	4.06085	5.73859e-14	2.60438e-13	0.878	0.718	0.629	0.033	0.026	0.06		NM_005716	GIPC1	chr19	14588571	14606961	-	1935	1	GIPC1|C19orf3|GIPC|GLUT1CBP|Hs.6454|IIP-1|NIP|RGS19IP1|SEMCAP|SYNECTIIN|SYNECTIN|TIP-2|-|19p13.12|protein-coding	-0.963217	2.88686e-74	5.12095e-73	53.865	60.654	61.523	103.237	98.258	104.711		NM_080614	WFDC3	chr20
									NM_130767	ACOT12	chr5	80625947	80689988	-	1972	1	ACOT12|CACH-1|Cach|STARD15|THEAL|-|5q14.1|protein-coding	4.058	0.0211693	0.0371753	0.132	0.026	0.125	0	0	0		NR_037853	ATP6V1G2-DDX39B	chr6	31497996	31514625	-	2154.5	8	ATP6V1G2-DDX39B|-|-|6p21.33|ncRNA	-0.615189	3.29829e-74	5.83918e-73	115.597	110.557	107.976	150.231	152.711	152.837		NM_199351	ILDR2	chr1
									NM_001105576	SOWAHD	chrX	118892576	118894165	+	1587	1	SOWAHD|ANKRD58|-|Xq24|protein-coding	4.05243	0.0193571	0.0342589	0.066	0.128	0.155	0	0	0		NM_145690	YWHAZ	chr8	101930804	101964357	-	3059	1	YWHAZ|14-3-3-zeta|HEL-S-3|HEL-S-93|HEL4|KCIP-1|YWHAD|-|8q22.3|protein-coding	-0.610373	3.41779e-74	6.03877e-73	114.856	108.588	105.036	152.613	150.881	144.22		NM_002996	CX3CL1	chr16
									NR_110692	LINC01635	chr1	22350487	22352541	-	695	1	LINC01635|-|-|1p36.12|ncRNA	4.05243	0.0193571	0.0342589	0.15	0.291	0.355	0	0	0		NM_020242	KIF15	chr3	44803209	44894748	+	4800	1	KIF15|HKLP2|KNSL7|NY-BR-62|-|3p21.31|protein-coding	-1.34861	4.33851e-74	7.65799e-73	5.228	5.317	4.82	12.04	11.382	11.447		NM_024426	WT1	chr11
									NM_006919	SERPINB3	chr18	61322431	61329197	-	1767	1	SERPINB3|HsT1196|SCC|SCCA-1|SCCA-PD|SCCA1|SSCA1|T4-A|-|18q21.33|protein-coding	4.05243	0.0193571	0.0342589	0.059	0.115	0.14	0	0	0		NM_007111	TFDP1	chr13	114239056	114295788	+	2637	1	TFDP1|DILC|DP1|DRTF1|Dp-1|-|13q34|protein-coding	-0.810975	9.3149e-74	1.63611e-72	50.17	53.484	52.466	80.338	86.108	79.051		NM_001302691	APOE	chr19
									NM_144665	SESN3	chr11	94898677	94964246	-	9431	1	SESN3|SEST3|-|11q21|protein-coding	4.04522	0.000782724	0.00169271	0.066	0.091	0.052	0.005	0.006	0		NM_001308226	RPS15	chr19	1438424	1440496	+	620	1	RPS15|RIG|S15|-|19p13.3|protein-coding	-1.08472	1.29079e-73	2.26275e-72	106.507	120.322	126.062	226.478	215.441	225.937		NR_024237	LOC100132111	chr1
									NM_001013635	CCDC184	chr12	48577366	48579709	+	2341	1	CCDC184|C12orf68|-|12q13.11|protein-coding	4.04229	2.17269e-44	2.45173e-43	4.724	5.321	4.77	0.318	0.273	0.207		NM_000979	RPL18	chr19	49118584	49122675	-	878	1	RPL18|L18|-|19q13.33|protein-coding	-0.664883	1.34332e-73	2.35253e-72	321.642	328.754	334.155	468.421	451.124	468.221		NM_000185	SERPIND1	chr22
									NM_001329718	FAM163A	chr1	179712298	179785335	+	3088	1	FAM163A|C1orf76|NDSP|-|1q25.2|protein-coding	4.03269	0.0197107	0.0348154	0.072	0.052	0.064	0	0	0		NM_001134647	AFAP1	chr4	7760440	7941653	-	7750	1	AFAP1|AFAP|AFAP-110|AFAP110|-|4p16.1|protein-coding	-0.611454	1.4402e-73	2.51972e-72	29.045	29.792	29.204	40.063	40.499	39.261		NM_002889	RARRES2	chr7
									NM_001278655	LINC01272	chr20	48884023	48896332	+	2004	1	LINC01272|-|-|20q13.13|protein-coding	4.03269	0.0197107	0.0348154	0.104	0.076	0.092	0	0	0		NM_004640	DDX39B	chr6	31497996	31510252	-	2027.5	8	DDX39B|BAT1|D6S81E|UAP56|-|6p21.33|protein-coding	-0.615099	1.94521e-73	3.39661e-72	123.018	117.282	114.648	159.567	162.191	162.384		NM_001001924	MTUS1	chr8
									NM_020370	GPR84	chr12	54756229	54758270	-	1505	1	GPR84|EX33|GPCR4|-|12q13.13|protein-coding	4.03269	0.0197107	0.0348154	0.139	0.101	0.123	0	0	0		NM_001037283	EIF3B	chr7	2394474	2420377	+	3060	1	EIF3B|EIF3-ETA|EIF3-P110|EIF3-P116|EIF3S9|PRT1|-|7p22.3|protein-coding	-0.644864	2.00006e-73	3.48897e-72	73.473	73.198	76.611	102.129	106.236	102.976		NM_014746	RNF144A	chr2
									NM_001525	HCRTR1	chr1	32083301	32092919	+	1990	1	HCRTR1|OX1R|-|1p35.2|protein-coding	4.03096	0.0197902	0.0349317	0.079	0.102	0.093	0	0	0		NM_001009999	KDM1A	chr1	23345941	23410184	+	3084	1	KDM1A|AOF2|BHC110|CPRF|KDM1|LSD1|-|1p36.12|protein-coding	-0.820382	2.38302e-73	4.14892e-72	37.249	33.92	37.374	57.706	57.076	55.046		NR_131902	LINC01679	chr21
									NM_001202435	SCN1A	chr2	166845670	167005642	-	8312	1	SCN1A|EIEE6|FEB3|FEB3A|FHM3|GEFSP2|HBSCI|NAC1|Nav1.1|SCN1|SMEI|-|2q24.3|protein-coding	4.03096	0.0197902	0.0349317	0.013	0.025	0.023	0	0	0		NM_018518	MCM10	chr10	13203554	13253104	+	4525	1	MCM10|CNA43|DNA43|PRO2249|-|10p13|protein-coding	-1.20399	3.54026e-73	6.13977e-72	7.102	6.703	6.817	14.187	14.409	13.7		NM_001039775	AIM1L	chr1
									NM_022843	PCDH20	chr13	61983819	61989655	-	4773	1	PCDH20|PCDH13|-|13q21.2|protein-coding	4.02923	0.020799	0.0365681	0.022	0.053	0.039	0	0	0		NM_001281463	SMC1A	chrX	53401070	53449677	-	9902	1	SMC1A|CDLS2|DXS423E|SB1.8|SMC1|SMC1L1|SMC1alpha|SMCB|-|Xp11.22|protein-coding	-0.601082	4.10778e-73	7.11019e-72	23.227	22.902	22.426	30.502	31.728	30.71		NM_000425	L1CAM	chrX
									NM_005924	MEOX2	chr7	15650837	15726308	-	2366	1	MEOX2|GAX|MOX2|-|7p21.2|protein-coding	4.02923	0.020799	0.0365681	0.044	0.107	0.078	0	0	0		NM_002695	POLR2E	chr19	1086578	1095391	-	2856	1	POLR2E|RPABC1|RPB5|XAP4|hRPB25|hsRPB5|-|19p13.3|protein-coding	-0.866173	6.7524e-73	1.16652e-71	34.56	35.939	36.807	58.604	55.781	59.598		NM_032784	RSPO3	chr6
									NM_001171	ABCC6	chr16	16243422	16317328	-	5084	1	ABCC6|ABC34|ARA|EST349056|GACI2|MLP1|MOAT-E|MOATE|MRP6|PXE|PXE1|URG7|-|16p13.11|protein-coding	4.02747	3.10002e-12	1.28781e-11	0.708	0.598	0.425	0.039	0.011	0.042		NM_025015	HSPA12A	chr10	118430703	118502085	-	5708	1	HSPA12A|-|-|10q25.3|protein-coding	-1.35104	1.01644e-72	1.7492e-71	4.387	4.028	4.68	10.021	9.876	9.767		NM_019018	FAM105A	chr5
									NM_001045	SLC6A4	chr17	28521337	28562986	-	6589	1	SLC6A4|5-HTT|5-HTTLPR|5HTT|HTT|OCD1|SERT|SERT1|hSERT|-|17q11.2|protein-coding	4.02146	0.000887198	0.00190527	0.135	0.077	0.084	0.008	0	0.008		NM_002067	GNA11	chr19	3094408	3124000	+	4136	1	GNA11|FBH|FBH2|FHH2|GNA-11|HHC2|HYPOC2|-|19p13.3|protein-coding	-0.813572	1.60321e-72	2.75367e-71	25.29	27.204	26.624	41.596	40.694	41.479		NM_007113	TCHH	chr1
									NM_014059	RGCC	chr13	42031542	42045013	+	1101	1	RGCC|C13orf15|RGC-32|RGC32|bA157L14.2|-|13q14.11|protein-coding	4.02093	6.41308e-176	3.20888e-174	44.114	43.968	43.536	1.894	2.531	2.835		NM_015140	TTLL12	chr22	43562628	43583137	-	3367	1	TTLL12|dJ526I14.2|-|22q13.2|protein-coding	-1.12175	2.74334e-72	4.70742e-71	13.309	13.189	14.016	25.983	24.917	27.474		NM_000626	CD79B	chr17
									NR_039956	MIR4793	chr3	48681627	48681713	-	86	1	MIR4793|-|-|3p21.31|ncRNA	4.01403	0.0254878	0.0440446	4.246	0.589	1.435	0	0	0		NM_004559	YBX1	chr1	43147906	43169474	+	3150	1	YBX1|BP-8|CBF-A|CSDA2|CSDB|DBPB|EFI-A|MDR-NF1|NSEP-1|NSEP1|YB-1|YB1|-|1p34.2|protein-coding	-0.689329	2.87236e-72	4.92408e-71	58.446	62.902	59.105	86.959	87.53	84.701		NM_024016	HOXB8	chr17
									NM_001080521	RASSF10	chr11	13030970	13033653	+	2681	1	RASSF10|-|-|11p15.3|protein-coding	4.01254	0.0228555	0.0398271	0.117	0.038	0.046	0	0	0		NM_080668	CDCA5	chr11	64844927	64851615	-	2568	1	CDCA5|SORORIN|-|11q13.1|protein-coding	-0.870419	3.28765e-72	5.63062e-71	31.082	30.682	30.341	49.786	48.811	51.278		NM_033050	SUCNR1	chr3
									NM_001278522	C10orf126	chr10	29135337	29170826	+	2141	1	C10orf126|bA492M23.1|-|10p12.1|protein-coding	4.01094	0.0217198	0.038056	0.122	0.071	0.058	0	0	0		NM_001303136	SCUBE3	chr6	35181839	35220856	+	7686	1	SCUBE3|CEGF3|-|6p21.31|protein-coding	-1.06807	5.23573e-72	8.94129e-71	5.64	5.85	5.691	10.911	10.983	10.187		NM_003667	LGR5	chr12
									NM_198493	ANKRD45	chr1	173577475	173639001	-	2663	1	ANKRD45|CT117|-|1q25.1|protein-coding	4.00975	6.98072e-15	3.3006e-14	1.528	1.255	1.228	0.056	0.065	0.101		NM_018087	NDC1	chr1	54231134	54304225	-	4805	1	NDC1|NET3|TMEM48|-|1p32.3|protein-coding	-0.893919	5.32965e-72	9.09298e-71	18.822	17.135	18.216	31.091	29.878	28.428		NM_013389	NPC1L1	chr7
									NM_001300969	CCDC181	chr1	169364108	169396712	-	1909	1	CCDC181|C1orf114|-|1q24.2|protein-coding	4.00061	3.32828e-06	9.27072e-06	0.465	0.664	0.906	0.026	0.061	0.028		NM_001256310	GLS	chr2	191745547	191800015	+	4471	1	GLS|AAD20|GAC|GAM|GLS1|KGA|-|2q32.2|protein-coding	-0.822331	7.03936e-72	1.1987e-70	24.212	22.934	22.794	38.29	36.996	34.821		NM_170743	IFNLR1	chr1
									NM_001243537	CCDC188	chr22	20136109	20137431	-	625	1	CCDC188|-|-|22q11.21|protein-coding	3.99895	0.00638838	0.0122153	0.501	0.567	0.592	0	0.093	0		NM_000903	NQO1	chr16	69743304	69760533	-	2583	1	NQO1|DHQU|DIA4|DTD|NMOR1|NMORI|QR1|-|16q22.1|protein-coding	-0.736254	9.78355e-72	1.66283e-70	52.007	50.441	48.841	75.543	73.23	75.606		NM_001137560	TMEM151B	chr6
									NM_052818	N4BP2L1	chr13	32974860	33002315	-	3040	1	N4BP2L1|CG018|-|13q13.1|protein-coding	3.99553	5.31423e-05	0.000132396	0.223	0.4	0.325	0.016	0.019	0.018		NM_018369	DEPDC1B	chr5	59892739	59995993	-	2491	1	DEPDC1B|BRCC3|XTP1|-|5q12.1|protein-coding	-1.73425	1.25163e-71	2.12326e-70	4.775	4.757	4.582	13.295	14.59	13.977		NM_001099	ACPP	chr3
									NM_000640	IL13RA2	chrX	114238538	114252207	-	1361	1	IL13RA2|CD213A2|CT19|IL-13R|IL13BP|-|Xq23|protein-coding	3.99374	3.4398e-14	1.57673e-13	2.875	2.828	1.994	0.219	0	0.198		NM_014244	ADAMTS2	chr5	178537852	178772431	-	6730	1	ADAMTS2|ADAM-TS2|ADAMTS-2|ADAMTS-3|NPI|PC I-NP|PCI-NP|PCINP|PCPNI|PNPI|-|5q35.3|protein-coding	-1.13711	1.69857e-71	2.8787e-70	6.085	5.778	6.307	11.383	12.638	11.546		NM_004822	NTN1	chr17
									NM_001098200	GPR18	chr13	99906967	99910682	-	1465	1	GPR18|-|-|13q32.3|protein-coding	3.98814	0.0255202	0.0440835	0.214	0.104	0.042	0	0	0		NM_001289789	GPI	chr19	34855645	34893318	+	4320	1	GPI|AMF|GNPI|NLK|PGI|PHI|SA-36|SA36|-|19q13.11|protein-coding	-0.65413	2.05898e-71	3.48622e-70	53.627	54.932	55.197	77.445	74.541	77.137		NM_001252	CD70	chr19
									NM_001300735	RASGEF1B	chr4	82347547	82393082	-	2943	1	RASGEF1B|GPIG4|-|4q21.21|protein-coding	3.98651	0.0249691	0.0432402	0.089	0.069	0.021	0	0	0		NR_038343	MAGI2-AS3	chr7	79083276	79096783	+	8488	1	MAGI2-AS3|-|-|7q21.11|ncRNA	-1.39389	2.60978e-71	4.40629e-70	12.614	9.396	11.563	18.287	16.868	20.123		NM_001168214	C3orf80	chr3
									NM_174943	C14orf178	chr14	78227173	78236085	+	641	1	C14orf178|-|-|14q24.3|protein-coding	3.9847	0.025071	0.0433915	0.332	0.403	0.098	0	0	0		NM_013381	TRHDE	chr12	72666529	73059422	+	5531	1	TRHDE|PAP-II|PGPEP2|TRH-DE|-|12q21.1|protein-coding	-1.18462	6.96194e-71	1.16991e-69	11.083	9.613	9.414	19.964	22.463	18.593		NR_003525	LRRC37A6P	chr10
									NM_000231	SGCG	chr13	23755060	23899304	+	1645	1	SGCG|35DAG|A4|DAGA4|DMDA|DMDA1|LGMD2C|MAM|SCARMD2|SCG3|gamma-SG|-|13q12.12|protein-coding	3.98455	0.000975004	0.00208506	0.349	0.339	0.488	0	0.071	0		NM_018890	RAC1	chr7	6414126	6443598	+	2389	1	RAC1|MIG5|Rac-1|TC-25|p21-Rac1|-|7p22.1|protein-coding	-0.587141	7.33395e-71	1.23126e-69	100.357	96.889	96.964	129.777	132.292	131.248		NR_045483	FAAHP1	chr1
									NM_001281469	PTGDR	chr14	52734431	52743442	+	3028	1	PTGDR|AS1|ASRT1|DP|DP1|PTGDR1|-|14q22.1|protein-coding	3.9827	0.0258371	0.0445705	0.053	0.103	0.021	0	0	0		NM_012321	LSM4	chr19	18417040	18434001	-	1818	1	LSM4|GRP|YER112W|-|19p13.11|protein-coding	-0.907125	2.45556e-70	4.10324e-69	42.326	44.203	45.776	75.049	71.12	74.475		NM_177964	LYPD6B	chr2
									NR_135018	LOC105369893	chr12	90687095	90694475	+	876	1	LOC105369893|-|-|12q21.33|ncRNA	3.98043	0.0275017	0.0472096	0.119	0.405	0.07	0	0	0		NM_020342	SLC39A10	chr2	196521852	196602426	+	5310	1	SLC39A10|LZT-Hs2|-|2q32.3|protein-coding	-1.18191	4.62535e-70	7.71452e-69	7.732	6.713	7.447	14.643	15.701	13.864		NM_005865	PRSS16	chr6
									NM_001819	CHGB	chr20	5891974	5906005	+	2643	1	CHGB|SCG1|-|20p12.3|protein-coding	3.9715	2.28804e-39	2.31565e-38	3.888	3.813	3.735	0.244	0.242	0.163		NM_001042539	MAZ	chr16	29817858	29822504	+	2768	1	MAZ|PUR1|Pur-1|SAF-1|SAF-2|SAF-3|ZF87|ZNF801|Zif87|-|16p11.2|protein-coding	-0.658869	8.07506e-70	1.34181e-68	86.528	84.912	90.28	121.755	123.819	121.335		NM_003123	SPN	chr16
									NM_004864	GDF15	chr19	18496770	18499987	+	1395	1	GDF15|GDF-15|MIC-1|MIC1|NAG-1|PDF|PLAB|PTGFB|-|19p13.11|protein-coding	3.97144	5.36832e-68	8.78958e-67	12.827	12.559	15.212	0.997	0.624	0.656		NM_000019	ACAT1	chr11	107992258	108018891	+	2120	1	ACAT1|ACAT|MAT|T2|THIL|-|11q22.3|protein-coding	-1.07445	1.18353e-69	1.96299e-68	18.407	19.108	18.798	34.872	35.848	34.877		NM_014080	DUOX2	chr15
									NM_000361	THBD	chr20	23026270	23030301	-	4029	1	THBD|AHUS6|BDCA3|CD141|THPH12|THRM|TM|-|20p11.21|protein-coding	3.96385	3.72902e-26	2.70778e-25	1.619	1.596	1.684	0.086	0.058	0.134		NM_004982	KCNJ8	chr12	21917889	21927755	-	2384	1	KCNJ8|KIR6.1|uKATP-1|-|12p12.1|protein-coding	-1.90417	2.93352e-69	4.85199e-68	3.611	3.632	4.166	12.1	13.224	12.596		NM_001321041	RHCG	chr15
									NM_030968	C1QTNF1	chr17	77020158	77045870	+	2973	1	C1QTNF1|CTRP1|GIP|ZSIG37|-|17q25.3|protein-coding	3.96365	3.68966e-303	3.83189e-301	30.408	30.449	28.443	1.759	1.543	1.728		NM_017770	ELOVL2	chr6	10980993	11044624	-	4063	1	ELOVL2|SSC2|-|6p24.2|protein-coding	-2.47608	3.02714e-69	5.00221e-68	1.014	1.209	0.987	5.377	5.03	5.536		NM_001271208	NEB	chr2
									NM_019859	HTR7	chr10	92500576	92617671	-	3340	1	HTR7|5-HT7|-|10q23.31|protein-coding	3.9608	5.18928e-74	9.14162e-73	6.499	6.527	5.631	0.459	0.394	0.216		NM_001130524	AP1M1	chr19	16308665	16346156	+	2376	1	AP1M1|AP47|CLAPM2|CLTNM|MU-1A|-|19p13.11|protein-coding	-0.951179	4.82054e-69	7.951e-68	28.681	30.088	31.227	50.69	50.395	53.607		NM_001701	BAAT	chr9
									NM_001297617	ELOVL7	chr5	60047616	60140101	-	4215	1	ELOVL7|-|-|5q12.1|protein-coding	3.95642	0.00125601	0.00264607	0.123	0.199	0.161	0.026	0	0		NM_014390	SND1	chr7	127292043	127732661	+	3643	1	SND1|TDRD11|Tudor-SN|p100|-|7q32.1|protein-coding	-0.647817	9.95937e-69	1.63967e-67	69.611	71.709	71.867	96.589	98.235	102.517		NM_025074	FRAS1	chr4
									NM_152390	TMEM178A	chr2	39893035	39945104	+	1681	1	TMEM178A|TMEM178|-|2p22.1|protein-coding	3.95629	2.07006e-14	9.57719e-14	2.251	2.562	2.066	0.074	0.13	0.2		NM_006350	FST	chr5	52776264	52782304	+	2090	1	FST|FS|-|5q11.2|protein-coding	-0.596146	1.62161e-68	2.6673e-67	120.765	118.938	115.644	156.375	160.089	161.058		NM_002773	PRSS8	chr16
									NM_003836	DLK1	chr14	101193202	101204561	+	4677	1	DLK1|DLK|DLK-1|Delta1|FA1|PREF1|Pref-1|ZOG|pG2|-|14q32.2|protein-coding	3.93752	0.00120151	0.00253694	0.145	0.119	0.132	0	0	0.023		NR_028477	RBMX	chrX	135955606	135962939	-	2107	1	RBMX|HNRNPG|HNRPG|MRXS11|RBMXP1|RBMXRT|RNMX|hnRNP-G|-|Xq26.3|protein-coding	-0.892015	6.11704e-68	9.99713e-67	37.597	35.986	34.139	60.437	58.18	58.711		NM_000810	GABRA5	chr15
									NR_022014	HMGN2P46	chr15	45803334	45848928	+	1921	1	HMGN2P46|C15orf21|D-PCa-2|-|15q21.1|pseudo	3.93751	0.00136526	0.00286273	0.299	0.237	0.417	0.052	0	0		NM_001127218	POLD2	chr7	44154279	44163169	-	1791	1	POLD2|-|-|7p13|protein-coding	-0.830819	1.16788e-67	1.9052e-66	49.557	49.197	47.926	78.588	76.071	78.625		NM_138433	KLHDC7B	chr22
									NM_004416	DTX1	chr12	113495662	113535833	+	3277	1	DTX1|hDx-1|-|12q24.13|protein-coding	3.93658	0.0274351	0.0471089	0.032	0.031	0.094	0	0	0		NM_003302	TRIP6	chr7	100464950	100471076	+	1741	1	TRIP6|OIP-1|OIP1|TRIP-6|TRIP6i2|ZRP-1|-|7q22.1|protein-coding	-0.985998	4.336e-67	7.01575e-66	31.283	30.365	32.953	55.069	54.39	57.121		NR_038876	LOC100129027	chr21
									NM_173653	SLC9A9	chr3	142984064	143567373	-	3609	1	SLC9A9|AUTS16|NHE9|-|3q24|protein-coding	3.9351	9.60418e-11	3.65877e-10	0.723	0.617	0.701	0.041	0.016	0.06		NM_033138	CALD1	chr7	134464164	134655480	+	5215	1	CALD1|CDM|H-CAD|HCAD|L-CAD|LCAD|NAG22|-|7q33|protein-coding	-0.609863	5.77271e-67	9.32349e-66	158.089	151.796	145.196	209.155	218.798	194.472		NM_054032	MRGPRX4	chr11
									NM_001286389	TMEM179	chr14	105057201	105071097	-	3330	1	TMEM179|C14orf90|TMEM179A|-|14q32.33|protein-coding	3.93177	0.00146432	0.00305897	0.204	0.228	0.111	0.03	0	0		NM_012117	CBX5	chr12	54624731	54673915	-	11543	1	CBX5|HEL25|HP1|HP1A|-|12q13.13|protein-coding	-0.622641	1.28072e-66	2.06289e-65	23.967	23.11	22.425	32.776	32.457	30.07		NM_001013635	CCDC184	chr12
									NM_004267	CHST2	chr3	142838618	142842856	+	4133	1	CHST2|C6ST|GST-2|GST2|Gn6ST-1|HEL-S-75|glcNAc6ST-1|-|3q24|protein-coding	3.93168	8.82735e-164	3.95195e-162	11.07	11.7	12.911	0.517	0.773	0.807		NM_001033	RRM1	chr11	4115915	4160155	+	3228	1	RRM1|R1|RIR1|RR1|-|11p15.4|protein-coding	-0.596369	2.84616e-66	4.57202e-65	73.486	68.363	69.545	93.918	96.062	94.574		NR_027312	LOC153910	chr6
									NM_015233	MTUS2	chr13	30002777	30080084	+	3980	1	MTUS2|CAZIP|ICIS|KIAA0774|TIP150|-|13q12.3|protein-coding	3.92344	5.26757e-06	1.44251e-05	0.288	0.28	0.357	0	0.015	0.041		NM_001431	EPB41L2	chr6	131160488	131384462	-	4434	1	EPB41L2|4.1-G|4.1G|-|6q23.1-q23.2|protein-coding	-0.714844	3.14097e-66	5.04107e-65	30.261	28.744	28.007	42.999	43.472	40.743		NM_005335	HCLS1	chr3
									NM_002176	IFNB1	chr9	21077104	21077962	-	856	1	IFNB1|IFB|IFF|IFN-beta|IFNB|-|9p21.3|protein-coding	3.92253	0.00890829	0.0166714	0.183	0.532	0.432	0.058	0	0		NM_001262	CDKN2C	chr1	51434367	51440306	+	2082	1	CDKN2C|INK4C|p18|p18-INK4C|-|1p32.3|protein-coding	-1.2993	5.86911e-66	9.38585e-65	11.601	13.036	11.882	27.925	26.491	25.64		NM_021101	CLDN1	chr3
									NM_002088	GRIK5	chr19	42502468	42569957	-	3512	1	GRIK5|EAA2|GRIK2|GluK5|KA2|-|19q13.2|protein-coding	3.91508	2.29621e-08	7.56497e-08	0.579	0.505	0.474	0.014	0.05	0.031		NM_001085471	FOXN3	chr14	89622516	90085494	-	7843	1	FOXN3|C14orf116|CHES1|PRO1635|-|14q31.3-q32.11|protein-coding	-0.974828	6.87685e-66	1.09876e-64	6.771	6.605	6.89	12.269	11.97	11.198		NM_001844	COL2A1	chr12
									NM_020873	LRRN1	chr3	3841115	3891518	+	5956	1	LRRN1|FIGLER3|NLRR-1|-|3p26.2|protein-coding	3.91339	4.3278e-08	1.39645e-07	0.263	0.332	0.311	0.042	0	0.009		NM_004793	LONP1	chr19	5691845	5720269	-	3184	1	LONP1|CODASS|LON|LONP|LonHS|PIM1|PRSS15|hLON|-|19p13.3|protein-coding	-0.874907	1.828e-65	2.9077e-64	26.822	28.131	28.78	46.43	43.754	46.349		NM_030758	OSBP2	chr22
									NM_080862	SPSB4	chr3	140770244	140867453	+	2903	1	SPSB4|SSB-4|SSB4|-|3q23|protein-coding	3.91285	0.02777	0.0476518	0.054	0.035	0.085	0	0	0		NM_003108	SOX11	chr2	5832799	5841517	+	8716	1	SOX11|MRD27|-|2p25.2|protein-coding	-1.51018	2.16631e-65	3.43972e-64	1.855	2.068	2.045	5.127	5.395	4.618		NM_004112	FGF11	chr17
									NR_038996	USP30-AS1	chr12	109489846	109491770	-	976	1	USP30-AS1|-|-|12q24.11|ncRNA	3.91243	0.0105699	0.0195294	0.16	0.156	0.695	0	0.059	0		NM_001466	FZD2	chr17	42634812	42638630	+	3816	1	FZD2|Fz2|fz-2|fzE2|hFz2|-|17q21.31|protein-coding	-0.972822	4.24596e-65	6.70607e-64	14.204	15.233	14.113	25.385	24.647	26.089		NM_000266	NDP	chrX
									NM_178868	CMTM8	chr3	32280171	32411817	+	1168	1	CMTM8|CKLFSF8|CKLFSF8-V2|-|3p22.3|protein-coding	3.91074	0.00877358	0.0164425	0.179	0.39	0.264	0	0.05	0		NM_031157	HNRNPA1	chr12	54674474	54679030	+	1926	1	HNRNPA1|ALS19|ALS20|HNRPA1|HNRPA1L3|IBMPFD3|UP 1|hnRNP A1|hnRNP-A1|-|12q13.13|protein-coding	-1.00513	1.09587e-64	1.72777e-63	24.703	22.558	23.766	42.974	42.835	41.045		NM_153210	USP43	chr17
									NM_000930	PLAT	chr8	42032236	42065242	-	3205	1	PLAT|T-PA|TPA|-|8p11.21|protein-coding	3.90509	0	0	342.589	332.78	328.507	20.108	19.673	19.846		NM_007208	MRPL3	chr3	131181045	131221860	-	1752	1	MRPL3|COXPD9|MRL3|RPML3|-|3q22.1|protein-coding	-0.833595	1.39798e-64	2.20213e-63	43.504	42.428	41.268	69.205	67.536	65.117		NM_001195381	GPR35	chr2
									NR_024256	GATA3-AS1	chr10	8092413	8095447	-	2212	1	GATA3-AS1|-|-|10p14|ncRNA	3.89996	0.0088594	0.0165904	0.085	0.247	0.1	0	0	0		NM_006339	HMG20B	chr19	3572943	3579081	+	1572	1	HMG20B|BRAF25|BRAF35|HMGX2|HMGXB2|PP7706|SMARCE1r|SOXL|pp8857|-|19p13.3|protein-coding	-1.04474	1.44529e-64	2.27465e-63	27.744	29.441	31.198	53.662	53.405	55.046		NM_001322315	LRRIQ3	chr1
									NM_001252	CD70	chr19	6585850	6591163	-	908	1	CD70|CD27-L|CD27L|CD27LG|TNFSF7|TNLG8A|-|19p13.3|protein-coding	3.89894	0.00904021	0.0168935	0.287	0.502	0.272	0	0	0.059		NM_000692	ALDH1B1	chr9	38392661	38398662	+	3066	1	ALDH1B1|ALDH5|ALDHX|-|9p13.1|protein-coding	-1.233	2.06413e-64	3.24288e-63	8.508	8.043	8.793	17.538	17.857	17.569		NM_012168	FBXO2	chr1
									NM_004170	SLC1A1	chr9	4490427	4587469	+	3725	1	SLC1A1|DCBXA|EAAC1|EAAT3|SCZD18|-|9p24.2|protein-coding	3.89886	9.35998e-111	2.60838e-109	7.969	8.251	7.651	0.48	0.499	0.448		NM_002512	NME2	chr17	49243633	49249105	+	822	1	NME2|NDKB|NDPK-B|NDPKB|NM23-H2|NM23B|PUF|-|17q21.33|protein-coding	-0.682684	2.97561e-64	4.65849e-63	262.823	259.637	273.065	382.287	363.855	387.558		NM_002531	NTSR1	chr20
									NM_020348	CNNM1	chr10	101088856	101154087	+	5946	1	CNNM1|ACDP1|CLP-1|-|10q24.2|protein-coding	3.89818	1.55527e-13	6.93158e-13	0.57	0.622	0.477	0	0.039	0.063		NM_001083961	WDR62	chr19	36545783	36596012	+	4711	1	WDR62|C19orf14|MCPH2|-|19q13.12|protein-coding	-1.16213	3.84276e-64	6.00553e-63	7.264	6.804	7.346	14.165	13.593	14.839		NR_106998	MIR7844	chr12
									NR_029373	LEF1-AS1	chr4	109093276	109097586	+	1676	1	LEF1-AS1|LEF1NAT|-|4q25|ncRNA	3.89784	0.00944658	0.0175885	0.1	0.339	0.236	0	0	0.051		NM_017637	BNC2	chr9	16409501	16870786	-	12917	1	BNC2|BSN2|-|9p22.3-p22.2|protein-coding	-1.28996	3.86714e-64	6.03835e-63	1.712	1.713	1.715	3.767	3.776	3.645		NM_003890	FCGBP	chr19
									NM_001103	ACTN2	chr1	236849754	236927927	+	4890	1	ACTN2|CMD1AA|CMH23|-|1q43|protein-coding	3.8952	3.89251e-29	3.04297e-28	1.6	1.346	1.653	0.061	0.107	0.11		NM_006305	ANP32A	chr15	69070875	69113261	-	2457	1	ANP32A|C15orf1|HPPCn|I1PP2A|LANP|MAPM|PHAP1|PHAPI|PP32|-|15q23|protein-coding	-0.830327	5.27022e-64	8.222e-63	31.976	29.863	31.761	50.014	50.142	47.922		NM_006361	HOXB13	chr17
									NM_001148	ANK2	chr4	113970785	114304896	+	14195	1	ANK2|ANK-2|LQT4|brank-2|-|4q25-q26|protein-coding	3.89462	1.25455e-21	7.8964e-21	0.604	0.65	0.629	0.044	0.015	0.02		NM_001400	S1PR1	chr1	101702305	101707076	+	3046	1	S1PR1|CD363|CHEDG1|D1S3362|ECGF1|EDG-1|EDG1|S1P1|-|1p21.2|protein-coding	-1.54362	6.54632e-64	1.02039e-62	4.475	4.843	4.724	12.049	12.351	12.309		NM_001134476	LRRC8B	chr1
									NR_040244	LINC00547	chr13	38109077	38125673	+	3309	1	LINC00547|-|-|13q13.3|ncRNA	3.8892	0.029286	0.0499843	0.063	0.031	0.056	0	0	0		NM_031942	CDCA7	chr2	174219561	174233718	+	2798	1	CDCA7|ICF3|JPO1|-|2q31.1|protein-coding	-1.31563	6.90623e-64	1.07555e-62	8.837	7.866	9.174	19.166	19.421	18.379		NM_020639	RIPK4	chr21
									NM_000594	TNF	chr6	31543344	31546112	+	1624.2	8	TNF|DIF|TNF-alpha|TNFA|TNFSF2|TNLG1F|-|6p21.33|protein-coding	3.8892	0.029286	0.0499843	0.128	0.062	0.114	0	0	0		NM_001178106	ZNF185	chrX	152082986	152142025	+	4397	1	ZNF185|SCELL|-|Xq28|protein-coding	-1.49453	8.08262e-64	1.25657e-62	3.78	4.417	3.767	10.166	10.241	9.714		NM_001080850	CCDC30	chr1
									NM_152722	HEPACAM	chr11	124789146	124806308	-	3536	1	HEPACAM|GlialCAM|MLC2A|MLC2B|-|11q24.2|protein-coding	3.8892	0.029286	0.0499843	0.059	0.029	0.052	0	0	0		NM_033417	HAUS8	chr19	17160571	17186343	-	1443	1	HAUS8|DGT4|HICE1|NY-SAR-48|-|19p13.11|protein-coding	-1.61278	8.5066e-64	1.32133e-62	8.532	9.299	8.764	25.152	23.497	23.756		NM_016354	SLCO4A1	chr20
									NM_033051	SLC46A2	chr9	115641200	115653193	-	2496	1	SLC46A2|Ly110|TSCOT|-|9q32|protein-coding	3.8892	0.029286	0.0499843	0.084	0.041	0.074	0	0	0		NM_001127228	CBX1	chr17	46147414	46178883	-	2225	1	CBX1|CBX|HP1-BETA|HP1Hs-beta|HP1Hsbeta|M31|MOD1|p25beta|-|17q21.32|protein-coding	-0.817648	1.49667e-63	2.31673e-62	37.257	38.757	36.487	56.97	61.607	58.167		NR_111906	LOC100506175	chr20
									NR_136706	DPEP2	chr16	68021293	68034489	-	2243	1	DPEP2|MBD2|-|16q22.1|protein-coding	3.8892	0.029286	0.0499843	0.124	0.04	0.098	0	0	0		NM_000976	RPL12	chr9	130209953	130213711	-	651	1	RPL12|L12|-|9q33.3|protein-coding	-0.89345	1.8537e-63	2.86442e-62	110.909	122.975	110.777	191.662	186.482	192.192		NR_039985	FLJ22447	chr14
									NM_002620	PF4V1	chr4	74719013	74720201	+	739	1	PF4V1|CXCL4L1|CXCL4V1|PF4-ALT|PF4A|SCYB4V1|-|4q13.3|protein-coding	3.88571	9.29438e-05	0.00022607	1.2	1.096	1.336	0.067	0.157	0		NM_002719	PPP2R5C	chr14	102276140	102394328	+	4418	1	PPP2R5C|B56G|PR61G|-|14q32.31|protein-coding	-0.861028	2.05418e-63	3.16873e-62	29.402	30.306	26.614	45.75	44.05	44.017		NM_001200	BMP2	chr20
									NM_012252	TFEC	chr7	115575202	115670867	-	6690	1	TFEC|TCFEC|TFE-C|TFEC-L|TFECL|bHLHe34|hTFEC-L|-|7q31.2|protein-coding	3.8845	0.0104185	0.0192716	0.031	0.083	0.028	0.007	0	0		NM_018319	TDP1	chr14	90422246	90511108	+	3728	1	TDP1|-|-|14q32.11|protein-coding	-1.17252	2.22342e-63	3.42093e-62	7.886	8.464	8.868	16.937	16.924	17.237		NM_017442	TLR9	chr3
									NM_001202	BMP4	chr14	54416455	54423609	-	1990	1	BMP4|BMP2B|BMP2B1|MCOPS6|OFC11|ZYME|-|14q22.2|protein-coding	3.88161	2.76295e-79	5.24491e-78	13.617	12.512	11.129	0.749	0.842	0.593		NM_002804	PSMC3	chr11	47440320	47448024	-	1566	1	PSMC3|TBP1|-|11p11.2|protein-coding	-0.633318	2.28962e-63	3.51975e-62	110.634	111.782	111.877	153.39	151.485	156.631		NM_015307	FAM189A1	chr15
									NM_001001548	CD36	chr7	80267832	80308593	+	4711	1	CD36|BDPLT10|CHDS7|FAT|GP3B|GP4|GPIV|PASIV|SCARB3|-|7q21.11|protein-coding	3.88139	6.34663e-20	3.73296e-19	2.215	1.474	2.207	0.06	0.141	0		NM_175060	CLEC14A	chr14	38723205	38725575	-	2368	1	CLEC14A|C14orf27|CEG1|EGFR-5|-|14q21.1|protein-coding	-1.4611	3.76944e-63	5.77474e-62	7.116	7.57	7.998	17.424	18.658	19.453		NM_004004	GJB2	chr13
									NR_003714	POM121L9P	chr22	24647589	24661492	+	5217	1	POM121L9P|DKFZP434P211|UNQ2565|-|22q11.23|pseudo	3.8691	0.000100532	0.000243796	0.18	0.175	0.154	0	0.011	0.021		NM_017918	MCUB	chr4	110481355	110608872	+	1264	1	MCUB|CCDC109B|-|4q25|protein-coding	-1.89255	4.43581e-63	6.78979e-62	7.016	9.174	7.321	28.361	24.803	24.693		NM_001014435	CA7	chr16
									NR_027072	LINC00189	chr21	30565815	30660526	+	987	1	LINC00189|C21orf109|NCRNA00189|-|21q21.3|ncRNA	3.86598	2.30993e-11	9.12073e-11	2.59	2.257	3.188	0.151	0.176	0.164		NM_024656	COLGALT1	chr19	17666403	17693971	+	3693	1	COLGALT1|GLT25D1|-|19p13.11|protein-coding	-0.605763	8.60776e-63	1.31307e-61	50.092	51.254	50.648	68.93	68.041	68.925		NM_000216	ANOS1	chrX
									NM_003733	OASL	chr12	121458095	121477045	-	2077	1	OASL|OASLd|TRIP-14|TRIP14|p59 OASL|p59-OASL|p59OASL|-|12q24.31|protein-coding	3.86523	0	0	48.602	46.273	47.463	2.988	2.32	3.342		NM_152727	CPNE2	chr16	57126455	57181878	+	2220	1	CPNE2|COPN2|CPN2|-|16q13|protein-coding	-1.3016	9.31775e-63	1.41895e-61	10.034	11.952	11.254	24.11	24.74	24.119		NM_001128850	RRAD	chr16
									NM_020864	NYAP2	chr2	226265602	226518734	+	4582	1	NYAP2|KIAA1486|-|2q36.3|protein-coding	3.858	0.0105364	0.0194755	0.034	0.077	0.094	0.011	0	0		NM_001130089	KARS	chr16	75661622	75681585	-	2176	1	KARS|CMTRIB|DFNB89|KARS1|KARS2|KRS|-|16q23.1|protein-coding	-0.636629	1.06661e-62	1.6229e-61	78.162	78.047	80.997	109.296	109.895	109.029		NM_001039374	CCDC183	chr9
									NM_001308018	ELMOD1	chr11	107461817	107537505	+	3112	1	ELMOD1|-|-|11q22.3|protein-coding	3.85636	5.89482e-20	3.47178e-19	1.89	1.543	1.483	0.084	0.098	0.128		NM_001006617	MAPKAP1	chr9	128199673	128469513	-	3381	1	MAPKAP1|JC310|MIP1|SIN1|SIN1b|SIN1g|-|9q33.3|protein-coding	-0.758857	1.19449e-62	1.81593e-61	27.887	27.1	27.461	44.235	41.233	40.676		NM_020340	ARFGEF3	chr6
									NM_015566	FAM169A	chr5	74073399	74162663	-	5975	1	FAM169A|SLAP75|-|5q13.3|protein-coding	3.85532	1.03815e-05	2.76413e-05	0.166	0.237	0.176	0.025	0.01	0		NM_002567	PEBP1	chr12	118573689	118583393	+	1669	1	PEBP1|HCNP|HCNPpp|HEL-210|HEL-S-34|HEL-S-96|PBP|PEBP|PEBP-1|RKIP|-|12q24.23|protein-coding	-0.723552	1.3049e-62	1.98209e-61	72.392	71.116	72.964	104.091	104.463	109.53		NM_001347886	DNAH3	chr16
									NM_139172	TMEM190	chr19	55888204	55889612	+	586	1	TMEM190|MDAC1|-|19q13.42|protein-coding	3.85427	0.00176925	0.00366126	0.979	1.383	0.632	0	0.198	0		NM_178042	ACTL6A	chr3	179280668	179306193	+	1930	1	ACTL6A|ACTL6|ARPN-BETA|Arp4|BAF53A|INO80K|-|3q26.33|protein-coding	-0.917304	1.64822e-62	2.49933e-61	31.157	29.193	31.91	50.908	52.513	51.801		NM_001118	ADCYAP1R1	chr7
									NM_145252	ZG16B	chr16	2880173	2882285	+	822	1	ZG16B|EECP|HRPE773|JCLN2|PAUF|PRO1567|-|16p13.3|protein-coding	3.84698	8.46529e-06	2.27153e-05	1.269	1.478	1.501	0	0.141	0.131		NM_005956	MTHFD1	chr14	64854759	64926725	+	3418	1	MTHFD1|MTHFC|MTHFD|-|14q23.3|protein-coding	-0.752111	1.78542e-62	2.70508e-61	26.664	26.444	26.17	39.627	40.783	38.51		NR_135472	CYYR1	chr21
									NM_020168	PAK6	chr15	40531998	40569688	+	3925	1	PAK6|PAK5|-|15q15.1|protein-coding	3.84555	0.0103966	0.0192354	0.041	0.12	0.146	0	0	0		NM_138442	CCDC124	chr19	18045905	18054794	+	1042	1	CCDC124|-|-|19p13.11|protein-coding	-1.11568	2.2756e-62	3.44192e-61	34.229	34.516	34.811	67.687	63.864	68.036		NR_109950	LINC01271	chr20
									NM_001324420	ADAM22	chr7	87563458	87832204	+	9496	1	ADAM22|ADAM 22|MDC2|-|7q21.12|protein-coding	3.83209	0.00254925	0.00515361	0.018	0.213	0.108	0	0.02	0		NM_002998	SDC2	chr8	97505882	97624037	+	3478	1	SDC2|CD362|HSPG|HSPG1|SYND2|-|8q22.1|protein-coding	-1.07211	2.42172e-62	3.65983e-61	10.185	10.963	10.554	20.171	19.748	19.418		NM_001036	RYR3	chr15
									NM_001202429	ASB2	chr14	94400499	94443076	-	2769	1	ASB2|ASB-2|-|14q32.12|protein-coding	3.83009	9.59176e-25	6.65906e-24	2.393	1.938	2.495	0.126	0.168	0.136		NM_032482	DOT1L	chr19	2164148	2232577	+	7406	1	DOT1L|DOT1|KMT4|-|19p13.3|protein-coding	-1.10954	2.86066e-62	4.31223e-61	4.536	4.307	4.39	8.722	8.372	8.313		NM_001039211	ATAD3C	chr1
									NM_005951	MT1H	chr16	56703726	56705041	+	392	1	MT1H|MT-0|MT-1H|MT-IH|MT1|-|16q13|protein-coding	3.82193	9.07511e-07	2.64064e-06	3.859	2.842	4.249	0.127	0.444	0.137		NM_199420	POLQ	chr3	121150273	121264853	-	8748	1	POLQ|PRO0327|-|3q13.33|protein-coding	-1.16236	5.62774e-62	8.44776e-61	3.984	3.537	3.392	7.1	7.294	7.376		NM_139017	IL31RA	chr5
									NM_001870	CPA3	chr3	148583043	148614878	+	1677	1	CPA3|MC-CPA|-|3q24|protein-coding	3.8219	0.0108463	0.0200008	0.218	0.181	0.147	0	0.035	0		NM_001012507	CENPW	chr6	126660935	126670021	+	1130	1	CENPW|C6orf173|CENP-W|CUG2|-|6q22.32|protein-coding	-1.42576	5.67635e-62	8.51357e-61	14.82	17.521	17.251	40.16	39.048	39.289		NM_001267895	EMID1	chr22
									NM_181712	KANK4	chr1	62701837	62785083	-	5465	1	KANK4|ANKRD38|dJ1078M7.1|-|1p31.3|protein-coding	3.82189	0.0108877	0.020075	0.067	0.056	0.045	0	0	0.01		NM_015135	NUP205	chr7	135242662	135333499	+	6220	1	NUP205|C7orf14|NPHS13|-|7q33|protein-coding	-0.682994	5.89122e-62	8.82843e-61	21.488	22.029	20.52	30.549	30.289	30.74		NM_001172735	PPP1R16B	chr20
									NM_152573	RASEF	chr9	85594500	85678043	-	5557	1	RASEF|RAB45|-|9q21.32|protein-coding	3.81213	4.12571e-11	1.60666e-10	0.479	0.428	0.466	0.027	0.042	0.019		NM_001282766	POLR1E	chr9	37485932	37503694	+	1947	1	POLR1E|PAF53|PRAF1|-|9p13.2|protein-coding	-1.12348	6.27851e-62	9.40092e-61	16.63	18.108	17.935	34.332	33.601	34.105		NM_182526	TMEM229B	chr14
									NR_027341	LINC00475	chr9	94903749	94921890	+	1996	1	LINC00475|C9orf44|-|9q22.31|ncRNA	3.8103	1.24787e-26	9.15432e-26	3.633	3.323	3.214	0.149	0.175	0.324		NM_001282936	STIL	chr1	47715811	47779819	-	5205	1	STIL|MCPH7|SIL|-|1p33|protein-coding	-0.917864	7.1072e-62	1.06239e-60	10.471	10.407	10.703	17.587	18.195	17.295		NM_000748	CHRNB2	chr1
									NM_001330665	NTNG1	chr1	107683214	108027521	+	6507	1	NTNG1|Lmnt1|-|1p13.3|protein-coding	3.80988	4.13307e-15	1.97475e-14	0.598	0.656	0.513	0.05	0.048	0.018		NM_002256	KISS1	chr1	204159469	204165619	-	709	1	KISS1|HH13|KiSS-1|-|1q32.1|protein-coding	-2.37275	7.38368e-62	1.1028e-60	5.592	5.856	6.7	27.521	27.023	28.766		NM_001114735	BCL2A1	chr15
									NM_001322923	RCSD1	chr1	167599430	167677933	+	5384	1	RCSD1|CAPZIP|MK2S4|-|1q24.2|protein-coding	3.80751	0.0134087	0.0244383	0.087	0.034	0.207	0	0	0		NM_019063	EML4	chr2	42396478	42559688	+	5536	1	EML4|C2orf2|ELP120|EMAP-4|EMAPL4|ROPP120|-|2p21|protein-coding	-0.7606	8.18323e-62	1.22018e-60	16.925	16.418	15.634	24.951	24.782	24.185		NM_001256716	DNAAF3	chr19
									NM_007329	DMBT1	chr10	124320181	124403252	+	7631	1	DMBT1|GP340|SAG|SALSA|muclin|-|10q26.13|protein-coding	3.80622	0.00269129	0.00541746	0.127	0.026	0.086	0	0.01	0.009		NM_002940	ABCE1	chr4	146019156	146050676	+	4174	1	ABCE1|ABC38|OABP|RLI|RLI1|RNASEL1|RNASELI|RNS4I|-|4q31.21|protein-coding	-0.756213	9.47025e-62	1.40504e-60	24.91	24.105	24.401	37.755	37.959	34.694		NM_019089	HES2	chr1
									NM_001324101	EBF1	chr5	158122923	158526770	-	5309	1	EBF1|COE1|EBF|O/E-1|OLF1|-|5q33.3|protein-coding	3.80422	6.58477e-10	2.39853e-09	0.38	0.417	0.497	0.019	0.022	0.041		NM_001100624	CENPN	chr16	81040103	81065090	+	4631	1	CENPN|BM039|C16orf60|CENP-N|ICEN32|-|16q23.2|protein-coding	-0.934767	1.14516e-61	1.6976e-60	16.52	14.91	13.58	27.584	26.812	26.907		NM_020041	SLC2A9	chr4
									NM_013439	PILRA	chr7	99971068	99997722	+	1307	1	PILRA|FDF03|-|7q22.1|protein-coding	3.80395	1.48975e-05	3.91689e-05	0.766	0.883	1.076	0.137	0.053	0		NM_006012	CLPP	chr19	6361463	6368915	+	1143	1	CLPP|DFNB81|PRLTS3|-|19p13.3|protein-coding	-1.11232	1.21113e-61	1.7939e-60	28.435	29.726	30.926	57.73	55.874	57.627		NM_014510	PCLO	chr7
									NM_021023	CFHR3	chr1	196743930	196763203	+	1632	1	CFHR3|CFHL3|DOWN16|FHR-3|FHR3|HLF4|-|1q31.3|protein-coding	3.79105	0.000156015	0.000368783	0.432	0.559	0.681	0	0.08	0.037		NM_002402	MEST	chr7	130131899	130146138	+	2491	1	MEST|PEG1|-|7q32.2|protein-coding	-1.34532	1.39808e-61	2.06737e-60	8.706	8.75	8.861	19.529	18.862	20.871		NM_001291281	FOXO6	chr1
									NM_016582	SLC15A3	chr11	60704555	60719257	-	2106	1	SLC15A3|OCTP|PHT2|PTR3|-|11q12.2|protein-coding	3.78815	7.36619e-56	1.00368e-54	6.857	6.943	7.346	0.409	0.329	0.583		NM_080820	DTD1	chr20	18568537	18744560	+	1378	1	DTD1|C20orf88|DUE-B|DUEB|HARS2|pqn-68|-|20p11.23|protein-coding	-1.12811	2.04669e-61	3.02149e-60	21.844	22.195	23.19	43.886	43.438	43.348		NM_173633	TMEM145	chr19
									NR_110743	LINC01929	chr18	52773135	52791537	-	3064	1	LINC01929|-|-|18q21.2|ncRNA	3.78251	1.23149e-08	4.12025e-08	0.579	0.76	0.544	0.065	0.038	0.018		NM_001009	RPS5	chr19	58898636	58906171	+	733	1	RPS5|S5|-|19q13.43|protein-coding	-0.700607	2.26459e-61	3.34041e-60	277.213	275.773	293.638	407.433	392.625	423.977		NM_014376	CYFIP2	chr5
									NM_207308	NUP210L	chr1	153965168	154127592	-	5840	1	NUP210L|-|-|1q21.3|protein-coding	3.78159	1.17404e-06	3.38803e-06	0.213	0.273	0.286	0.009	0.022	0.02		NM_001198807	MSANTD3	chr9	103189495	103214016	+	1873	1	MSANTD3|C9orf30|L8|-|9q31.1|protein-coding	-0.786837	3.66127e-61	5.39615e-60	45.463	45.447	46.041	68.628	73.115	69.233		NM_004864	GDF15	chr19
									NM_005170	ASCL2	chr11	2289728	2292182	-	1845	1	ASCL2|ASH2|HASH2|MASH2|bHLHa45|-|11p15.5|protein-coding	3.78093	0.0151177	0.0273103	0.254	0.192	0.033	0	0	0.029		NM_032228	FAR1	chr11	13690206	13753893	+	5261	1	FAR1|MLSTD2|PFCRD|SDR10E1|-|11p15.3|protein-coding	-0.938113	4.65759e-61	6.85326e-60	11.384	10.376	10.131	18.346	18.794	17.307		NM_005446	P2RX6	chr22
									NM_004274	AKAP6	chr14	32798479	33302268	+	10371	1	AKAP6|ADAP100|ADAP6|AKAP100|PRKA6|mAKAP|-|14q12|protein-coding	3.7798	7.95169e-10	2.87999e-09	0.201	0.234	0.202	0.014	0.017	0.01		NR_003662	RPSAP58	chr19	23945816	24010919	+	1375	1	RPSAP58|RPSA_30_1642|-|19p12|pseudo	-1.01381	6.31133e-61	9.27896e-60	33.236	31.413	31.137	60.303	55.694	56.123		NM_152310	ELOVL3	chr10
									NM_006259	PRKG2	chr4	82008524	82136271	-	4801	1	PRKG2|PRKGR2|cGK2|cGKII|-|4q21.21|protein-coding	3.77906	2.47304e-32	2.12078e-31	1.608	1.73	1.837	0.103	0.133	0.101		NM_005382	NEFM	chr8	24771274	24776606	+	3266	1	NEFM|NEF3|NF-M|NFM|-|8p21.2|protein-coding	-2.13423	6.52388e-61	9.58355e-60	1.837	1.829	1.889	7.936	7.324	6.426		NR_039983	LOC729737	chr1
									NM_014722	FAM65B	chr6	24804509	24911398	-	5653	1	FAM65B|C6orf32|DFNB104|DIFF40|DIFF48|MYONAP|PL48|-|6p22.3|protein-coding	3.77629	6.16683e-59	8.81971e-58	4.426	3.879	3.582	0.45	0.263	0.266		NM_001256661	TEAD2	chr19	49843853	49864752	-	2175	1	TEAD2|ETF|TEAD-2|TEF-4|TEF4|-|19q13.33|protein-coding	-0.98106	1.08479e-60	1.58573e-59	24.761	25.109	23.246	42.198	42.672	44.817		NM_001329631	PLEKHA7	chr11
									NM_021244	RRAGD	chr6	90074335	90121995	-	4917	1	RRAGD|RAGD|bA11D8.2.1|-|6q15|protein-coding	3.76947	0.00217192	0.00444004	0.106	0.103	0.125	0.01	0.012	0		NM_001143814	BDNF	chr11	27676442	27722035	-	4118	1	BDNF|ANON2|BULN2|-|11p14.1|protein-coding	-0.632087	1.37982e-60	2.01535e-59	38.183	37.587	37.293	52.529	53.364	50.193		NM_001330480	PIWIL2	chr8
									NM_024697	ZNF385D	chr3	21462490	21792816	-	1802	1	ZNF385D|ZNF659|-|3p24.3|protein-coding	3.76531	0.0128528	0.0235091	0.174	0.112	0.205	0	0	0.03		NM_013975	LIG3	chr17	33307517	33332088	+	3700	1	LIG3|LIG2|-|17q12|protein-coding	-1.30398	2.39938e-60	3.49308e-59	6.011	5.604	5.686	12.392	13.605	12.454		NM_005424	TIE1	chr1
									NR_036540	LINC00622	chr1	120140325	120141914	-	1589	1	LINC00622|-|-|1p12|ncRNA	3.7653	0.0128044	0.0234229	0.197	0.127	0.233	0	0.037	0		NM_139159	DPP9	chr19	4675244	4723855	-	4245	1	DPP9|DP9|DPLP9|DPRP-2|DPRP2|-|19p13.3|protein-coding	-0.723455	2.42048e-60	3.52094e-59	23.977	25.241	24.08	36.317	36.093	35.369		NM_031455	CCDC3	chr10
									NM_198075	LRRC56	chr11	537522	554916	+	2758	1	LRRC56|-|-|11p15.5|protein-coding	3.76313	2.22871e-56	3.06242e-55	5.145	5.765	5.368	0.432	0.316	0.312		NM_001135653	PABPC4	chr1	40026485	40042521	-	3186	1	PABPC4|APP-1|APP1|PABP4|iPABP|-|1p34.3|protein-coding	-0.679792	2.53941e-60	3.68793e-59	39.285	41.148	40.498	58.337	57.929	56.095		NM_018700	TRIM36	chr5
									NM_018700	TRIM36	chr5	114460459	114516243	-	4425	1	TRIM36|HAPRIN|RBCC728|RNF98|-|5q22.3|protein-coding	3.75861	4.63828e-48	5.6363e-47	3.161	3.369	2.682	0.165	0.248	0.192		NM_001289861	PER3	chr1	7844489	7905240	+	6240	1	PER3|FASPS3|GIG13|-|1p36.23|protein-coding	-1.21986	3.56293e-60	5.16596e-59	4.105	3.863	3.875	8.315	8.448	7.805		NM_001270989	EPGN	chr4
									NR_105035	TPD52	chr8	80947103	81083894	-	4082	1	TPD52|D52|N8L|PC-1|PrLZ|hD52|-|8q21.13|protein-coding	3.75236	0.0134214	0.024454	0.091	0.051	0.077	0.012	0	0		NM_004087	DLG1	chr3	196769431	197025447	-	5006	1	DLG1|DLGH1|SAP-97|SAP97|dJ1061C18.1.1|hdlg|-|3q29|protein-coding	-0.978446	1.06037e-59	1.53e-58	9.515	8.689	9.095	16.058	16.55	15.276		NM_001122659	EDNRB	chr13
									NM_004895	NLRP3	chr1	247581351	247612406	+	4446	1	NLRP3|AGTAVPRL|AII|AVP|C1orf7|CIAS1|CLR1.1|FCAS|FCAS1|FCU|MWS|NALP3|PYPAF1|-|1q44|protein-coding	3.75178	1.35248e-08	4.51744e-08	0.49	0.475	0.402	0.039	0.03	0.028		NM_001199196	ARMC6	chr19	19144387	19168987	+	2477	1	ARMC6|R30923_1|-|19p13.11|protein-coding	-1.37044	1.27625e-59	1.84001e-58	10.28	10.32	11.609	22.416	23.958	27.157		NM_177977	HAP1	chr17
									NM_001185	AZGP1	chr7	99564350	99573735	-	1259	1	AZGP1|ZA2G|ZAG|-|7q22.1|protein-coding	3.75127	0.0130355	0.0238238	0.249	0.201	0.245	0	0.046	0		NM_001008895	CUL4A	chr13	113863819	113919392	+	3877	1	CUL4A|-|-|13q34|protein-coding	-0.638992	1.88846e-59	2.7117e-58	36.853	36.169	35.168	50.472	50.598	48.737		NM_001281443	UPK1A	chr19
									NM_001318024	CYTH4	chr22	37678424	37711389	+	3213	1	CYTH4|CYT4|DJ63G5.1|PSCD4|cytohesin-4|-|22q13.1|protein-coding	3.75026	1.10775e-29	8.80633e-29	2.436	2.254	2.4	0.093	0.199	0.184		NM_052876	NACC1	chr19	13229102	13251961	+	4492	1	NACC1|BEND8|BTBD14B|BTBD30|NAC-1|NAC1|-|19p13.13|protein-coding	-0.700283	4.3759e-59	6.26336e-58	29.487	31.056	31.449	43.24	46.348	43.523		NM_002507	NGFR	chr17
									NM_001172128	IL16	chr15	81489219	81605104	+	8301	1	IL16|LCF|NIL16|PRIL16|prIL-16|-|15q25.1|protein-coding	3.74814	0.00239443	0.00486097	0.078	0.069	0.054	0.006	0.007	0		NM_004456	EZH2	chr7	148504464	148581441	-	2701	1	EZH2|ENX-1|ENX1|EZH1|EZH2b|KMT6|KMT6A|WVS|WVS2|-|7q36.1|protein-coding	-1.05423	6.42576e-59	9.18267e-58	15.712	14.738	14.45	28.921	26.318	28.038		NM_014927	CNKSR2	chrX
									NM_001347424	A2M	chr12	9220304	9268825	-	5035	1	A2M|A2MD|CPAMD5|FWP007|S863-7|-|12p13.31|protein-coding	3.73931	7.50434e-15	3.53881e-14	0.768	0.997	0.654	0.075	0.013	0.07		NM_002882	RANBP1	chr22	20104947	20114880	+	1129	1	RANBP1|HTF9A|-|22q11.21|protein-coding	-0.908387	7.69395e-59	1.09774e-57	54.393	49.243	54.239	86.69	87.294	89.514		NR_135033	LOC105369187	chr12
									NM_001256006	SYT14	chr1	210111519	210337633	+	5199	1	SYT14|SCAR11|sytXIV|-|1q32.2|protein-coding	3.73237	2.06112e-19	1.18844e-18	1.034	0.857	0.878	0.067	0.045	0.072		NR_138095	C19orf43	chr19	12841454	12845589	-	1103	1	C19orf43|fSAP18|-|19p13.13|protein-coding	-0.768376	8.74712e-59	1.24701e-57	102.565	111.11	113.295	164.079	168.258	165.155		NR_026775	LINC00240	chr6
									NR_135551	LOC101929130	chr3	187009060	187015721	+	1971	1	LOC101929130|-|-|3q27.3|ncRNA	3.7316	0.000251621	0.000580636	0.529	0.308	0.376	0.05	0.029	0		NM_020870	SH3RF1	chr4	170015407	170192249	-	5251	1	SH3RF1|POSH|RNF142|SH3MD2|-|4q32.3-q33|protein-coding	-0.967283	9.00418e-59	1.28263e-57	8.663	9.528	8.835	15.961	15.734	15.372		NM_001290294	SORBS1	chr10
									NM_001004317	LIN28B	chr6	105404923	105531207	+	5499	1	LIN28B|CSDD2|-|6q16.3-q21|protein-coding	3.72865	0.00264194	0.00532472	0.095	0.12	0.079	0	0.021	0		NM_018049	PLEKHJ1	chr19	2233149	2236352	-	1237	1	PLEKHJ1|GNRPX|-|19p13.3|protein-coding	-1.25562	1.13257e-58	1.61204e-57	19.822	18.748	19.2	38.131	42.898	41.85		NM_052886	MAL2	chr8
									NM_138780	SYTL5	chrX	37865835	37988073	+	4707	1	SYTL5|slp5|-|Xp11.4|protein-coding	3.7273	6.21438e-79	1.17097e-77	4.821	4.333	4.739	0.413	0.235	0.276		NM_014501	UBE2S	chr19	55912650	55919325	-	1185	1	UBE2S|E2-EPF|E2EPF|EPF5|-|19q13.42|protein-coding	-1.20227	1.13644e-58	1.61626e-57	28.528	34.869	35.973	66.41	67.906	69.072		NM_001216	CA9	chr9
									NM_001010888	ZC3H12B	chrX	64708615	64727767	+	7249	1	ZC3H12B|CXorf32|MCPIP2|-|Xq11.2-q12|protein-coding	3.72511	0.000259028	0.000596574	0.137	0.105	0.085	0.014	0	0.007		NM_015476	TPGS2	chr18	34374069	34409179	-	4042	1	TPGS2|C18orf10|HMFN0601|L17|PGs2|-|18q12.2|protein-coding	-0.673377	1.6372e-58	2.32475e-57	39.592	44.121	42.609	57.541	62.469	59.904		NM_152701	ABCA13	chr7
									NM_004350	RUNX3	chr1	25226002	25256770	-	4263	1	RUNX3|AML2|CBFA3|PEBP2aC|-|1p36.11|protein-coding	3.72395	1.01803e-269	8.61853e-268	18.091	19.129	18.697	1.109	1.422	1.254		NM_001251904	APPL2	chr12	105567075	105630008	-	3225	1	APPL2|DIP13B|-|12q23.3|protein-coding	-0.876677	1.79227e-58	2.54292e-57	18.279	17.947	17.139	28.836	30.334	28.167		NM_001713	BHMT	chr5
									NM_001190839	MGP	chr12	15033798	15038996	-	1926	1	MGP|GIG36|MGLAP|NTI|-|12p12.3|protein-coding	3.72124	0.00265111	0.00534078	0.254	0.301	0.3	0.027	0	0.029		NM_015190	DNAJC9	chr10	75001714	75007089	-	2362	1	DNAJC9|HDJC9|JDD1|SB73|-|10q22.2|protein-coding	-0.941516	1.81372e-58	2.5713e-57	21.314	19.659	19.745	34.621	34.289	34.904		NM_174934	SCN4B	chr11
									NR_102751	CERNA1	chr15	52472223	52498076	+	1517	1	CERNA1|-|-|15q21.2|ncRNA	3.71984	0.00259373	0.00523937	0.344	0.267	0.447	0	0.038	0.035		NR_027700	NOP56	chr20	2633178	2639039	+	2181	1	NOP56|NOL5A|SCA36|-|20p13|protein-coding	-0.615423	2.03951e-58	2.88912e-57	74.717	75.917	76.009	100.046	104.412	101.974		NM_002545	OPCML	chr11
									NM_002546	TNFRSF11B	chr8	119935796	119964383	-	2339	1	TNFRSF11B|OCIF|OPG|PDB5|TR1|-|8q24.12|protein-coding	3.71895	0	0	99.944	97.268	95.529	6.177	7.893	5.821		NM_138689	PPP1R14B	chr11	64011951	64014413	-	981	1	PPP1R14B|PHI-1|PLCB3N|PNG|SOM172|-|11q13.1|protein-coding	-1.1267	2.0801e-58	2.94428e-57	39.512	44.443	47.667	87.154	81.139	87.111		NM_001164257	PRR29	chr17
									NR_002724	MBL1P	chr10	81679934	81682875	+	1421	1	MBL1P|COLEC3P|MBL1P1|-|10q22.3|pseudo	3.70889	0.0161785	0.0290565	0.257	0.249	0.087	0.035	0	0		NM_153719	NUP62	chr19	50410084	50432788	-	3414	1	NUP62|IBSN|SNDI|p62|-|19q13.33|protein-coding	-0.686708	2.73661e-58	3.87048e-57	35.373	36.504	35.719	51.022	50.686	52.377		NM_001278597	ANO2	chr12
									NM_003222	TFAP2C	chr20	55204358	55214338	+	2856	1	TFAP2C|AP2-GAMMA|ERF1|TFAP2G|hAP-2g|-|20q13.31|protein-coding	3.70606	3.78233e-20	2.24166e-19	1.717	1.773	1.728	0.156	0.102	0.094		NM_020428	SLC44A2	chr19	10736171	10755235	+	3410	1	SLC44A2|CTL2|PP1292|-|19p13.2|protein-coding	-0.751959	3.87265e-58	5.46855e-57	27.976	27.169	28.093	40.998	41.287	42.974		NM_002928	RGS16	chr1
									NM_001538	HSF4	chr16	67197288	67203848	+	2497	1	HSF4|CTM|CTRCT5|-|16q22.1|protein-coding	3.7041	1.27749e-26	9.36391e-26	2.967	2.433	2.767	0.219	0.14	0.194		NM_002524	NRAS	chr1	115247085	115259515	-	4445	1	NRAS|ALPS4|CMNS|N-ras|NCMS|NRAS1|NS6|-|1p13.2|protein-coding	-0.686518	4.22334e-58	5.95904e-57	32.85	30.576	30.533	45.674	46.538	42.47		NM_016946	F11R	chr1
									NM_144629	RFTN2	chr2	198435527	198540584	-	3102	1	RFTN2|C2orf11|Raftlin-2|-|2q33.1|protein-coding	3.70279	1.932e-19	1.11651e-18	1.631	1.322	1.85	0.128	0.056	0.139		NR_138470	HNRNPA3	chr2	178077422	178088687	+	5715	1	HNRNPA3|2610510D13Rik|D10S102|FBRNP|HNRPA3|-|2q31.2|protein-coding	-0.824898	4.31474e-58	6.07841e-57	15.244	13.645	13.374	22.032	23	21.676		NM_001454	FOXJ1	chr17
									NM_175054	HIST4H4	chr12	14923654	14924065	-	409	1	HIST4H4|H4/p|-|12p12.3|protein-coding	3.69925	0.000262766	0.000604506	1.403	2.229	2.112	0.121	0.142	0.132		NM_001198869	CAPN1	chr11	64949150	64979477	+	3007	1	CAPN1|CANP|CANP1|CANPL1|SPG76|muCANP|muCL|-|11q13.1|protein-coding	-0.743991	5.24219e-58	7.36752e-57	44.57	46.225	49.073	68.92	67.828	71.638		NM_020348	CNNM1	chr10
									NM_006273	CCL7	chr17	32597235	32599261	+	810	1	CCL7|FIC|MARC|MCP-3|MCP3|NC28|SCYA6|SCYA7|-|17q12|protein-coding	3.6939	0.000396417	0.000888703	0.58	1.625	0.685	0	0.072	0.133		NM_001130929	C7orf73	chr7	135347221	135361160	+	2493	1	C7orf73|PL-5283|-|7q33|protein-coding	-0.990811	5.26951e-58	7.4001e-57	17.808	17.021	16.357	31.427	30.112	29.055		NM_001001557	GDF6	chr8
									NR_028339	PARD6G-AS1	chr18	77905807	77929616	+	3331	1	PARD6G-AS1|-|-|18q23|ncRNA	3.67494	0.0167458	0.029988	0.285	0.346	0.338	0	0.079	0		NM_001316772	GARS	chr7	30634351	30673648	+	2560	1	GARS|CMT2D|DSMAV|GlyRS|HMN5|SMAD1|-|7p14.3|protein-coding	-0.624426	6.06864e-58	8.51564e-57	68.349	68.872	64.669	90.268	92.912	93.805		NR_003133	GBP1P1	chr1
									NM_201571	CACNB2	chr10	18429742	18830688	+	4285	1	CACNB2|CACNLB2|CAVB2|MYSB|-|10p12.33-p12.31|protein-coding	3.66465	1.71315e-18	9.5067e-18	1.269	0.988	1.109	0.063	0.103	0.082		NM_182687	PKMYT1	chr16	3022792	3030540	-	2198	1	PKMYT1|MYT1|PPP1R126|-|16p13.3|protein-coding	-1.38117	1.56526e-57	2.19468e-56	8.743	9.752	10.167	20.435	22.444	23.444		NM_001040710	FAM228A	chr2
									NM_030630	HID1	chr17	72946839	72968900	-	3321	1	HID1|C17orf28|DMC1|HID-1|-|17q25.1|protein-coding	3.6641	0.000355141	0.000801604	0.298	0.168	0.223	0.015	0	0.032		NM_004685	MTMR6	chr13	25820341	25861704	-	5198	1	MTMR6|-|-|13q12.13|protein-coding	-0.914876	1.75925e-57	2.46474e-56	12.957	11.797	11.654	21.091	21.166	18.894		NM_020142	NDUFA4L2	chr12
									NM_006137	CD7	chr17	80272746	80275480	-	1277	1	CD7|GP40|LEU-9|TP41|Tp40|-|17q25.3|protein-coding	3.65996	0.0174971	0.0312456	0.123	0.278	0.242	0	0	0.042		NM_006907	PYCR1	chr17	79890262	79895133	-	2222	1	PYCR1|ARCL2B|ARCL3B|P5C|P5CR|PIG45|PP222|PRO3|PYCR|-|17q25.3|protein-coding	-0.898995	2.30799e-57	3.23101e-56	30.776	31.454	32.361	51.546	51.174	54.499		NM_001007237	IGSF3	chr1
									NM_017935	BANK1	chr4	102711764	102995969	+	3426	1	BANK1|BANK|-|4q24|protein-coding	3.6589	3.7991e-07	1.13846e-06	0.517	0.435	0.428	0.049	0.019	0.036		NM_012425	RSU1	chr10	16632617	16859453	-	3742	1	RSU1|RSP-1|-|10p13|protein-coding	-0.653041	2.8896e-57	4.03888e-56	34.296	34.831	33.582	49.16	47.865	46.782		NM_001161443	SH2D2A	chr1
									NM_031246	PSG2	chr19	43568362	43586893	-	1604	1	PSG2|CEA|PSBG2|PSG1|-|19q13.31|protein-coding	3.65025	0.000328637	0.000744885	0.488	0.474	0.462	0	0.036	0.067		NM_014412	CACYBP	chr1	174968892	174981163	+	3052	1	CACYBP|GIG5|PNAS-107|S100A6BP|SIP|-|1q25.1|protein-coding	-0.837097	3.00121e-57	4.19161e-56	21.872	22.89	22.808	35.19	36.107	35.813		NM_015351	TTC9	chr14
									NM_024674	LIN28A	chr1	26737259	26756219	+	4018	1	LIN28A|CSDD1|LIN-28|LIN28|ZCCHC1|lin-28A|-|1p36.11|protein-coding	3.64598	0.0178417	0.0318102	0.052	0.088	0.061	0.012	0	0		NM_018283	NUDT15	chr13	48611703	48621364	+	2099	1	NUDT15|MTH2|NUDT15D|-|13q14.2|protein-coding	-1.14514	6.03834e-57	8.40709e-56	13.198	15.174	14.489	27.936	28.766	27.715		NM_004557	NOTCH4	chr6
									NM_001244950	SPOCK2	chr10	73818792	73848531	-	5433	1	SPOCK2|testican-2|-|10q22.1|protein-coding	3.63306	0.0183654	0.0326623	0.059	0.057	0.035	0	0	0.01		NM_018248	NEIL3	chr4	178230991	178284092	+	2390	1	NEIL3|FGP2|FPG2|NEI3|ZGRF3|hFPG2|hNEI3|-|4q34.3|protein-coding	-1.50939	6.17509e-57	8.59078e-56	5.37	5.763	6.04	13.96	14.648	14.861		NM_001142800	EYS	chr6
									NM_020212	WDR93	chr15	90234028	90286869	+	2390	1	WDR93|-|-|15q26.1|protein-coding	3.63062	0.019024	0.0337215	0.054	0.105	0.064	0	0.03	0		NM_004472	FOXD1	chr5	72742085	72744352	-	1376	1	FOXD1|FKHL8|FREAC-4|FREAC4|-|5q13.2|protein-coding	-0.794869	6.27635e-57	8.72485e-56	53.268	53.176	56.131	84.868	83.838	82.168		NM_198461	LONRF2	chr2
									NM_001303232	PRG4	chr1	186265405	186283694	+	4907	1	PRG4|CACP|HAPO|JCAP|MSF|SZP|-|1q31.1|protein-coding	3.63049	0.00536424	0.0103598	0.203	0.066	0.04	0.011	0	0.012		NM_032246	MEX3B	chr15	82334119	82338484	-	3526	1	MEX3B|MEX-3B|RKHD3|RNF195|-|15q25.2|protein-coding	-1.7088	7.56654e-57	1.04857e-55	2.722	2.556	3.009	7.843	8.035	8.165		NR_034160	USP2-AS1	chr11
									NM_001313726	ANO3	chr11	26210670	26684836	+	5998	1	ANO3|C11orf25|DYT23|DYT24|GENX-3947|TMEM16C|-|11p14.3-p14.2|protein-coding	3.62292	0.00387053	0.00762706	0.061	0.093	0.093	0.008	0	0.009		NM_001320905	DTYMK	chr2	242615157	242626383	-	1318	1	DTYMK|CDC8|PP3731|TMPK|TYMK|-|2q37.3|protein-coding	-0.900639	7.57484e-57	1.04891e-55	46.398	48.934	49.898	81.023	78.918	82.34		NM_016580	PCDH12	chr5
									NM_003081	SNAP25	chr20	10199446	10288068	+	2077	1	SNAP25|CMS18|RIC-4|RIC4|SEC9|SNAP|SNAP-25|SUP|bA416N4.2|dJ1068F16.2|-|20p12.2|protein-coding	3.62262	1.2666e-33	1.12452e-32	4.471	4.023	4.01	0.287	0.28	0.337		NM_001322397	ENTPD6	chr20	25176306	25208711	+	4172	1	ENTPD6|CD39L2|IL-6SAG|IL6ST2|NTPDase-6|dJ738P15.3|-|20p11.21|protein-coding	-0.960864	8.32005e-57	1.15121e-55	11.211	11.393	11.699	19.76	20.746	18.631		NM_001290331	DENND1C	chr19
									NM_054032	MRGPRX4	chr11	18194384	18195827	+	1441	1	MRGPRX4|GPCR|MRGX4|SNSR6|-|11p15.1|protein-coding	3.61949	0.0203644	0.0358675	0.29	0.176	0.086	0	0	0.037		NR_023312	CIRBP	chr19	1269267	1274808	+	3255	1	CIRBP|CIRP|-|19p13.3|protein-coding	-0.73195	9.13773e-57	1.26239e-55	49.575	49.579	47.068	75.406	75.961	73.238		NM_001173464	KIF21A	chr12
									NM_002667	PLN	chr6	118869426	118882878	+	3017	1	PLN|CMD1P|CMH18|PLB|-|6q22.31|protein-coding	3.616	0.0205103	0.0361067	0.086	0.134	0.041	0	0	0.018		NM_001321569	CAMK2D	chr4	114372188	114683083	-	5951	1	CAMK2D|CAMKD|-|4q26|protein-coding	-0.968334	1.61239e-56	2.22067e-55	8.86	9.081	9.585	16.249	15.21	16.745		NM_000029	AGT	chr1
									NM_020632	ATP6V0A4	chr7	138391039	138482941	-	3112	1	ATP6V0A4|A4|ATP6N1B|ATP6N2|RDRTA2|RTA1C|RTADR|STV1|VPH1|VPP2|-|7q34|protein-coding	3.61488	6.11949e-05	0.00015157	0.451	0.219	0.307	0.033	0	0.036		NM_021038	MBNL1	chr3	151986257	152183569	+	5965	1	MBNL1|EXP|MBNL|-|3q25.1-q25.2|protein-coding	-0.606438	1.87562e-56	2.57923e-55	44.266	43.165	41.296	59.614	60.72	54.879		NM_053002	MED12L	chr3
									NM_002928	RGS16	chr1	182567758	182573548	-	2425	1	RGS16|A28-RGS14|A28-RGS14P|RGS-R|-|1q25.3|protein-coding	3.61445	0.0212207	0.0372619	0.065	0.063	0.204	0.02	0	0		NM_001137552	LRRFIP1	chr2	238600807	238674558	+	4481	1	LRRFIP1|FLAP-1|FLAP1|FLIIAP1|GCF-2|GCF2|HUFI-1|TRIP|-|2q37.3|protein-coding	-0.70646	2.64879e-56	3.63684e-55	26.749	26.574	26.243	38.791	40.504	36.271		NM_004816	FAM189A2	chr9
									NM_006647	NOXA1	chr9	140317847	140328858	+	1617	1	NOXA1|NY-CO-31|SDCCAG31|p51NOX|-|9q34.3|protein-coding	3.61344	0.0215631	0.0378	0.065	0.127	0.309	0	0.036	0		NM_002398	MEIS1	chr2	66662532	66799891	+	3166	1	MEIS1|-|-|2p14|protein-coding	-0.944919	3.4157e-56	4.68622e-55	15.061	14.027	14.244	24.167	24.72	25.377		NM_207341	ZP1	chr11
									NM_152495	CNIH3	chr1	224804179	224928249	+	2364	1	CNIH3|CNIH-3|-|1q42.12|protein-coding	3.60733	1.34764e-130	4.6653e-129	16.256	14.971	15.532	1.276	1.107	0.954		NM_001114120	DEPDC1	chr1	68939835	68962904	-	5424	1	DEPDC1|DEP.8|DEPDC1-V2|DEPDC1A|SDP35|-|1p31.3|protein-coding	-0.835791	4.6645e-56	6.38482e-55	14.443	13.365	12.613	22.92	22.675	21.347		NM_198493	ANKRD45	chr1
									NM_002421	MMP1	chr11	102660641	102668966	-	2043	1	MMP1|CLG|CLGN|-|11q22.2|protein-coding	3.60193	0	0	2037.42	2009.72	1972.78	147.202	151.156	143.187		NM_019107	MYDGF	chr19	4657557	4670415	-	1043	1	MYDGF|C19orf10|EUROIMAGE1875335|IL25|IL27|IL27w|R33729_1|SF20|-|19p13.3|protein-coding	-0.731827	4.70569e-56	6.43627e-55	106.939	107.099	113.621	159.234	158.143	166.653		NM_005233	EPHA3	chr3
									NM_017516	RAB39A	chr11	107799201	107834208	+	1854	1	RAB39A|RAB39|-|11q22.3|protein-coding	3.59815	0.00388288	0.00764885	0.281	0.246	0.266	0	0.031	0.029		NM_001093725	MEX3A	chr1	156041804	156051789	-	6121	1	MEX3A|MEX-3A|RKHD4|-|1q22|protein-coding	-1.2534	5.42948e-56	7.42057e-55	3.707	3.723	3.467	7.836	8.148	7.183		NM_001323551	ZC3H12A	chr1
									NM_173200	NR4A3	chr9	102584137	102629173	+	5695	1	NR4A3|CHN|CSMF|MINOR|NOR1|TEC|-|9q31.1|protein-coding	3.59375	9.02951e-97	2.13635e-95	4.916	4.538	4.541	0.397	0.33	0.297		NM_205843	NFIC	chr19	3359561	3469215	+	8055	1	NFIC|CTF|CTF5|NF-I|NFI|-|19p13.3|protein-coding	-0.694009	6.24659e-56	8.52428e-55	15.515	16.535	16.701	24.214	23.293	22.799		NM_181809	BMP8A	chr1
									NR_027136	TMEM51-AS1	chr1	15438311	15478960	-	6974	1	TMEM51-AS1|C1orf126|-|1p36.21|ncRNA	3.59299	1.13834e-13	5.10142e-13	0.494	0.566	0.407	0.007	0.058	0.046		NM_006733	CENPI	chrX	100354798	100418662	+	3224	1	CENPI|CENP-I|FSHPRH1|LRPR1|-|Xq22.1|protein-coding	-1.22685	7.17577e-56	9.78479e-55	8.7	8.347	7.152	16.85	17.26	16.782		NM_014697	NOS1AP	chr1
									NM_152527	SLC16A14	chr2	230899690	230933715	-	4391	1	SLC16A14|MCT14|-|2q36.3|protein-coding	3.59287	2.02229e-24	1.38779e-23	1.271	1.465	1.756	0.057	0.119	0.159		NM_003213	TEAD4	chr12	3068478	3149842	+	1780	1	TEAD4|EFTR-2|RTEF1|TCF13L1|TEF-3|TEF3|TEFR-1|hRTEF-1B|-|12p13.33|protein-coding	-1.32474	7.47623e-56	1.0179e-54	11.665	11.009	10.778	25.16	23.321	26.091		NM_001130064	GAP43	chr3
									NM_000729	CCK	chr3	42299316	42307687	-	1509	1	CCK|-|-|3p22.1|protein-coding	3.58933	3.89765e-22	2.49368e-21	6.311	7.827	9.204	0.601	0.546	0.579		NR_144643	ARHGAP22	chr10	49654068	49813176	-	3255	1	ARHGAP22|RhoGAP2|RhoGap22|-|10q11.22-q11.23|protein-coding	-1.04093	7.74413e-56	1.05357e-54	12.107	12.87	12.74	22.488	23.102	22.81		NR_125775	LURAP1L-AS1	chr9
									NM_001111045	CCNA1	chr13	37006409	37017019	+	1951	1	CCNA1|CT146|-|13q13.3|protein-coding	3.58812	0.000585653	0.00128441	0.187	0.363	0.569	0.025	0.03	0.028		NM_016445	PLEK2	chr14	67853696	67878917	-	1542	1	PLEK2|-|-|14q23.3-q24.1|protein-coding	-1.22927	8.89316e-56	1.20897e-54	17.153	16.156	19.883	36.996	38.065	35.666		NM_006033	LIPG	chr18
									NM_001130017	ART3	chr4	76932333	77033955	+	1525	1	ART3|ARTC3|-|4q21.1|4p15.1-p14|protein-coding	3.58304	0.0208763	0.0366897	0.137	0.133	0.243	0	0	0.035		NM_016292	TRAP1	chr16	3708038	3767598	-	2276	1	TRAP1|HSP 75|HSP75|HSP90L|TRAP-1|-|16p13.3|protein-coding	-0.85503	1.04108e-55	1.41313e-54	26.109	25.629	24.466	39.922	40.597	42.025		NM_033510	DISP2	chr15
									NR_105007	LINC02056	chr5	71869902	71956496	-	636	1	LINC02056|-|-|5q13.2|ncRNA	3.58193	5.12887e-05	0.000127939	1.476	1.433	1.649	0.078	0.183	0.085		NM_004900	APOBEC3B	chr22	39378404	39388784	+	1528	1	APOBEC3B|A3B|APOBEC1L|ARCD3|ARP4|DJ742C19.2|PHRBNL|bK150C2.2|-|22q13.1|protein-coding	-1.33158	1.54243e-55	2.09047e-54	14.29	13.731	11.676	29.968	30.048	29.148		NM_001146686	GMNC	chr3
									NM_005010	NRCAM	chr7	107788071	108096841	-	6292	1	NRCAM|-|-|7q31.1|protein-coding	3.57823	9.33557e-12	3.77801e-11	0.365	0.418	0.588	0.047	0.028	0.026		NR_045962	KRT8	chr12	53290971	53343650	-	2141	1	KRT8|CARD2|CK-8|CK8|CYK8|K2C8|K8|KO|-|12q13.13|protein-coding	-1.78345	2.696e-55	3.65115e-54	4.469	3.884	4.594	14.873	14.173	17.205		NM_001678	ATP1B2	chr17
									NM_018400	SCN3B	chr11	123499895	123525315	-	6058	1	SCN3B|ATFB16|BRGDA7|HSA243396|SCNB3|-|11q24.1|protein-coding	3.57754	0.00486332	0.00945201	0.074	0.063	0.12	0	0	0.019		NM_003973	RPL14	chr3	40498783	40503863	+	849	1	RPL14|CAG-ISL-7|CTG-B33|L14|RL14|hRL14|-|3p22.1|protein-coding	-0.662188	2.72352e-55	3.68563e-54	153.618	155.727	154.189	216.264	212.538	224.066		NM_015123	FRMD4B	chr3
									NM_001144994	C2orf72	chr2	231902281	231914427	+	3574	1	C2orf72|-|-|2q37.1|protein-coding	3.57037	1.50128e-06	4.30042e-06	0.555	0.354	0.293	0.014	0.016	0.06		NM_003074	SMARCC1	chr3	47627378	47823405	-	5727	1	SMARCC1|BAF155|CRACC1|Rsc8|SRG3|SWI3|-|3p21.31|protein-coding	-0.623727	3.82134e-55	5.15953e-54	24.076	23.475	23.009	32.762	32.856	31.206		NR_026975	FIRRE	chrX
									NM_130386	COLEC12	chr18	319355	500729	-	3122	1	COLEC12|CLP1|NSR2|SCARA4|SRCL|-|18p11.32|protein-coding	3.56958	6.90512e-165	3.1148e-163	16.142	17.29	19.562	1.129	1.209	1.638		NM_001798	CDK2	chr12	56360553	56366573	+	2292	1	CDK2|CDKN2|p33(CDK2)|-|12q13.2|protein-coding	-0.626977	5.00923e-55	6.75319e-54	65.098	62.4	65.379	90.259	88.001	87.586		NM_001943	DSG2	chr18
									NM_005634	SOX3	chrX	139585152	139587225	-	2072	1	SOX3|GHDX|MRGH|PHP|PHPX|SOXB|-|Xq27.1|protein-coding	3.566	0.0221027	0.0386434	0.076	0.147	0.149	0.024	0	0		NM_001281453	MBD3	chr19	1576670	1592760	-	2490	1	MBD3|-|-|19p13.3|protein-coding	-0.808218	5.13466e-55	6.91708e-54	34.692	38.728	37.931	59.129	57.015	57.703		NM_001164431	ARHGAP40	chr20
									NR_001317	HCG4B	chr6	29892369	29894992	-	2587.4	7	HCG4B|HCG4P6|HCGIV-06|HCGIV-6|HCGIV.5|bCX67J3.3|bPG309N1.1|bQB90C11.3|-|6p22.1|ncRNA	3.56494	0.0233169	0.0405718	0.04	0.137	0.119	0	0	0.021		NM_005053	RAD23A	chr19	13056628	13064457	+	1810	1	RAD23A|HHR23A|HR23A|-|19p13.13|protein-coding	-0.749431	6.03237e-55	8.11417e-54	58.222	65.016	62.406	93.925	91.418	92.494		NM_030965	ST6GALNAC5	chr1
									NR_039775	MIR4632	chr1	12251770	12251830	+	60	1	MIR4632|-|-|1p36.22|ncRNA	3.56376	0.000767248	0.00166105	5.217	16.879	13.366	0.828	0	1.794		NM_001278485	ANAPC15	chr11	71820633	71823822	-	886	1	ANAPC15|APC15|C11orf51|HSPC020|-|11q13.4|protein-coding	-1.25661	9.44349e-55	1.26739e-53	26.22	25.449	24.852	56.211	53.17	55.905		NM_001109	ADAM8	chr10
									NM_001100117	RIMS2	chr8	104512976	105266656	+	6771	1	RIMS2|OBOE|RAB3IP3|RIM2|-|8q22.3|protein-coding	3.56362	1.79343e-09	6.35005e-09	0.304	0.242	0.294	0	0.031	0		NM_021873	CDC25B	chr20	3776386	3786768	+	3678	1	CDC25B|-|-|20p13|protein-coding	-0.622481	1.09824e-54	1.4717e-53	49.058	49.309	47.531	66.45	66.65	68.833		NM_018420	SLC22A15	chr1
									NM_174941	CD163L1	chr12	7507556	7596781	-	4593	1	CD163L1|CD163B|M160|SCARI2|-|12p13.31|protein-coding	3.56052	5.88898e-35	5.39737e-34	2.238	2.018	1.961	0.108	0.265	0.105		NM_003916	AP1S2	chrX	15843929	15873137	-	2314	1	AP1S2|DC22|MRX59|MRXS21|MRXS5|MRXSF|PGS|SIGMA1B|-|Xp22.2|protein-coding	-1.06834	1.49344e-54	1.99531e-53	18.306	17.069	15.356	33.451	31.538	29.837		NM_003253	TIAM1	chr21
									NM_177977	HAP1	chr17	39878891	39890898	-	3921	1	HAP1|HAP2|HIP5|HLP|hHLP1|-|17q21.2|protein-coding	3.55672	1.31545e-07	4.09727e-07	0.393	0.408	0.497	0.013	0.045	0.042		NM_006328	RBM14	chr11	66384053	66397397	+	5402	1	RBM14|COAA|PSP2|SIP|SYTIP1|TMEM137|-|11q13.2|protein-coding	-0.824354	1.67252e-54	2.23124e-53	12.216	11.764	12.196	18.557	18.84	19.605		NM_153498	CAMK1D	chr10
									NM_004163	RAB27B	chr18	52495708	52562747	+	6995	1	RAB27B|C25KG|-|18q21.2|protein-coding	3.55484	7.4208e-101	1.84108e-99	3.819	4.133	3.977	0.341	0.299	0.262		NM_015241	MICAL3	chr22	18270416	18507325	-	9410	1	MICAL3|MICAL-3|-|22q11.21|protein-coding	-0.941745	2.35641e-54	3.13889e-53	5.696	5.001	5.308	8.302	8.913	8.226		NM_001178111	SCAMP5	chr15
									NM_012309	SHANK2	chr11	70313961	70935842	-	10459	1	SHANK2|AUTS17|CORTBP1|CTTNBP1|ProSAP1|SHANK|SPANK-3|-|11q13.3-q13.4|protein-coding	3.55203	3.98974e-144	1.5527e-142	3.731	3.849	3.769	0.285	0.289	0.288		NM_032043	BRIP1	chr17	59756547	59940920	-	8144	1	BRIP1|BACH1|FANCJ|OF|-|17q23.2|protein-coding	-0.949051	3.57995e-54	4.74749e-53	7.085	6.124	6.507	11.443	11.87	10.579		NM_138803	CCDC148	chr2
									NM_153446	B4GALNT2	chr17	47210329	47247351	+	2008	1	B4GALNT2|B4GALT|GALGT2|-|17q21.32|protein-coding	3.55028	0.000821607	0.00177294	0.202	0.617	0.376	0.055	0.032	0		NM_001135243	TCOF1	chr5	149737202	149779871	+	5067	1	TCOF1|MFD1|TCS|TCS1|treacle|-|5q32-q33.1|protein-coding	-0.637744	4.27745e-54	5.66405e-53	25.125	24.858	24.74	34.407	33.875	34.79		NM_001025159	CD74	chr5
									NM_014682	ST18	chr8	53023392	53322439	-	6302	1	ST18|NZF3|ZC2H2C3|ZC2HC10|ZNF387|-|8q11.23|protein-coding	3.54835	0.00484572	0.00942144	0.066	0.088	0.069	0.008	0.009	0		NM_001172411	VANGL1	chr1	116184574	116240845	+	8675	1	VANGL1|KITENIN|LPP2|STB2|STBM2|-|1p13.1|protein-coding	-0.984101	5.33456e-54	7.05339e-53	4.373	4.368	4.213	7.783	7.627	7.419		NM_007365	PADI2	chr1
									NM_003641	IFITM1	chr11	313991	315272	+	713	1	IFITM1|9-27|CD225|DSPA2a|IFI17|LEU13|-|11p15.5|protein-coding	3.54507	0	0	134.117	138.274	126.841	9.958	9.934	10.567		NM_001319984	FANCD2	chr3	10068152	10143621	+	5177	1	FANCD2|FA-D2|FA4|FACD|FAD|FAD2|FANCD|-|3p25.3|protein-coding	-1.04452	7.71149e-54	1.01886e-52	6.704	7.38	6.489	12.751	12.442	12.513		NM_130830	LRRC15	chr3
									NM_004877	GMFG	chr19	39818997	39826726	-	650	1	GMFG|GMF-GAMMA|-|19q13.2|protein-coding	3.54195	9.1804e-06	2.45236e-05	1.926	1.48	1.993	0.153	0.089	0.166		NM_003045	SLC7A1	chr13	30083551	30169825	-	7328	1	SLC7A1|ATRC1|CAT-1|ERR|HCAT1|REC1L|-|13q12.3|protein-coding	-0.597134	1.09702e-53	1.44513e-52	24.426	23.84	25.356	33.491	33.68	31.937		NM_000493	COL10A1	chr6
									NM_058229	FBXO32	chr8	124510127	124553493	-	6782	1	FBXO32|Fbx32|MAFbx|-|8q24.13|protein-coding	3.53903	1.34513e-54	1.79851e-53	2.315	2.038	2.274	0.117	0.18	0.214		NM_005238	ETS1	chr11	128328656	128392205	-	5232	1	ETS1|ETS-1|EWSR2|c-ets-1|p54|-|11q24.3|protein-coding	-0.620772	2.69067e-53	3.52113e-52	26.164	25.589	26.86	35.501	36.12	35.948		NM_004497	FOXA3	chr19
									NM_003543	HIST1H4H	chr6	26285354	26285727	-	372	1	HIST1H4H|H4/h|H4FH|-|6p22.2|protein-coding	3.53816	9.16845e-15	4.30423e-14	10.658	11.434	7.96	0.534	0.468	1.302		NM_006145	DNAJB1	chr19	14625576	14629371	-	2404	1	DNAJB1|HSPF1|Hdj1|Hsp40|RSPH16B|Sis1|-|19p13.12|protein-coding	-0.689587	4.4565e-53	5.81494e-52	52.456	53.354	55.521	78.826	74.836	79.141		NM_001098540	HPSE	chr4
									NR_135251	LOC101928143	chr14	73927641	73930348	-	656	1	LOC101928143|-|-|14q24.3|ncRNA	3.5353	9.97993e-13	4.25977e-12	4.612	4.245	4.984	0.378	0.266	0.41		NM_018154	ASF1B	chr19	14230321	14247440	-	1725	1	ASF1B|CIA-II|-|19p13.12|protein-coding	-0.993404	4.61246e-53	6.01404e-52	21.261	21.047	20.134	37.36	36.349	36.999		NR_072999	JAM2	chr21
									NM_012335	MYO1F	chr19	8585674	8642331	-	4143	1	MYO1F|-|-|19p13.2|protein-coding	3.52685	2.70188e-57	3.77946e-56	4.055	3.557	3.827	0.204	0.392	0.299		NM_006902	PRRX1	chr1	170633313	170708541	+	4064	1	PRRX1|AGOTC|PHOX1|PMX1|PRX-1|PRX1|-|1q24.2|protein-coding	-1.35354	5.23271e-53	6.80786e-52	4.716	5.174	4.28	11.377	10.978	9.892		NM_207445	C15orf54	chr15
									NM_014249	NR2E3	chr15	72102888	72110597	+	1990	1	NR2E3|ESCS|PNR|RNR|RP37|rd7|-|15q23|protein-coding	3.52291	0.025899	0.0446515	0.21	0.102	0.062	0	0.029	0		NM_001166462	MPP1	chrX	154006959	154033802	-	2182	1	MPP1|AAG12|DXS552E|EMP55|MRG1|PEMP|-|Xq28|protein-coding	-1.18124	5.56764e-53	7.23307e-52	13.267	11.672	12.001	25.731	24.323	24.126		NM_001323292	RNF180	chr5
									NM_000280	PAX6	chr11	31806340	31832901	-	6951	1	PAX6|AN|AN2|D11S812E|FVH1|MGDA|WAGR|-|11p13|protein-coding	3.52066	0.0252244	0.0436274	0.226	0.183	0	0	0.042	0		NM_015199	ANKRD28	chr3	15708744	15901053	-	6308	1	ANKRD28|PITK|PPP1R65|-|3p25.1|protein-coding	-0.769546	7.53893e-53	9.77981e-52	11.882	11.516	11.867	17.172	18.284	17.695		NM_004963	GUCY2C	chr12
									NM_005467	NAALAD2	chr11	89867818	89925779	+	3175	1	NAALAD2|GCPIII|GPCIII|NAADALASE2|NAALADASE2|-|11q14.3|protein-coding	3.514	1.22825e-05	3.25089e-05	0.345	0.415	0.33	0	0.037	0.051		NM_001329642	SPDL1	chr5	169010638	169031781	+	5161	1	SPDL1|CCDC99|-|5q35.1|protein-coding	-0.730588	1.1025e-52	1.42606e-51	42.214	37.855	39.016	57.966	63.785	58.753		NM_002581	PAPPA	chr9
									NR_003149	ADGRV1	chr5	89854617	90460033	+	19160	1	ADGRV1|FEB4|GPR98|MASS1|USH2B|USH2C|VLGR1|VLGR1b|-|5q14.3|protein-coding	3.51035	0.00605592	0.0116207	0.03	0.011	0.032	0	0.003	0.003		NM_153186	KANK1	chr9	706806	746106	+	5322	1	KANK1|ANKRD15|CPSQ2|KANK|-|9p24.3|protein-coding	-1.02737	1.14538e-52	1.48045e-51	6.517	6.596	6.658	12.209	11.591	12.073		NM_152439	BEST3	chr12
									NR_040662	HCP5	chr6	31430957	31433586	+	2268.5	4	HCP5|6S2650E|D6S2650E|P5-1|-|6p21.33|ncRNA	3.50368	9.52059e-30	7.58547e-29	3.565	3.304	3.399	0.175	0.282	0.356		NM_001123	ADK	chr10	75936247	76469061	+	2267	1	ADK|AK|-|10q22.2|10q11-q24|protein-coding	-1.04508	2.37784e-52	3.0646e-51	15.537	17.353	16.335	30.628	29.859	29.852		NM_020632	ATP6V0A4	chr7
									NM_199350	C9orf50	chr9	132374504	132383055	-	1611	1	C9orf50|-|-|9q34.11|protein-coding	3.50218	0.000967063	0.00206907	0.194	0.44	0.651	0	0.036	0.067		NM_001212	C1QBP	chr17	5336099	5342471	-	1155	1	C1QBP|GC1QBP|HABP1|SF2p32|gC1Q-R|gC1qR|p32|-|17p13.2|protein-coding	-0.655852	3.87326e-52	4.97398e-51	92.504	94.039	94.271	129.865	131.749	132.228		NM_015233	MTUS2	chr13
									NM_003235	TG	chr8	133879205	134147143	+	8403	1	TG|AITD3|TGN|-|8q24.22|protein-coding	3.50197	2.59081e-07	7.85998e-07	0.192	0.163	0.213	0.018	0.007	0.019		NM_001142397	CTIF	chr18	46065427	46389586	+	5803	1	CTIF|Gm672|KIAA0427|-|18q21.1|protein-coding	-0.796725	6.75782e-52	8.65961e-51	13.908	14.464	15.67	22.683	22.396	23.099		NM_006255	PRKCH	chr14
									NR_125375	LOC100288152	chr5	473351	481006	+	1774	1	LOC100288152|-|-|5p15.33|ncRNA	3.49626	2.46258e-81	4.83396e-80	15.351	13.159	12.102	0.952	0.916	1.335		NM_003796	URI1	chr19	30433146	30507519	+	3447	1	URI1|C19orf2|NNX3|PPP1R19|RMP|URI|-|19q12|protein-coding	-0.958047	7.49883e-52	9.60227e-51	12.585	11.95	13.491	23.416	22.026	21.239		NM_014906	PPM1E	chr17
									NM_012413	QPCT	chr2	37571753	37600465	+	1694	1	QPCT|GCT|QC|sQC|-|2p22.2|protein-coding	3.4955	8.12656e-195	4.52227e-193	33.014	33.509	32.52	2.784	2.947	2.097		NM_138353	DCAF15	chr19	14063286	14072261	+	2281	1	DCAF15|C19orf72|-|19p13.12|protein-coding	-1.09801	7.61018e-52	9.73787e-51	12.625	12.387	13.306	25.054	23.315	24.512		NM_152327	AK7	chr14
									NR_040064	LINC00862	chr1	200311672	200342920	-	1412	1	LINC00862|C1orf98|SMIM16|-|1q32.1|ncRNA	3.48546	0.0280852	0.0481373	0.185	0.072	0.262	0	0	0.038		NM_020297	ABCC9	chr12	21950324	22089628	-	8284	1	ABCC9|ABC37|ATFB12|CANTU|CMD1O|SUR2|-|12p12.1|protein-coding	-2.19347	1.17786e-51	1.5061e-50	0.789	0.623	0.693	2.831	2.984	2.638		NM_018950	HLA-F	chr6
									NM_002910	RENBP	chrX	153200722	153210232	-	1458	1	RENBP|RBP|RNBP|-|Xq28|protein-coding	3.48525	2.76737e-07	8.37999e-07	0.966	1.216	1.058	0.068	0.08	0.111		NM_020675	SPC25	chr2	169727401	169746944	-	1337	1	SPC25|AD024|SPBC25|hSpc25|-|2q24.3|protein-coding	-1.50916	1.31271e-51	1.67612e-50	9.521	8.521	9.597	23.915	22.363	23.586		NM_001001548	CD36	chr7
									NR_102755	FLJ31104	chr5	55290995	55299475	+	2285	1	FLJ31104|-|-|5q11.2|ncRNA	3.48195	0.00580675	0.0111569	0.183	0.222	0.189	0	0.025	0.024		NM_133646	MAP3K20	chr2	173940565	174091873	+	7169	1	MAP3K20|AZK|MLK7|MLT|MLTK|MLTKalpha|MLTKbeta|MRK|SFMMP|ZAK|mlklak|pk|-|2q31.1|protein-coding	-0.644784	2.7196e-51	3.46012e-50	25.528	25.414	24.645	36.637	36.241	32.383		NM_181844	BCL6B	chr17
									NM_000161	GCH1	chr14	55308724	55369542	-	2917	1	GCH1|DYT14|DYT5|DYT5a|GCH|GTP-CH-1|GTPCH1|HPABH4B|-|14q22.2|protein-coding	3.47869	8.81521e-50	1.09809e-48	5.137	4.909	4.134	0.479	0.501	0.41		NM_203304	MEX3D	chr19	1554668	1568057	-	2847	1	MEX3D|MEX-3D|MEX3|OK/SW-cl.4|RKHD1|RNF193|TINO|-|19p13.3|protein-coding	-1.15919	3.05815e-51	3.88809e-50	9.574	10.988	10.858	19.793	20.983	21.473		NM_014246	CELSR1	chr22
									NM_001014440	ODF3B	chr22	50968838	50971008	-	961	1	ODF3B|ODF3L3|-|22q13.33|protein-coding	3.47607	1.51905e-10	5.73433e-10	2.226	2.687	2.76	0.207	0.181	0.224		NM_001330311	DVL1	chr1	1270658	1284492	-	2982	1	DVL1|DRS2|DVL|DVL1L1|DVL1P1|-|1p36.33|protein-coding	-0.755289	3.44084e-51	4.36843e-50	31.1	34.873	33.678	49.138	50.529	50.186		NM_006580	CLDN16	chr3
									NM_175873	SOWAHA	chr5	132149016	132152489	+	3471	1	SOWAHA|ANKRD43|-|5q31.1|protein-coding	3.47575	0.000109118	0.000263473	0.286	0.219	0.267	0.029	0.017	0.016		NR_135497	LIG1	chr19	48618702	48673860	-	4359	1	LIG1|-|-|19q13.33|protein-coding	-1.01275	5.26712e-51	6.6728e-50	11.121	11.248	10.374	19.215	20.27	21.628		NM_001159323	PLA2G4C	chr19
									NM_004994	MMP9	chr20	44637547	44645200	+	2321	1	MMP9|CLG4B|GELB|MANDP2|MMP-9|-|20q13.12|protein-coding	3.47325	1.52652e-09	5.43408e-09	0.877	1.004	0.983	0.128	0.025	0.07		NM_001324281	CARD11	chr7	2945710	3083579	-	4464	1	CARD11|BENTA|BIMP3|CARMA1|IMD11|PPBL|-|7p22.2|protein-coding	-3.60079	7.16892e-51	9.06288e-50	0.142	0.31	0.294	2.864	2.637	2.517		NM_002705	PPL	chr16
									NR_000020	SNORD33	chr19	49993874	49993956	+	82	1	SNORD33|RNU33|U33|-|19q13.33|snoRNA	3.468	0.0279156	0.0478833	3.181	1.853	3.762	0.605	0	0		NM_015143	METAP1	chr4	99916788	99983960	+	2757	1	METAP1|MAP1A|MetAP1A|-|4q23|protein-coding	-0.752541	1.12843e-50	1.42554e-49	27.797	27.623	25.889	41.727	41.064	39.253		NM_001045556	SLA	chr8
									NM_006308	HSPB3	chr5	53751431	53752214	+	781	1	HSPB3|DHMN2C|HMN2C|HSPL27|-|5q11.2|protein-coding	3.46755	0.00740693	0.0140441	0.401	0.648	0.632	0.127	0	0		NM_014891	PDAP1	chr7	98992298	99006305	-	2679	1	PDAP1|HASPP28|PAP|PAP1|-|7q22.1|protein-coding	-0.714096	1.14698e-50	1.44795e-49	31.897	33.72	32.123	47.927	47.092	47.747		NM_001286680	NPM2	chr8
									NM_003855	IL18R1	chr2	102972743	103015235	+	3648	1	IL18R1|CD218a|CDw218a|IL-1Rrp|IL18RA|IL1RRP|-|2q12.1|protein-coding	3.46538	4.75884e-32	4.05182e-31	2.317	2.346	2.283	0.163	0.271	0.133		NR_135762	RPS9	chr19	54704726	54711515	+	884	1	RPS9|S9|-|19q13.42|protein-coding	-0.796551	1.34686e-50	1.69549e-49	184.999	183.363	203.696	293.893	279.573	315.639		NR_135765	LOC440570	chr1
									NM_016323	HERC5	chr4	89378268	89427319	+	3493	1	HERC5|CEB1|CEBP1|-|4q22.1|protein-coding	3.46502	1.65532e-269	1.38821e-267	22.955	23.861	21.723	1.763	1.828	1.941		NM_022474	MPP5	chr14	67708012	67802778	+	5591	1	MPP5|PALS1|-|14q23.3|protein-coding	-0.978537	1.56322e-50	1.9637e-49	8.683	7.672	7.229	13.981	14.68	13.265		NM_001195286	IRF4	chr6
									NM_001001794	DENND6B	chr22	50750392	50765489	-	1984	1	DENND6B|AFI1B|FAM116B|-|22q13.33|protein-coding	3.46196	7.92952e-17	4.09379e-16	2.34	2.093	1.928	0.125	0.146	0.244		NM_022111	CLSPN	chr1	36197713	36235551	-	8457	1	CLSPN|-|-|1p34.3|protein-coding	-0.822079	1.70835e-50	2.14299e-49	9.683	10.052	10.171	16.245	16.6	15.079		NR_144485	RIC3	chr11
									NM_000963	PTGS2	chr1	186640944	186649559	-	4481	1	PTGS2|COX-2|COX2|GRIPGHS|PGG/HS|PGHS-2|PHS-2|hCox-2|-|1q31.1|protein-coding	3.4559	0	0	138.414	130.496	128.915	11.246	11.065	9.956		NM_004461	FARSA	chr19	13033284	13044558	-	1838	1	FARSA|CML33|FARSL|FARSLA|FRSA|PheHA|-|19p13.13|protein-coding	-0.82492	3.49236e-50	4.36863e-49	35.479	37.247	37.323	56.512	56.321	60.636		NM_001142343	CMKLR1	chr12
									NM_152310	ELOVL3	chr10	103986035	103989344	+	1413	1	ELOVL3|CIG-30|CIG30|-|10q24.32|protein-coding	3.45385	2.08844e-11	8.26998e-11	2.769	1.577	1.746	0.141	0.247	0.114		NM_001233	CAV2	chr7	116139655	116148595	+	3085	1	CAV2|CAV|-|7q31.2|protein-coding	-0.877496	3.63954e-50	4.54955e-49	26.786	25.589	26.756	45.337	45.901	38.219		NM_024593	EFCAB1	chr8
									NR_026543	B3GALT5-AS1	chr21	40977534	40984749	-	1347	1	B3GALT5-AS1|C21orf88|-|21q22.2|ncRNA	3.45248	0.000123405	0.000295374	0.775	0.639	0.55	0.037	0.086	0.04		NR_038970	LINC00641	chr14	21668238	21673662	-	5424	1	LINC00641|-|-|14q11.2|ncRNA	-1.73761	3.78598e-50	4.7293e-49	2.029	1.615	1.558	5.584	5.224	4.663		NM_001205254	OCLN	chr5
									NM_001303238	ITGB2	chr21	46305869	46340877	-	2894	1	ITGB2|CD18|LAD|LCAMB|LFA-1|MAC-1|MF17|MFI7|-|21q22.3|protein-coding	3.45151	9.16852e-08	2.88849e-07	0.703	0.542	0.576	0.069	0.08	0		NM_005246	FER	chr5	108083523	108532541	+	12096	1	FER|PPP1R74|TYK3|p94-Fer|-|5q21.3|protein-coding	-0.945338	5.30155e-50	6.61325e-49	4.045	3.604	3.662	6.629	6.748	6.024		NM_000345	SNCA	chr4
									NM_019065	NECAB2	chr16	84002237	84036379	+	1591	1	NECAB2|EFCBP2|stip-2|-|16q23.3|protein-coding	3.45113	6.56756e-08	2.09306e-07	1.052	0.955	1.163	0.129	0.075	0.07		NM_001037144	CNTROB	chr17	7835442	7853237	+	4122	1	CNTROB|LIP8|PP1221|-|17p13.1|protein-coding	-0.932994	5.70972e-50	7.11742e-49	12.631	12.734	12.959	20.088	21.972	23.192		NM_001080843	GSTT2B	chr22
									NM_019043	APBB1IP	chr10	26727266	26856732	+	2620	1	APBB1IP|INAG1|PREL1|RARP1|RIAM|-|10p12.1|protein-coding	3.44618	4.5616e-27	3.37827e-26	2.409	2.938	3.391	0.322	0.111	0.267		NM_005458	GABBR2	chr9	101050364	101471479	-	5767	1	GABBR2|GABABR2|GPR51|GPRC3B|HG20|HRIHFB2099|-|9q22.33|protein-coding	-0.864791	1.28603e-49	1.59863e-48	9.498	10.37	9.146	16.022	15.886	15.191		NR_126445	GSTT2	chr22
									NM_152328	ADSSL1	chr14	105190534	105213662	+	1755	1	ADSSL1|MPD5|-|14q32.33|protein-coding	3.44028	2.9993e-20	1.78469e-19	3.508	2.683	2.777	0.17	0.298	0.276		NM_001317062	WDR77	chr1	111982512	111991930	-	2532	1	WDR77|HKMT1069|MEP-50|MEP50|Nbla10071|p44|p44/Mep50|-|1p13.2|protein-coding	-0.867815	1.79691e-49	2.23059e-48	20.655	19.499	21.482	33.459	33.586	32.554		NM_001199149	LTF	chr3
									NM_001184825	PSG1	chr19	43370613	43383871	-	2063	1	PSG1|B1G1|CD66f|DHFRP2|FL-NCA-1/2|PBG1|PS-beta-C/D|PS-beta-G-1|PSBG-1|PSBG1|PSG95|PSGGA|PSGIIA|SP1|-|19q13.2|protein-coding	3.4385	4.30855e-09	1.48751e-08	1.293	0.973	0.905	0.126	0	0.136		NM_001142353	PPP3CB	chr10	75196186	75255782	-	3511	1	PPP3CB|CALNA2|CALNB|CNA2|PP2Bbeta|-|10q22.2|protein-coding	-0.832642	1.81061e-49	2.24604e-48	19.852	18.425	19.294	32.112	30.913	28.159		NM_001935	DPP4	chr2
									NM_181724	TMEM119	chr12	108983622	108991894	-	2697	1	TMEM119|OBIF|-|12q23.3|protein-coding	3.43688	6.04591e-07	1.78244e-06	0.619	0.451	0.618	0.074	0.022	0.04		NM_015651	PHF19	chr9	123617929	123639606	-	4272	1	PHF19|MTF2L1|PCL3|TDRD19B|-|9q33.2|protein-coding	-0.729581	2.04073e-49	2.52974e-48	30.357	37.862	37.842	55.56	55.341	57.099		NM_004173	SLC7A4	chr22
									NM_017912	HERC6	chr4	89299891	89364249	+	3864	1	HERC6|-|-|4q22.1|protein-coding	3.43055	6.22856e-222	4.03119e-220	17.441	17.454	15.698	1.427	1.437	1.289		NM_002267	KPNA3	chr13	50273443	50367057	-	4455	1	KPNA3|IPOA4|SRP1|SRP1gamma|SRP4|hSRP1|-|13q14.2|protein-coding	-0.640532	3.07828e-49	3.80535e-48	25.926	25.722	24.441	35.497	36.36	33.834		NM_033380	COL4A5	chrX
									NM_006120	HLA-DMA	chr6	32916391	32920899	-	1117.6	8	HLA-DMA|D6S222E|DMA|HLADM|RING6|-|6p21.32|protein-coding	3.42791	9.55698e-29	7.39993e-28	7.235	6.162	6.9	0.578	0.416	0.674		NR_002944	HNRNPA1P10	chr12	54674533	54678663	+	1346	1	HNRNPA1P10|HNRPA1L-2|-|19p13.2|pseudo	-1.00204	3.19268e-49	3.94404e-48	26.627	24.077	24.841	45.777	46.067	42.859		NM_001207025	POU2F2	chr19
									NR_028043	IGF2-AS	chr11	2161742	2169896	+	2065	1	IGF2-AS|IGF2-AS1|IGF2AS|PEG8|-|11p15.5|ncRNA	3.42457	0.00140292	0.00293688	0.16	0.518	0.253	0.025	0.059	0		NM_003507	FZD7	chr2	202899310	202903160	+	3848	1	FZD7|FzE3|-|2q33.1|protein-coding	-0.604494	4.11378e-49	5.07489e-48	34.856	36.135	34.917	48.076	47.074	48.206		NR_038929	LOC100131289	chr6
									NR_028093	LPAL2	chr6	160887587	160932156	-	1958	1	LPAL2|APOA2|APOAL|APOARGC|apo(a)rg-C|-|6q25.3|pseudo	3.42102	0.00754384	0.014281	0.266	0.233	0.158	0.025	0.03	0		NM_002168	IDH2	chr15	90627211	90645786	-	1797	1	IDH2|D2HGA2|ICD-M|IDH|IDHM|IDP|IDPM|mNADP-IDH|-|15q26.1|protein-coding	-0.825974	6.98161e-49	8.58902e-48	36.592	34.675	34.947	55.111	55.274	57.668		NM_001010000	ARHGAP28	chr18
									NM_002231	CD82	chr11	44587141	44641315	+	1679	1	CD82|4F9|C33|GR15|IA4|KAI1|R2|SAR2|ST6|TSPAN27|-|11p11.2|protein-coding	3.41936	0	0	195.739	195.511	202.443	16.241	18.014	15.088		NM_004044	ATIC	chr2	216176679	216214496	+	2066	1	ATIC|AICAR|AICARFT|HEL-S-70p|IMPCHASE|PURH|-|2q35|protein-coding	-0.633261	7.10271e-49	8.73199e-48	55.628	53.014	53.27	73.923	74.048	75.589		NM_007069	PLA2G16	chr11
									NM_020962	IGDCC4	chr15	65673825	65715410	-	6463	1	IGDCC4|DDM36|NOPE|-|15q22.31|protein-coding	3.41524	2.17212e-191	1.1902e-189	8.645	8.775	8.782	0.584	0.8	0.816		NM_173694	ATP11C	chrX	138808505	138914447	-	6086	1	ATP11C|ATPIG|ATPIQ|-|Xq27.1|protein-coding	-0.84986	8.15307e-49	1.00164e-47	10.334	9.21	9.271	15.637	16.101	14.573		NR_033701	AIF1L	chr9
									NM_032812	PLXDC2	chr10	20105372	20578784	+	12247	1	PLXDC2|TEM7R|-|10p12.31|protein-coding	3.41459	2.56413e-20	1.52983e-19	0.422	0.389	0.499	0.053	0.033	0.022		NM_133452	RAVER1	chr19	10426889	10444314	-	3577	1	RAVER1|-|-|19p13.2|protein-coding	-0.861439	8.66332e-49	1.06359e-47	17.035	18.87	16.97	28.538	27.414	29.607		NM_015393	PARM1	chr4
									NM_001012279	SOGA3	chr6	127759551	127840500	-	11804	1	SOGA3|C6orf174|dJ403A15.3|-|6q22.33|protein-coding	3.40517	9.52107e-107	2.52712e-105	2.758	2.527	2.394	0.202	0.221	0.223		NM_012393	PFAS	chr17	8152596	8173809	+	5355	1	PFAS|FGAMS|FGAR-AT|FGARAT|PURL|-|17p13.1|protein-coding	-0.879852	9.55382e-49	1.17212e-47	8.992	8.69	9.55	14.51	15.081	14.973		NM_004726	REPS2	chrX
									NM_001302691	APOE	chr19	45409006	45412652	+	1224	1	APOE|AD2|APO-E|ApoE4|LDLCQ5|LPG|-|19q13.32|protein-coding	3.40381	6.74658e-132	2.3584e-130	33.772	39.71	40.748	3.789	2.597	2.974		NM_001080471	PEAR1	chr1	156863523	156886226	+	4841	1	PEAR1|JEDI|MEGF12|-|1q23.1|protein-coding	-0.80247	1.56848e-48	1.9164e-47	12.027	12.134	12.603	18.533	19.237	19.287		NM_001280796	GLS2	chr12
									NR_123728	SPATA18	chr4	52917497	52963471	+	4446	1	SPATA18|Mieap|SPETEX1|-|4q12|protein-coding	3.39961	3.84709e-16	1.92011e-15	0.947	0.919	0.928	0.047	0.083	0.116		NM_012250	RRAS2	chr11	14299466	14380730	-	2338	1	RRAS2|TC21|-|11p15.2|protein-coding	-1.18867	1.90518e-48	2.32619e-47	11.45	9.519	10.899	22.406	23	19.889		NM_001099287	NIPAL4	chr5
									NM_139125	MASP1	chr3	186951870	187009810	-	4166	1	MASP1|3MC1|CRARF|CRARF1|MAP1|MASP|MASP3|MAp44|PRSS5|RaRF|-|3q27.3|protein-coding	3.39893	3.74145e-44	4.20337e-43	2.83	2.771	2.962	0.203	0.307	0.22		NM_000143	FH	chr1	241660857	241683085	-	1855	1	FH|FMRD|HLRCC|LRCC|MCL|MCUL1|-|1q43|protein-coding	-0.843083	3.20656e-48	3.90715e-47	29.53	27.079	28.999	45.609	44.788	46.184		NM_139248	LIPH	chr3
									NM_001080505	SHISA3	chr4	42399856	42404504	+	1967	1	SHISA3|hShisa3|-|4p13|protein-coding	3.39517	1.28675e-33	1.14184e-32	4.88	4.582	4.422	0.353	0.59	0.246		NM_003079	SMARCE1	chr17	38783976	38804103	-	2408	1	SMARCE1|BAF57|CSS5|-|17q21.2|protein-coding	-0.666471	4.89878e-48	5.9488e-47	45.756	45.632	41.477	63.589	63.218	61.122		NM_001098672	HEPHL1	chr11
									NM_001080437	SNED1	chr2	241938255	242033643	+	6801	1	SNED1|SST3|Snep|-|2q37.3|protein-coding	3.3922	4.18763e-30	3.36348e-29	1.266	1.229	1.034	0.11	0.111	0.079		NM_002886	RAP2B	chr3	152880001	152888413	+	8410	1	RAP2B|-|-|3q25.2|protein-coding	-1.08447	5.09378e-48	6.1814e-47	3.077	3.149	3.367	6.028	6.261	5.804		NM_001080506	TMEM150C	chr4
									NR_119384	ZNF295-AS1	chr21	43429303	43445029	+	1004	1	ZNF295-AS1|C21orf121|NCRNA00318|PRED87|-|21q22.3|ncRNA	3.39121	0.000317876	0.000722972	1.455	0.403	0.676	0.049	0.116	0.054		NM_015895	GMNN	chr6	24775159	24786325	+	1258	1	GMNN|Gem|MGORS6|-|6p22.3|protein-coding	-0.966461	5.21934e-48	6.32947e-47	28.772	27.837	27.613	47.931	49.087	48.605		NM_001243780	FAM213A	chr10
									NM_001145112	PATL2	chr15	44957930	44969086	-	1933	1	PATL2|Pat1a|hPat1a|-|15q21.1|protein-coding	3.39044	0.00825224	0.0155397	0.243	0.157	0.255	0.026	0.03	0		NM_001034173	ALDH1L2	chr12	105413562	105478341	-	7514	1	ALDH1L2|mtFDH|-|12q23.3|protein-coding	-1.17065	5.39653e-48	6.53547e-47	3.339	2.916	2.982	6.123	6.593	5.866		NM_000901	NR3C2	chr4
									NM_001287424	CEBPA	chr19	33790840	33793470	-	2628	1	CEBPA|C/EBP-alpha|CEBP|-|19q13.11|protein-coding	3.38672	0.00837643	0.0157537	0.179	0.096	0.211	0	0.022	0.02		NM_145018	DDIAS	chr11	82612737	82645699	+	3555	1	DDIAS|C11orf82|noxin|-|11q14.1|protein-coding	-1.18224	9.0227e-48	1.08827e-46	6.912	5.84	6.75	13.506	13.326	12.504		NM_001025266	C3orf70	chr3
									NM_014702	KIAA0408	chr6	127759551	127780535	-	8116	1	KIAA0408|-|-|6q22.33|protein-coding	3.38474	9.94402e-69	1.63865e-67	2.565	2.259	2.235	0.184	0.2	0.219		NM_003849	SUCLG1	chr2	84650647	84686586	-	1446	1	SUCLG1|GALPHA|MTDPS9|SUCLA1|-|2p11.2|protein-coding	-0.747875	9.93284e-48	1.19643e-46	48.02	46.049	44.369	68.398	70.264	68.477		NM_000597	IGFBP2	chr2
									NM_001045556	SLA	chr8	134048973	134115310	-	3448	1	SLA|SLA1|SLAP|-|8q24.22|protein-coding	3.37789	4.32578e-09	1.49317e-08	0.723	0.827	0.723	0.035	0.103	0.057		NM_000435	NOTCH3	chr19	15270444	15311792	-	8036	1	NOTCH3|CADASIL|CADASIL1|CASIL|IMF2|LMNS|-|19p13.12|protein-coding	-0.969853	1.22771e-47	1.47582e-46	4.356	4.285	4.36	7.612	7.311	7.728		NM_001291218	ANKRD2	chr10
									NM_020439	CAMK1G	chr1	209757045	209787284	+	2455	1	CAMK1G|CLICK3|CLICKIII|VWS1|dJ272L16.1|-|1q32.2|protein-coding	3.37729	2.22223e-11	8.78613e-11	0.978	1.32	1.282	0.04	0.047	0.219		NM_024098	CCDC86	chr11	60609429	60618561	+	2009	1	CCDC86|-|-|11q12.2|protein-coding	-0.794417	1.71815e-47	2.06258e-46	30.823	32.918	32.641	50.59	48.175	49.957		NM_002837	PTPRB	chr12
									NM_000596	IGFBP1	chr7	45927959	45933267	+	1644	1	IGFBP1|AFBP|IBP1|IGF-BP25|PP12|hIGFBP-1|-|7p12.3|protein-coding	3.37693	4.16249e-05	0.000104872	0.476	0.862	0.563	0.03	0.035	0.098		NM_014608	CYFIP1	chr15	22892627	23003603	+	4453	1	CYFIP1|P140SRA-1|SHYC|SRA-1|SRA1|-|15q11.2|protein-coding	-0.63349	2.28152e-47	2.73155e-46	26.873	28.028	27.558	37.139	37.808	39.092		NM_178140	PDZD2	chr5
									NM_001243332	SEZ6L2	chr16	29882480	29910585	-	3537	1	SEZ6L2|BSRPA|PSK-1|-|16p11.2|protein-coding	3.37055	1.95915e-260	1.59074e-258	21.882	22.206	22.21	1.833	1.762	2.121		NM_001320137	RPL6	chr12	112842985	112847445	-	1138	1	RPL6|L6|SHUJUN-2|TAXREB107|TXREB1|-|12q24.13|protein-coding	-0.657142	2.60746e-47	3.1197e-46	101.706	101.046	95.924	136.094	141.37	141.533		NM_004163	RAB27B	chr18
									NM_032385	FAXDC2	chr5	154198052	154230245	-	3019	1	FAXDC2|C5orf4|-|5q33.2|protein-coding	3.36964	1.16103e-41	1.23302e-40	3.853	3.757	3.699	0.395	0.192	0.374		NM_001173988	RABL6	chr9	139702374	139735639	+	3116	1	RABL6|C9orf86|PARF|RBEL1|pp8875|-|9q34.3|protein-coding	-0.753209	2.89332e-47	3.4594e-46	23.623	23.579	24.747	35.804	34.973	37.079		NM_001145671	SORBS2	chr4
									NM_001081675	KLHL38	chr8	124657915	124665190	-	1829	1	KLHL38|C8ORFK36|-|8q24.13|protein-coding	3.3683	4.27725e-05	0.000107673	0.428	0.637	0.641	0.054	0.095	0		NM_001281471	PPIP5K2	chr5	102455952	102540612	+	7602	1	PPIP5K2|CFAP160|HISPPD1|IP7K2|VIP2|-|5q21.1|protein-coding	-0.868565	3.36482e-47	4.02045e-46	6.818	6.341	6.853	10.962	11.332	10.368		NM_001330635	LRRC7	chr1
									NM_019885	CYP26B1	chr2	72356367	72374991	-	4548	1	CYP26B1|CYP26A2|P450RAI-2|P450RAI2|RHFCA|-|2p13.2|protein-coding	3.36582	2.24608e-06	6.34736e-06	0.424	0.367	0.163	0.022	0.038	0.024		NM_004341	CAD	chr2	27440258	27466660	+	7068	1	CAD|CDG1Z|-|2p23.3|protein-coding	-0.607393	5.02798e-47	5.99965e-46	18.054	17.134	17.045	24.132	23.257	23.481		NM_203371	FIBIN	chr11
									NM_174938	FRMD3	chr9	85859539	86153348	-	5274	1	FRMD3|4.1O|EPB41L4O|EPB41LO|P410|-|9q21.32|protein-coding	3.36379	2.09413e-07	6.40429e-07	0.277	0.465	0.328	0	0.112	0.052		NM_013327	PARVB	chr22	44420157	44565112	+	1697	1	PARVB|CGI-56|-|22q13.31|protein-coding	-1.04275	7.09579e-47	8.45015e-46	19.2	18.238	20.685	36.807	36.158	32.775		NM_022912	REEP1	chr2
									NM_203403	LURAP1L	chr9	12775012	12823059	+	2686	1	LURAP1L|C9orf150|HYST0841|LRAP35b|bA3L8.2|-|9p23|protein-coding	3.36303	2.01696e-79	3.84925e-78	8.585	7.861	8.773	0.573	0.8	0.821		NM_016095	GINS2	chr16	85711280	85722588	-	1173	1	GINS2|HSPC037|PSF2|Pfs2|-|16q24.1|protein-coding	-1.05188	7.17336e-47	8.53682e-46	22.993	22.534	24.245	43.386	42.913	42.299		NM_000092	COL4A4	chr2
									NM_007366	PLA2R1	chr2	160797260	160919126	-	5601	1	PLA2R1|CLEC13C|PLA2-R|PLA2G1R|PLA2IR|PLA2R|-|2q24.2|protein-coding	3.36115	6.99119e-31	5.73124e-30	1.737	1.37	1.718	0.145	0.192	0.094		NM_003755	EIF3G	chr19	10225690	10230600	-	1115	1	EIF3G|EIF3-P42|EIF3S4|eIF3-delta|eIF3-p44|-|19p13.2|protein-coding	-0.744195	7.23168e-47	8.6005e-46	78.885	90.056	85.204	125.039	127.051	127.03		NM_007257	PNMA2	chr8
									NR_033875	LINC00954	chr2	20068615	20084808	+	3005	1	LINC00954|-|-|2p24.1|ncRNA	3.35873	0.00143665	0.00300396	0.156	0.202	0.267	0	0.039	0.018		NM_007322	RANBP3	chr19	5916152	5978320	-	3381	1	RANBP3|-|-|19p13.3|protein-coding	-0.812558	1.2658e-46	1.5004e-45	17.263	17.092	16.846	25.987	26.479	27.672		NM_001142928	LRRC61	chr7
									NM_134268	CYGB	chr17	74523430	74533987	-	2160	1	CYGB|HGB|STAP|-|17q25.1|protein-coding	3.35684	0	0	76.635	78.018	80.626	7.287	6.612	6.503		NM_013235	DROSHA	chr5	31400602	31532282	-	5384	1	DROSHA|ETOHI2|HSA242976|RANSE3L|RN3|RNASE3L|RNASEN|-|5p13.3|protein-coding	-0.654453	1.31231e-46	1.5545e-45	16.522	16.339	16.273	22.918	23.423	22.687		NM_000550	TYRP1	chr9
									NR_135164	TAC3	chr12	57403781	57410344	-	1104	1	TAC3|HH10|NKB|NKNB|PRO1155|ZNEUROK1|-|12q13.3|protein-coding	3.35577	2.6264e-07	7.9639e-07	1.699	2.504	1.712	0.24	0.14	0.13		NM_001128620	PAK1	chr11	77033060	77185108	-	3461	1	PAK1|PAKalpha|-|11q13.5-q14.1|protein-coding	-0.834185	1.55857e-46	1.84498e-45	16.768	15.029	15.49	25.56	25.499	23.903		NR_106790	MIR6732	chr1
									NM_001005404	YPEL2	chr17	57409053	57479095	+	5225	1	YPEL2|FKSG4|-|17q22|protein-coding	3.3525	1.35854e-29	1.07379e-28	1.518	1.405	1.558	0.114	0.122	0.154		NM_000986	RPL24	chr3	101399934	101405563	-	554	1	RPL24|HEL-S-310|L24|-|3q12.3|protein-coding	-0.690534	1.68707e-46	1.99445e-45	164.793	168.454	156.564	237.05	228.46	238.471		NM_182925	FLT4	chr5
									NM_001122659	EDNRB	chr13	78469616	78492966	-	4297	1	EDNRB|ABCDS|ET-B|ET-BR|ETB|ETB1|ETBR|ETRB|HSCR|HSCR2|WS4A|-|13q22.3|protein-coding	3.35209	4.94063e-15	2.35471e-14	1.097	0.824	1.028	0.158	0.092	0.064		NR_034053	TNPO3	chr7	128594234	128695227	-	4549	1	TNPO3|IPO12|LGMD1F|MTR10A|TRN-SR|TRN-SR2|TRNSR|-|7q32.1|protein-coding	-0.713344	1.91414e-46	2.26139e-45	19.495	18.874	17.848	27.18	26.718	28.087		NM_003530	HIST1H3D	chr6
									NM_001257118	CASP1	chr11	104896237	104905884	-	1996	1	CASP1|ICE|IL1BC|P45|-|11q22.3|protein-coding	3.34936	3.53521e-84	7.24191e-83	20.782	18.455	16.778	1.591	2.499	1.429		NM_015097	CLASP2	chr3	33537739	33759705	-	7102	1	CLASP2|-|-|3p22.3|protein-coding	-0.763666	2.0245e-46	2.39019e-45	8.697	8.485	8.2	12.878	13.055	12.457		NM_001346	DGKG	chr3
									NM_014079	KLF15	chr3	126061478	126076236	-	2520	1	KLF15|KKLF|-|3q21.3|protein-coding	3.33891	0.0019545	0.00402552	0.248	0.221	0.245	0.059	0	0		NM_206836	ECI2	chr6	4115927	4135831	-	1391	1	ECI2|ACBD2|DRS-1|DRS1|HCA88|PECI|dJ1013A10.3|-|6p25.2|protein-coding	-0.770514	2.17002e-46	2.56031e-45	49.26	50.857	46.681	75.968	72.1	74.856		NM_002226	JAG2	chr14
									NR_015444	LOC100128076	chr9	94895116	94900911	+	1999	1	LOC100128076|-|-|9q22.31|pseudo	3.33674	8.55406e-09	2.89616e-08	0.992	1.115	0.926	0.124	0.087	0.054		NM_003628	PKP4	chr2	159313392	159537940	+	4650	1	PKP4|p0071|-|2q24.1|protein-coding	-0.789334	2.23476e-46	2.63496e-45	12.09	12.15	12.51	19.193	18.976	18.469		NM_001040113	MYH11	chr16
									NR_104167	IL1RL1	chr2	102953710	102962560	+	4053	1	IL1RL1|DER4|FIT-1|IL33R|ST2|ST2L|ST2V|T1|-|2q12.1|protein-coding	3.33473	2.7732e-12	1.15419e-11	0.699	0.874	0.763	0.102	0.045	0.055		NM_146388	MRPL4	chr19	10362640	10370736	+	2394	1	MRPL4|CGI-28|L4mt|-|19p13.2|protein-coding	-0.995514	2.69591e-46	3.1724e-45	21.505	23.54	24.205	40.554	40.242	42.928		NR_034179	LOC653712	chr3
									NM_001099	ACPP	chr3	132036211	132077690	+	3207	1	ACPP|5'-NT|ACP-3|ACP3|-|3q22.1|protein-coding	3.33243	4.34353e-08	1.40127e-07	0.403	0.475	0.646	0.055	0.064	0.03		NM_016579	CD320	chr19	8367011	8373240	-	1244	1	CD320|8D6|8D6A|TCBLR|-|19p13.2|protein-coding	-1.13648	2.98827e-46	3.50949e-45	20.094	19.503	19.406	38.159	37.512	40.974		NM_002596	CDK18	chr1
									NM_004297	GNA14	chr9	80037995	80263232	-	2482	1	GNA14|-|-|9q21.2|protein-coding	3.32483	0.014962	0.0270402	0.294	0.02	0.174	0.02	0.023	0		NM_014176	UBE2T	chr1	202300785	202311094	-	899	1	UBE2T|FANCT|HSPC150|PIG50|-|1q32.1|protein-coding	-0.876537	2.99714e-46	3.5176e-45	53.097	48.496	47.897	81.02	80.855	82.546		NM_024922	CES3	chr16
									NM_001243835	STAT4	chr2	191894302	192016322	-	2749	1	STAT4|SLEB11|-|2q32.2-q32.3|protein-coding	3.32402	9.93114e-08	3.1183e-07	0.531	0.645	0.785	0.108	0.021	0.039		NM_002408	MGAT2	chr14	50087489	50090199	+	2708	1	MGAT2|CDG2A|CDGS2|GLCNACTII|GNT-II|GNT2|-|14q21.3|protein-coding	-0.758608	3.80333e-46	4.44917e-45	26.007	26.347	27.906	38.65	41.914	40.301		NM_014421	DKK2	chr4
									NM_001288985	ABCA8	chr17	66863428	66951533	-	5962	1	ABCA8|-|-|17q24.2|protein-coding	3.32258	1.87648e-08	6.21998e-08	0.422	0.258	0.38	0.009	0.041	0.047		NM_001322863	NIPAL3	chr1	24742240	24799473	+	5499	1	NIPAL3|DJ462O23.2|NPAL3|-|1p36.11|protein-coding	-0.661517	3.99261e-46	4.66754e-45	18.484	17.161	17.627	25.063	24.617	25.203		NM_023002	HAPLN4	chr19
									NM_016953	PDE11A	chr2	178487977	178937482	-	9256	1	PDE11A|PPNAD2|-|2q31.2|protein-coding	3.32235	1.12604e-08	3.78233e-08	0.339	0.164	0.2	0.054	0	0.058		NM_016352	CPA4	chr7	129932974	129964020	+	2804	1	CPA4|CPA3|-|7q32.2|protein-coding	-1.43574	4.05145e-46	4.73323e-45	4.223	4.19	4.422	10.607	10.001	10.248		NM_031205	CABP1	chr12
									NM_006922	SCN3A	chr2	165944030	166060577	-	9095	1	SCN3A|NAC3|Nav1.3|-|2q24.3|protein-coding	3.32175	2.44383e-15	1.18112e-14	0.484	0.379	0.462	0.044	0.013	0.06		NM_024680	E2F8	chr11	19245610	19262507	-	3706	1	E2F8|E2F-8|-|11p15.1|protein-coding	-1.68942	4.4791e-46	5.22942e-45	2.191	2.068	2.377	6.285	6.408	6.314		NM_001040061	FOXL2NB	chr3
									NM_018896	CACNA1G	chr17	48638429	48704832	+	8206	1	CACNA1G|Ca(V)T.1|Cav3.1|NBR13|SCA42|-|17q21.33|protein-coding	3.32134	0.000364759	0.000821132	0.141	0.104	0.064	0.013	0.015	0		NM_001286658	TBC1D4	chr13	75858800	76056304	-	6380	1	TBC1D4|AS160|NIDDM5|-|13q22.2|protein-coding	-1.29374	5.48974e-46	6.40158e-45	2.778	2.525	2.61	6.039	5.473	5.74		NM_001168272	ITPR1	chr3
									NM_012338	TSPAN12	chr7	120427374	120498177	-	2554	1	TSPAN12|EVR5|NET-2|NET2|TM4SF12|-|7q31.31|protein-coding	3.31583	3.24109e-86	6.75561e-85	10.724	9.279	9.396	0.816	1.068	0.759		NM_138370	PKDCC	chr2	42275161	42285668	+	2492	1	PKDCC|SGK493|Vlk|-|2p21|protein-coding	-1.66438	5.49024e-46	6.40158e-45	3.14	3.292	3.441	8.966	9.203	9.653		NM_012306	FAIM2	chr12
									NM_022842	CDCP1	chr3	45123766	45187914	-	5999	1	CDCP1|CD318|SIMA135|TRASK|-|3p21.31|protein-coding	3.3149	0	0	197.005	190.029	192.67	17.364	17.585	16.918		NM_016238	ANAPC7	chr12	110810705	110841535	-	3032	1	ANAPC7|APC7|-|12q24.11|protein-coding	-0.820501	8.12486e-46	9.44886e-45	16.896	16.1	17.294	26.463	26.674	25.86		NM_021615	CHST6	chr16
									NM_203371	FIBIN	chr11	27015628	27018632	+	3002	1	FIBIN|-|-|11p14.2|protein-coding	3.31414	1.10143e-134	3.98275e-133	12.86	13.697	12.597	1.042	1.354	1.129		NM_003920	TIMELESS	chr12	56810157	56843249	-	5156	1	TIMELESS|TIM|TIM1|hTIM|-|12q13.3|protein-coding	-0.674873	8.40949e-46	9.76715e-45	18.3	17.555	18.144	26.286	24.712	25.776		NM_014334	FRRS1L	chr9
									NM_033254	BOC	chr3	112930312	113006310	+	4645	1	BOC|CDON2|-|3q13.2|protein-coding	3.31296	2.9184e-46	3.43195e-45	3.686	3.796	3.827	0.536	0.689	0.348		NM_001533	HNRNPL	chr19	39327028	39340617	-	2100	1	HNRNPL|HNRPL|P/OKcl.14|hnRNP-L|-|19q13.2|protein-coding	-0.631104	9.19505e-46	1.06726e-44	71.376	71.45	74.683	96.906	100.902	103.533		NM_000273	GPR143	chrX
									NM_030622	CYP2S1	chr19	41699112	41713444	+	2613	1	CYP2S1|CYPIIS1|-|19q13.2|protein-coding	3.30945	1.93781e-168	9.08534e-167	18.867	18.642	17.99	1.786	1.711	1.483		NM_001144831	PHB2	chr12	7074515	7079916	-	1432	1	PHB2|BAP|BCAP37|Bap37|PNAS-141|REA|hBAP|p22|-|12p13.31|protein-coding	-0.611518	1.18307e-45	1.37229e-44	111.442	113.261	117.004	158.279	148.227	157.909		NM_013358	PADI1	chr1
									NM_198129	LAMA3	chr18	21269407	21535029	+	10583	1	LAMA3|BM600|E170|LAMNA|LOCS|-|18q11.2|protein-coding	3.30905	8.60575e-62	1.28211e-60	1.908	2.052	1.715	0.151	0.239	0.125		NM_003130	SRI	chr7	87834432	87849399	-	2006	1	SRI|CP-22|CP22|SCN|V19|-|7q21.12|protein-coding	-0.939706	1.2864e-45	1.49117e-44	32.613	30.979	30.742	52.578	52.892	49.384		NM_175834	KRT79	chr12
									NM_001935	DPP4	chr2	162848755	162931052	-	3872	1	DPP4|ADABP|ADCP2|CD26|DPPIV|TP103|-|2q24.2|protein-coding	3.30826	0	0	63.446	59.699	60.288	5.77	5.308	5.379		NM_001031835	PHKB	chr16	47495210	47735434	+	5569	1	PHKB|-|-|16q12.1|protein-coding	-0.929414	1.38874e-45	1.60771e-44	6.801	7.156	7.522	12.482	12.271	11.625		NM_001198568	ADCY4	chr14
									NM_001282426	PIK3CG	chr7	106505723	106549423	+	7048	1	PIK3CG|PI3CG|PI3K|PI3Kgamma|PIK3|p110gamma|p120-PI3K|-|7q22.3|protein-coding	3.30688	6.55408e-05	0.000161796	0.165	0.174	0.088	0.007	0.017	0.015		NM_022766	CERK	chr22	47080307	47134152	-	4430	1	CERK|LK4|dA59H18.2|dA59H18.3|hCERK|-|22q13.31|protein-coding	-0.585758	1.75951e-45	2.03431e-44	26.473	26.507	26.389	35.585	35.647	34.815		NM_006762	LAPTM5	chr1
									NM_175739	SERPINA9	chr14	94929058	94942670	-	1834	1	SERPINA9|GCET1|SERPINA11|SERPINA11b|-|14q32.13|protein-coding	3.30485	2.96365e-60	4.30055e-59	8.932	8.752	9.923	0.839	0.76	0.88		NR_051979	IPO4	chr14	24649425	24658124	-	3590	1	IPO4|Imp4|-|14q12|protein-coding	-0.780735	2.03484e-45	2.35112e-44	15.781	15.741	16.05	24.618	23.773	24.314		NM_006087	TUBB4A	chr19
									NM_002658	PLAU	chr10	75670859	75677258	+	2367	1	PLAU|ATF|BDPLT5|QPD|UPA|URK|u-PA|-|10q22.2|protein-coding	3.30353	0	0	1972.98	1965.54	2007.14	177.278	178.517	179.977		NM_005264	GFRA1	chr10	117816442	118033157	-	9581	1	GFRA1|GDNFR|GDNFRA|GFR-ALPHA-1|RET1L|RETL1|TRNR1|-|10q25.3|protein-coding	-1.40406	2.81976e-45	3.25594e-44	1.711	1.788	1.502	3.54	4.063	4.273		NR_038845	LYPLAL1-AS1	chr1
									NM_006744	RBP4	chr10	95351593	95360993	-	921	1	RBP4|MCOPCB10|RDCCAS|-|10q23.33|protein-coding	3.29897	1.09331e-19	6.37602e-19	5.223	5.541	6.894	0.694	0.608	0.313		NM_001143979	NDE1	chr16	15737124	15820208	+	3922	1	NDE1|HOM-TES-87|LIS4|MHAC|NDE|NUDE|NUDE1|-|16p13.11|protein-coding	-1.04337	3.71777e-45	4.27903e-44	8.047	8.063	8.113	14.498	15.161	14.623		NM_012244	SLC7A8	chr14
									NM_001317895	PARP10	chr8	145051320	145060639	-	3634	1	PARP10|ARTD10|-|8q24.3|protein-coding	3.29683	8.29676e-110	2.28008e-108	9.501	10.2	9.805	0.62	1.173	0.895		NM_001286499	PIF1	chr15	65107829	65117867	-	2698	1	PIF1|C15orf20|PIF|-|15q22.31|protein-coding	-1.46587	3.74617e-45	4.30894e-44	4.936	4.45	4.245	10.379	12.246	10.968		NM_005668	ST8SIA4	chr5
									NM_001039395	SPATA6L	chr9	4598316	4666674	-	3733	1	SPATA6L|C9orf68|bA6J24.2|-|9p24.2-p24.1|protein-coding	3.29166	0.000383028	0.000859983	0.252	0.163	0.215	0.027	0	0.029		NM_012456	TIMM10	chr11	57295936	57298232	-	669	1	TIMM10|TIM10|TIM10A|TIMM10A|-|11q12.1|protein-coding	-1.10738	4.78555e-45	5.50092e-44	37.898	36.71	39.098	69.244	71.249	77.383		NM_003543	HIST1H4H	chr6
									NM_016234	ACSL5	chr10	114135956	114188138	+	3331	1	ACSL5|ACS2|ACS5|FACL5|-|10q25.2|protein-coding	3.29069	2.80288e-44	3.15487e-43	3.743	4.363	3.371	0.343	0.279	0.42		NM_003940	USP13	chr3	179370933	179507189	+	7910	1	USP13|ISOT3|IsoT-3|-|3q26.33|protein-coding	-0.772873	4.94829e-45	5.68067e-44	7.354	7.387	7.081	11.38	11.091	10.736		NM_003155	STC1	chr8
									NM_006186	NR4A2	chr2	157180944	157189287	-	3521	1	NR4A2|HZF-3|NOT|NURR1|RNR1|TINUR|-|2q24.1|protein-coding	3.28627	5.31316e-143	2.05431e-141	12.327	12.008	11.178	1.1	0.956	1.177		NM_006809	TOMM34	chr20	43570771	43589114	-	2040	1	TOMM34|HTOM34P|TOM34|URCC3|-|20q13.12|protein-coding	-0.727636	5.17537e-45	5.93373e-44	34.089	34.353	35.925	52.303	51.797	49.646		NM_001165978	PROM2	chr2
									NM_033050	SUCNR1	chr3	151591431	151602407	+	4176	1	SUCNR1|GPR91|-|3q25.1|protein-coding	3.28546	0.00212608	0.00435281	0.2	0.121	0.103	0	0.014	0.026		NM_032359	CMSS1	chr3	99536678	99897476	+	1218	1	CMSS1|C3orf26|-|3q12.1|protein-coding	-1.23045	7.39557e-45	8.45215e-44	16.533	17.087	18.335	39.052	33.176	36.008		NM_020168	PAK6	chr15
									NM_015482	SLC22A23	chr6	3269207	3456793	-	6132	1	SLC22A23|C6orf85|-|6p25.2|protein-coding	3.28206	3.83858e-112	1.08839e-110	5.234	5.491	5.374	0.482	0.491	0.446		NM_002730	PRKACA	chr19	14202507	14228559	-	2661	1	PRKACA|PKACA|PPNAD4|-|19p13.12|protein-coding	-0.703493	7.72184e-45	8.81939e-44	35.42	37.291	32.793	51.218	51.406	50.742		NM_024923	NUP210	chr3
									NM_001204897	TM4SF19	chr3	196050417	196065291	-	1048	1	TM4SF19|OCTM4|-|3q29|protein-coding	3.28065	2.75205e-06	7.70785e-06	1.338	1.454	1.392	0	0.238	0.166		NM_001128854	SRRT	chr7	100472701	100486285	+	2976	1	SRRT|ARS2|ASR2|serrate|-|7q22.1|protein-coding	-0.65241	8.47142e-45	9.65083e-44	43.79	45.617	45.874	63.298	60.224	65.658		NM_016234	ACSL5	chr10
									NM_138796	SPATA17	chr1	217804666	218041495	+	2262	1	SPATA17|IQCH|MSRG-11|MSRG11|-|1q41|protein-coding	3.27993	7.6065e-05	0.000186667	0.507	0.336	0.464	0	0.051	0.071		NM_015719	COL5A3	chr19	10070237	10121147	-	6105	1	COL5A3|-|-|19p13.2|protein-coding	-1.18858	9.67052e-45	1.10098e-43	3.367	3.094	3.658	6.937	6.685	6.849		NM_021065	HIST1H2AD	chr6
									NM_021083	XK	chrX	37545009	37591383	+	5204	1	XK|KX|NA|NAC|X1k|XKR1|-|Xp21.1|protein-coding	3.27888	1.03539e-19	6.04418e-19	1.063	0.963	0.996	0.114	0.033	0.124		NM_001145861	POP1	chr8	99129521	99172069	+	4667	1	POP1|-|-|8q22.2|protein-coding	-1.16799	1.04175e-44	1.18527e-43	5.243	4.438	4.93	9.149	9.94	10.124		NM_014448	ARHGEF16	chr1
									NM_014906	PPM1E	chr17	56833230	57062540	+	6536	1	PPM1E|CaMKP-N|POPX1|PP2CH|caMKN|-|17q22|protein-coding	3.27279	1.73408e-05	4.52071e-05	0.168	0.147	0.217	0.03	0.009	0.008		NM_002741	PKN1	chr19	14544166	14582679	+	3056	1	PKN1|DBK|PAK-1|PAK1|PKN|PKN-ALPHA|PRK1|PRKCL1|-|19p13.12|protein-coding	-0.80624	1.1786e-44	1.33672e-43	21.881	21.88	23.49	35.654	33.091	35.937		NM_032257	ZMYND12	chr1
									NM_033343	LHX4	chr1	180199433	180244188	+	1871	1	LHX4|CPHD4|-|1q25.2|protein-coding	3.26641	0.012305	0.0225578	0.223	0.135	0.264	0.027	0.031	0		NM_015675	GADD45B	chr19	2476123	2478257	+	1369	1	GADD45B|GADD45BETA|MYD118|-|19p13.3|protein-coding	-0.833489	1.34085e-44	1.51977e-43	34.754	33.696	35.824	55.997	56.107	53.185		NM_001145033	C11orf96	chr11
									NM_014817	TRIL	chr7	28992974	28998029	-	4984	1	TRIL|-|-|7p14.3|protein-coding	3.26579	0.0131053	0.0239317	0.105	0.041	0.087	0.01	0	0.011		NM_002764	PRPS1	chrX	106871654	106894256	+	2147	1	PRPS1|ARTS|CMTX5|DFN2|DFNX1|PPRibP|PRS-I|PRSI|-|Xq22.3|protein-coding	-0.694148	1.72824e-44	1.95513e-43	37.736	39.222	36.118	54.831	53.569	54.566		NM_002910	RENBP	chrX
									NM_005584	MAB21L1	chr13	36047926	36050832	-	2904	1	MAB21L1|CAGR1|Nbla00126|-|13q13.3|protein-coding	3.26385	3.20447e-11	1.25475e-10	1.168	0.663	1.168	0.085	0.08	0.111		NM_025069	ZNF703	chr8	37553269	37557539	+	3345	1	ZNF703|NLZ1|ZEPPO1|ZNF503L|ZPO1|-|8p11.23|protein-coding	-0.844355	2.09962e-44	2.37227e-43	13.397	14.23	14.404	22.28	22.425	22.443		NM_198573	ENHO	chr9
									NM_001039523	CHRNA1	chr2	175612323	175629200	-	2044	1	CHRNA1|ACHRA|ACHRD|CHRNA|CMS1A|CMS1B|CMS2A|FCCMS|SCCMS|-|2q31.1|protein-coding	3.26363	4.66749e-66	7.47762e-65	9.507	9.202	8.706	0.933	0.825	0.82		NM_001244963	NAV2	chr11	19734881	20143147	+	11129	1	NAV2|HELAD1|POMFIL2|RAINB1|STEERIN2|UNC53H2|-|11p15.1|protein-coding	-0.856956	2.15906e-44	2.43788e-43	4.756	4.364	4.298	6.912	7.506	7.225		NM_174978	C14orf39	chr14
									NM_002031	FRK	chr6	116262693	116381921	-	2839	1	FRK|GTK|PTK5|RAK|-|6q22.1|protein-coding	3.26169	0.00043668	0.000973348	0.386	0.214	0.217	0.017	0.041	0.019		NM_033386	MICALL1	chr22	38302155	38338465	+	4477	1	MICALL1|MICAL-L1|MIRAB13|-|22q13.1|protein-coding	-0.872934	2.40282e-44	2.7097e-43	12.55	14.296	15.006	22.702	23.472	22.033		NM_182920	ADAMTS9	chr3
									NR_144368	LOC105370526	chr14	62182276	62217815	-	530	1	LOC105370526|-|-|14q23.2|ncRNA	3.2576	0.0131799	0.0240508	0.984	0.382	0.815	0.094	0.11	0		NM_001320653	NUP88	chr17	5288153	5323059	-	3717	1	NUP88|-|-|17p13.2|protein-coding	-0.683934	3.64662e-44	4.09941e-43	22.053	21.544	20.462	30.908	30.35	30.478		NM_024645	ZMAT4	chr8
									NM_001242340	C1orf101	chr1	244624673	244803662	+	3021	1	C1orf101|-|-|1q44|protein-coding	3.25722	0.000486735	0.00107752	0.294	0.218	0.245	0.049	0.019	0		NM_012138	AATF	chr17	35306175	35414171	+	2127	1	AATF|BFR2|CHE-1|CHE1|DED|-|17q12|protein-coding	-0.864444	4.72373e-44	5.29028e-43	20.161	20.831	21.782	34.268	33.246	34.105		NM_130782	RGS18	chr1
									NM_000185	SERPIND1	chr22	21128383	21142008	+	2214	1	SERPIND1|D22S673|HC2|HCF2|HCII|HLS2|LS2|THPH10|-|22q11.21|protein-coding	3.25188	3.9822e-22	2.54505e-21	2.71	3.019	2.313	0.179	0.288	0.292		NM_005983	SKP2	chr5	36152145	36184142	+	3492	1	SKP2|FBL1|FBXL1|FLB1|p45|-|5p13.2|protein-coding	-1.06194	5.08677e-44	5.69329e-43	8.837	9.094	9.946	16.483	17.536	18.524		NM_020820	PREX1	chr20
									NR_047584	IL12RB2	chr1	67773047	67862583	+	4116	1	IL12RB2|-|-|1p31.3|protein-coding	3.24705	0.000513459	0.00113373	0.222	0.148	0.197	0.013	0	0.043		NM_015261	NCAPD3	chr11	134022337	134094426	-	5568	1	NCAPD3|CAP-D3|CAPD3|hCAP-D3|hHCP-6|hcp-6|-|11q25|protein-coding	-0.644525	5.3232e-44	5.95046e-43	17.633	16.561	16.353	23.898	23.555	22.906		NM_030630	HID1	chr17
									NR_135558	LOC101929882	chr2	10181680	10183528	-	560	1	LOC101929882|-|-|2p25.1|ncRNA	3.24522	0.000130205	0.000310529	1.025	2.622	1.432	0.177	0.207	0.096		NR_134256	ADSL	chr22	40742504	40762752	+	1758	1	ADSL|AMPS|ASASE|ASL|-|22q13.1|protein-coding	-0.759706	7.15224e-44	7.98503e-43	40.556	38.983	37.837	57.163	63.309	56.559		NM_001171992	C6orf223	chr6
									NM_001242409	GAREM1	chr18	29843484	30050447	-	7029	1	GAREM1|C18orf11|FAM59A|GAREM|Gm944|-|18q12.1|protein-coding	3.24075	2.53539e-114	7.32843e-113	4.757	4.618	4.485	0.41	0.471	0.429		NM_170677	MEIS2	chr15	37183222	37392341	-	3341	1	MEIS2|HsT18361|MRG1|-|15q14|protein-coding	-1.30705	7.3351e-44	8.17896e-43	5.221	6.577	5.342	12.14	13.618	12.05		NM_000882	IL12A	chr3
									NM_004962	GDF10	chr10	48425779	48439138	-	2651	1	GDF10|BIP|BMP-3b|BMP3B|-|10q11.22|protein-coding	3.23827	2.07401e-11	8.21466e-11	0.984	1.184	1.07	0.037	0.175	0.101		NM_001287821	ZWILCH	chr15	66797421	66841822	+	3266	1	ZWILCH|KNTC1AP|hZwilch|-|15q22.31|protein-coding	-0.783653	8.75542e-44	9.74443e-43	20.349	18.307	17.993	28.358	29.866	28.977		NM_018286	TMEM100	chr17
									NM_002349	LY75	chr2	160659868	160761267	-	6893	1	LY75|CD205|CLEC13B|DEC-205|GP200-MR6|LY-75|-|2q24.2|protein-coding	3.23532	0.0148707	0.026878	0.091	0.037	0.036	0.007	0	0.008		NR_136888	LIN7A	chr12	81186300	81331694	-	6171	1	LIN7A|LIN-7A|LIN7|MALS-1|TIP-33|VELI1|-|12q21.31|protein-coding	-3.05823	9.93591e-44	1.10445e-42	0.291	0.191	0.233	1.703	1.915	1.616		NM_001819	CHGB	chr20
									NM_001962	EFNA5	chr5	106712590	107006596	-	5328	1	EFNA5|AF1|EFL5|EPLG7|GLC1M|LERK7|RAGS|-|5q21.3|protein-coding	3.2342	1.52491e-54	2.03583e-53	3.231	3.032	2.698	0.205	0.37	0.283		NM_130837	OPA1	chr3	193310933	193415600	+	6460	1	OPA1|BERHS|MGM1|MTDPS14|NPG|NTG|largeG|-|3q29|protein-coding	-0.679532	1.03574e-43	1.14988e-42	12.526	12.287	11.717	17.654	17.463	17.083		NM_001001665	CYP27C1	chr2
									NR_024455	LINC01134	chr1	3816968	3832011	+	1948	1	LINC01134|-|-|1p36.32|ncRNA	3.23386	0.0132959	0.0242526	0.187	0.234	0.158	0.025	0.03	0		NM_001257210	FGF1	chr5	141971743	142023866	-	3797	1	FGF1|AFGF|ECGF|ECGF-beta|ECGFA|ECGFB|FGF-1|FGF-alpha|FGFA|GLIO703|HBGF-1|HBGF1|-|5q31.3|protein-coding	-1.32697	1.36178e-43	1.50622e-42	3.727	3.853	4.172	9.085	8.755	8.335		NM_001301272	MT1F	chr16
									NM_001284514	IKZF3	chr17	37913968	38020441	-	9782	1	IKZF3|AIO|AIOLOS|ZNFN1A3|-|17q12-q21.1|protein-coding	3.23364	0.0145699	0.0263823	0.055	0.021	0.046	0	0.012	0		NM_005481	MED16	chr19	867962	893218	-	2906	1	MED16|DRIP92|THRAP5|TRAP95|-|19p13.3|protein-coding	-1.02193	1.86829e-43	2.06008e-42	10.161	10.856	11.4	18.606	19.459	20.481		NR_103707	TSPEAR-AS1	chr21
									NM_207341	ZP1	chr11	60635015	60643164	+	1958	1	ZP1|HEL163|OOMD|OOMD1|-|11q12.2|protein-coding	3.23291	1.4773e-13	6.59066e-13	1.572	1.81	1.827	0.178	0.208	0.11		NM_000990	RPL27A	chr11	8703995	8711419	+	4872	1	RPL27A|L27A|-|11p15.4|protein-coding	-0.606299	2.79724e-43	3.0749e-42	29.147	30.983	30.415	42.568	41.327	38.825		NR_047584	IL12RB2	chr1
									NR_026556	ANKRD26P1	chr16	46503249	46603009	-	6106	1	ANKRD26P1|-|-|16q11.2|pseudo	3.23196	9.02121e-11	3.44255e-10	0.453	0.498	0.344	0.041	0.038	0.044		NM_002855	NECTIN1	chr11	119531703	119599435	-	5472	1	NECTIN1|CD111|CLPED1|ED4|HIgR|HV1S|HVEC|OFC7|PRR|PRR1|PVRL1|PVRR|PVRR1|SK-12|nectin-1|-|11q23.3|protein-coding	-1.62633	3.01784e-43	3.31129e-42	1.939	2.557	1.947	4.213	3.257	3.774		NM_007341	SH3BGR	chr21
									NM_133478	SLC4A5	chr2	74443369	74570534	-	6315	1	SLC4A5|NBC4|NBCe2|-|2p13.1|protein-coding	3.23026	1.87353e-05	4.86791e-05	0.259	0.192	0.307	0.029	0.017	0.031		NM_001319988	PARPBP	chr12	102513949	102591298	+	3305	1	PARPBP|AROM|C12orf48|PARI|-|12q23.2|protein-coding	-1.38664	3.05946e-43	3.35489e-42	5.591	5.08	5.405	11.984	14.373	10.815		NM_032521	PARD6B	chr20
									NM_000636	SOD2	chr6	160100096	160114360	-	4252	1	SOD2|IPO-B|IPOB|MNSOD|MVCD6|Mn-SOD|-|6q25.3|protein-coding	3.22958	0	0	474.707	482.036	475.862	44.99	43.706	44.711		NM_014918	CHSY1	chr15	101715928	101792137	-	4545	1	CHSY1|CHSY|CSS1|ChSy-1|TPBS|-|15q26.3|protein-coding	-0.634555	3.75853e-43	4.11388e-42	21.901	21.915	22.26	30.708	31.692	28.938		NM_014452	TNFRSF21	chr6
									NM_013447	ADGRE2	chr19	14843509	14889353	-	6444	1	ADGRE2|CD312|EMR2|VBU|-|19p13.12|protein-coding	3.22904	3.81076e-06	1.05587e-05	0.2	0.237	0.206	0.017	0.019	0.027		NM_003489	NRIP1	chr21	16333556	16437126	-	7550	1	NRIP1|RIP140|-|21q11.2-q21.1|protein-coding	-0.776592	3.86942e-43	4.23266e-42	9.121	8.39	8.212	13.113	13.857	12.302		NR_046683	ST3GAL6-AS1	chr3
									NR_024380	LOC441666	chr10	42827314	42863493	-	6658	1	LOC441666|-|-|10q11.21|pseudo	3.22617	0.0148056	0.0267712	0.047	0.076	0.046	0	0	0.016		NM_016581	ECSIT	chr19	11616731	11639987	-	1688	1	ECSIT|SITPEC|-|19p13.2|protein-coding	-1.45794	4.16441e-43	4.54977e-42	6.919	6.33	5.71	16.298	15.9	16.226		NM_002424	MMP8	chr11
									NM_006200	PCSK5	chr9	78505560	78810805	+	5794	1	PCSK5|PC5|PC6|PC6A|SPC6|-|9q21.13|protein-coding	3.22495	1.62758e-06	4.65398e-06	0.351	0.218	0.202	0.043	0.02	0.009		NM_032378	EEF1D	chr8	144661892	144679845	-	2462	1	EEF1D|EF-1D|EF1D|FP1047|-|8q24.3|protein-coding	-0.679502	4.85053e-43	5.28969e-42	115.397	117.482	128.955	171.471	171.38	186.076		NM_014770	AGAP2	chr12
									NM_000599	IGFBP5	chr2	217536828	217560272	-	6233	1	IGFBP5|IBP5|-|2q35|protein-coding	3.2133	0	0	1205.91	1177.96	1161.75	112.994	113.154	114.181		NM_057175	NAA15	chr4	140222676	140311935	+	5532	1	NAA15|Ga19|NARG1|NAT1P|NATH|TBDN|TBDN100|-|4q31.1|protein-coding	-0.637386	4.93708e-43	5.38078e-42	19.511	19.405	19.537	27.59	28.137	25.243		NM_013439	PILRA	chr7
									NM_001168375	KIAA0319	chr6	24544332	24646249	-	6757	1	KIAA0319|DYLX2|DYX2|NMIG|-|6p22.3|protein-coding	3.21247	0.0159976	0.0287693	0.055	0.046	0.065	0.015	0	0		NM_014974	DIP2C	chr10	320130	735608	-	7857	1	DIP2C|KIAA0934|-|10p15.3|protein-coding	-0.773174	5.30372e-43	5.77685e-42	7.244	7.334	7.569	11.583	11.402	10.692		NM_014988	LIMCH1	chr4
									NM_153022	TMEM52B	chr12	10331557	10344403	+	2783	1	TMEM52B|C12orf59|-|12p13.2|protein-coding	3.21109	3.90291e-37	3.76649e-36	3.618	3.912	3.502	0.285	0.355	0.425		NM_001303103	TLE1	chr9	84198598	84304450	-	4131	1	TLE1|ESG|ESG1|GRG1|-|9q21.32|protein-coding	-1.1428	5.56721e-43	6.06015e-42	4.862	4.744	5.08	9.254	9.791	9.792		NM_001004298	C10orf90	chr10
									NR_036534	KCNJ2-AS1	chr17	68163102	68165543	-	2441	1	KCNJ2-AS1|-|-|17q24.3|ncRNA	3.21025	2.01374e-07	6.17217e-07	0.727	0.622	0.708	0.061	0.048	0.088		NM_153631	HOXA3	chr7	27145809	27166639	-	3390	1	HOXA3|HOX1|HOX1E|-|7p15.2|protein-coding	-1.23475	5.79845e-43	6.30419e-42	5.679	4.998	5.368	10.504	11.783	11.286		NM_178554	KY	chr3
									NM_003528	HIST2H2BE	chr1	149856010	149858232	-	2220	1	HIST2H2BE|GL105|H2B|H2B.1|H2BFQ|H2BGL105|H2BQ|-|1q21.2|protein-coding	3.2091	5.53692e-109	1.51464e-107	13.935	13.822	14.922	1.387	1.36	1.357		NM_001930	DHPS	chr19	12786531	12792701	-	1341	1	DHPS|DHS|DS|MIG13|-|19p13.13|protein-coding	-0.916122	8.0711e-43	8.74312e-42	26.872	26.678	26.55	45.985	44.226	44.74		NM_006871	RIPK3	chr14
									NM_001318773	SYT12	chr11	66790190	66818334	+	3716	1	SYT12|SYT11|sytXII|-|11q13.2|protein-coding	3.20839	4.77135e-22	3.04504e-21	1.735	1.822	1.678	0.135	0.088	0.26		NM_001318062	DBF4	chr7	87505544	87538856	+	3832	1	DBF4|ASK|CHIF|DBF4A|ZDBF1|-|7q21.12|protein-coding	-1.22375	8.31631e-43	9.00328e-42	5.221	4.653	4.366	10.069	10.287	9.308		NM_001199706	KIAA0895	chr7
									NM_052907	TMEM132B	chr12	125811162	126146923	+	10901	1	TMEM132B|-|-|12q24.31-q24.32|protein-coding	3.20676	1.83762e-06	5.23029e-06	0.182	0.102	0.125	0.009	0.005	0.025		NM_001001520	HDGFRP2	chr19	4472193	4502232	+	2362	1	HDGFRP2|HDGF-2|HDGF2|HRP-2|-|19p13.3|protein-coding	-0.775366	8.54407e-43	9.24426e-42	28.205	28.598	30.819	43.891	43.138	46.318		NM_001114357	C4orf47	chr4
									NM_002425	MMP10	chr11	102641233	102651359	-	1747	1	MMP10|SL-2|STMY2|-|11q22.2|protein-coding	3.20484	1.20393e-10	4.56598e-10	1.404	1.565	1.483	0.114	0.1	0.216		NM_001199251	SGO1	chr3	20210972	20227725	-	3091	1	SGO1|CAID|NY-BR-85|SGO|SGOL1|-|3p24.3|protein-coding	-1.26842	1.14628e-42	1.23722e-41	4.88	4.717	4.726	10.491	10.535	10.481		NM_021012	KCNJ12	chr17
									NM_032521	PARD6B	chr20	49348081	49370278	+	4610	1	PARD6B|PAR6B|-|20q13.13|protein-coding	3.19837	3.41701e-11	1.33592e-10	0.713	0.549	0.535	0.065	0.063	0.047		NM_001008493	ENAH	chr1	225674532	225840845	-	13157	1	ENAH|ENA|MENA|NDPP1|-|1q42.12|protein-coding	-0.645226	1.51159e-42	1.62856e-41	12.246	12.169	11.325	16.163	18.049	15.563		NM_005630	SLCO2A1	chr3
									NM_004816	FAM189A2	chr9	71944241	72007390	+	2430	1	FAM189A2|C9orf61|X123|-|9q21.12|protein-coding	3.19781	0.0173423	0.0309848	0.173	0.072	0.292	0	0.055	0		NM_178496	MB21D2	chr3	192514605	192635950	-	3363	1	MB21D2|C3orf59|-|3q29|protein-coding	-1.2379	1.69995e-42	1.82929e-41	4.824	5.074	4.678	9.744	10.462	10.449		NM_002829	PTPN3	chr9
									NM_001172772	IL34	chr16	70657895	70694585	+	1753	1	IL34|C16orf77|IL-34|-|16q22.1|protein-coding	3.1961	0.00351442	0.0069537	0.298	0.462	0.176	0.028	0	0.061		NM_005708	GPC6	chr13	93879061	95060273	+	7108	1	GPC6|OMIMD1|-|13q31.3-q32.1|protein-coding	-1.22818	2.04218e-42	2.19491e-41	2.51	2.351	2.456	5.176	5.415	4.671		NM_001278497	ADORA2A	chr22
									NR_003945	GVINP1	chr11	6734376	6743110	-	8734	1	GVINP1|GVIN1|GVIN1P|VLIG-1|VLIG1|-|11p15.4|pseudo	3.19204	0.000131344	0.000313077	0.137	0.093	0.085	0.011	0.013	0.006		NM_003073	SMARCB1	chr22	24129118	24176705	+	1724	1	SMARCB1|BAF47|CSS3|INI1|MRD15|PPP1R144|RDT|RTPS1|SNF5|SNF5L1|SWNTS1|Sfh1p|Snr1|hSNFS|-|22q11.23|22q11|protein-coding	-0.700513	2.55414e-42	2.74186e-41	45.775	46.25	46.531	69.195	63.703	67.83		NM_006598	SLC12A7	chr5
									NM_006187	OAS3	chr12	113376238	113411055	+	6621	1	OAS3|p100|p100OAS|-|12q24.13|protein-coding	3.18917	0	0	35.307	35.945	32.126	3.165	3.551	3.397		NM_016021	UBE2J1	chr6	90036344	90062619	-	4332	1	UBE2J1|CGI-76|HSPC153|HSPC205|HSU93243|NCUBE-1|NCUBE1|UBC6|UBC6E|Ubc6p|-|6q15|protein-coding	-0.669302	2.99154e-42	3.20948e-41	19.955	19.836	19.723	28.562	29.337	26.398		NM_000540	RYR1	chr19
									NM_030615	KIF25	chr6	168418553	168445769	+	1499	1	KIF25|KNSL3|-|6q27|protein-coding	3.1885	0.00070907	0.00154052	0.543	0.527	0.505	0.111	0	0		NM_020337	ANKRD50	chr4	125585204	125633887	-	8790	1	ANKRD50|-|-|4q28.1|protein-coding	-0.815188	3.09792e-42	3.32161e-41	7.098	6.613	6.323	10.653	11.103	9.667		NM_001079910	LRRIQ1	chr12
									NM_003980	MAP7	chr6	136663419	136871957	-	4588	1	MAP7|E-MAP-115|EMAP115|-|6q23.3|protein-coding	3.18585	3.38889e-10	1.25437e-09	0.617	0.539	0.642	0.059	0.014	0.102		NM_003909	CPNE3	chr8	87526656	87573726	+	4845	1	CPNE3|CPN3|PRO1071|-|8q21.3|protein-coding	-0.680505	4.21317e-42	4.51198e-41	15.774	15.113	15.203	22.525	21.989	21.237		NM_014243	ADAMTS3	chr4
									NM_001145304	KIAA1683	chr19	18367906	18385319	-	4398	1	KIAA1683|-|-|19p13.11|protein-coding	3.18542	0.000596636	0.00130769	0.19	0.119	0.209	0.013	0.015	0.028		NM_004597	SNRPD2	chr19	46190712	46195574	-	705	1	SNRPD2|SMD2|SNRPD1|Sm-D2|-|19q13.32|protein-coding	-0.6132	4.36717e-42	4.6713e-41	171.089	174.465	165.337	230.441	226.679	239.307		NM_000361	THBD	chr20
									NM_139025	ADAMTS13	chr9	136287120	136324525	+	4920	1	ADAMTS13|ADAM-TS13|ADAMTS-13|C9orf8|VWFCP|vWF-CP|-|9q34.2|protein-coding	3.18506	3.55212e-12	1.47015e-11	0.79	0.443	0.914	0.05	0.059	0.109		NM_144778	MBNL2	chr13	97874550	98046374	+	4717	1	MBNL2|MBLL|MBLL39|PRO2032|-|13q32.1|protein-coding	-0.771575	4.52995e-42	4.84252e-41	12.735	12.858	11.927	19.544	19.551	18.004		NM_001718	BMP6	chr6
									NM_152284	CHMP4C	chr8	82644688	82671748	+	1838	1	CHMP4C|SNF7-3|Shax3|VPS32C|-|8q21.13|protein-coding	3.18302	6.99935e-12	2.8526e-11	1.419	2.011	1.611	0.162	0.063	0.264		NM_001025204	U2AF1	chr21	44513066	44527688	-	1009	1	U2AF1|FP793|RN|RNU2AF1|U2AF35|U2AFBP|-|21q22.3|protein-coding	-0.785384	6.81595e-42	7.26886e-41	66.442	70.773	62.802	102.618	99.062	106.772		NM_015621	CCDC69	chr5
									NM_001321869	HDAC9	chr7	18126565	18708466	+	4517	1	HDAC9|HD7|HD7b|HD9|HDAC|HDAC7|HDAC7B|HDAC9B|HDAC9FL|HDRP|MITR|-|7p21.1|protein-coding	3.18118	5.16141e-76	9.33181e-75	5.471	5.075	5.172	0.51	0.61	0.381		NM_001320651	U2AF1L5	chr21	44513066	44527716	-	1037	1	U2AF1L5|-|-|21p12|protein-coding	-0.784702	8.1502e-42	8.67622e-41	64.526	68.732	60.991	99.659	96.206	103.693		NM_139021	MAPK15	chr8
									NM_024873	TNIP3	chr4	122052564	122085495	-	2402	1	TNIP3|ABIN-3|LIND|-|4q27|protein-coding	3.17936	4.39972e-14	2.00746e-13	1.672	1.391	1.464	0.186	0.073	0.179		NM_016199	LSM7	chr19	2321520	2328614	-	514	1	LSM7|YNL147W|-|19p13.3|protein-coding	-1.20002	1.21384e-41	1.28682e-40	33.291	39.11	38.166	78.243	74.098	73.601		NM_145008	YPEL4	chr11
									NM_001130448	C15orf62	chr15	41062159	41064648	+	2487	1	C15orf62|-|-|15q15.1|protein-coding	3.17897	0.0036357	0.00718253	0.315	0.163	0.174	0.04	0	0.022		NM_005775	SORBS3	chr8	22409251	22433008	+	3100	1	SORBS3|SCAM-1|SCAM1|SH3D4|-|8p21.3|protein-coding	-0.640904	1.24836e-41	1.32263e-40	48.001	52.035	51.013	69.922	69.939	71.778		NM_033260	FOXQ1	chr6
									NM_003823	TNFRSF6B	chr20	62328004	62330051	+	1150	1	TNFRSF6B|DCR3|DJ583P15.1.1|M68|M68E|TR6|-|20q13.33|protein-coding	3.1775	3.5447e-135	1.28436e-133	34.295	37.911	40.662	3.627	3.736	3.744		NM_002105	H2AFX	chr11	118964585	118966177	-	1590	1	H2AFX|H2A.X|H2A/X|H2AX|-|11q23.3|protein-coding	-1.26726	1.37601e-41	1.45441e-40	75.235	83.853	90.285	178.898	170.523	184.998		NM_005320	HIST1H1D	chr6
									NM_002514	NOV	chr8	120428552	120436678	+	2594	1	NOV|CCN3|IBP-9|IGFBP-9|IGFBP9|NOVh|-|8q24.12|protein-coding	3.17366	4.55294e-32	3.87835e-31	3.68	3.943	3.329	0.211	0.582	0.311		NM_017882	CLN6	chr15	68499330	68522080	-	2233	1	CLN6|CLN4A|HsT18960|nclf|-|15q23|protein-coding	-1.00518	1.75905e-41	1.8538e-40	13.784	13.402	12.377	22.079	24.336	24.413		NM_001244950	SPOCK2	chr10
									NM_000020	ACVRL1	chr12	52301202	52317145	+	4251	1	ACVRL1|ACVRLK1|ALK-1|ALK1|HHT|HHT2|ORW2|SKR3|TSR-I|-|12q13.13|protein-coding	3.17117	6.66042e-141	2.52601e-139	10.484	9.807	10.029	0.881	0.988	1.085		NR_036473	SNHG3	chr1	28832455	28837404	+	2342	1	SNHG3|NCRNA00014|RNU17C|RNU17D|U17HG|U17HG-A|U17HG-AB|-|1p35.3|ncRNA	-0.90676	1.80555e-41	1.90056e-40	15.639	15.927	15.54	25.569	26.003	27.015		NM_032464	LAT2	chr7
									NM_020777	SORCS2	chr4	7194374	7744564	+	6024	1	SORCS2|-|-|4p16.1|protein-coding	3.17062	7.81342e-132	2.726e-130	6.391	7.296	6.575	0.618	0.684	0.706		NM_001306076	CCDC18	chr1	93646273	93744287	+	4756	1	CCDC18|NY-SAR-41|-|1p22.1|protein-coding	-1.2479	2.205e-41	2.31967e-40	3.561	3.823	3.248	7.427	7.305	7.799		NM_001089	ABCA3	chr16
									NM_052978	TRIM9	chr14	51462785	51562422	-	4342	1	TRIM9|RNF91|SPRING|-|14q22.1|protein-coding	3.17047	0.00335321	0.00665094	0.18	0.082	0.114	0.011	0.013	0.012		NM_000956	PTGER2	chr14	52781016	52795322	+	2474	1	PTGER2|EP2|-|14q22.1|protein-coding	-1.28359	4.20046e-41	4.39559e-40	5.63	5.485	5.561	11.901	12.391	11.855		NM_001242409	GAREM1	chr18
									NM_020318	PAPPA2	chr1	176432307	176811970	+	6895	1	PAPPA2|PAPP-A2|PAPP-E|PAPPE|PLAC3|-|1q25.2|protein-coding	3.16599	0.00338978	0.00671676	0.053	0.11	0.072	0.007	0.008	0.008		NM_003979	GPRC5A	chr12	13043956	13066601	+	2846	1	GPRC5A|GPCR5A|PEIG-1|RAI3|RAIG1|TIG1|-|12p13.1|protein-coding	-0.936661	7.11026e-41	7.42318e-40	15.086	13.575	14.306	24.633	22.583	25.905		NM_175881	ODF3L1	chr15
									NM_001042	SLC2A4	chr17	7185054	7191367	+	3136	1	SLC2A4|GLUT4|-|17p13.1|protein-coding	3.16584	0.00326703	0.00648865	0.133	0.194	0.197	0	0.037	0.017		NM_006047	RBM12	chr20	34236847	34252878	-	6697	1	RBM12|HRIHFB2091|SWAN|-|20q11.22|protein-coding	-0.632211	7.6034e-41	7.93339e-40	17.245	15.689	15.308	22.314	22.914	21.402		NM_001263	CDS1	chr4
									NR_110311	LONRF3	chrX	118108577	118152318	+	3260	1	LONRF3|RNF127|-|Xq24|protein-coding	3.16474	9.10469e-08	2.86939e-07	0.386	0.612	0.953	0.05	0.059	0.09		NM_022767	AEN	chr15	89164527	89175512	+	3110	1	AEN|ISG20L1|pp12744|-|15q26.1|protein-coding	-0.781552	7.74686e-41	8.07835e-40	16.238	17.65	17.238	26.087	26.714	25.453		NM_001963	EGF	chr4
									NM_001288833	GGT1	chr22	24999124	25024972	+	2657	1	GGT1|CD224|D22S672|D22S732|GGT|GGT 1|GTG|-|22q11.23|protein-coding	3.16236	2.229e-29	1.75018e-28	3.27	3.39	3.236	0.296	0.396	0.321		NM_003864	SAP30	chr4	174292093	174298683	+	1103	1	SAP30|-|-|4q34.1|protein-coding	-1.34714	1.08823e-40	1.13347e-39	10.926	11.11	10.738	25.073	24.529	24.638		NM_007199	IRAK3	chr12
									NM_004120	GBP2	chr1	89571816	89591842	-	4119	1	GBP2|-|-|1p22.2|protein-coding	3.16176	1.34333e-168	6.34812e-167	13.121	12.92	11.847	1.422	1.24	1.097		NM_024940	DOCK5	chr8	25042238	25273232	+	10163	1	DOCK5|-|-|8p21.2|protein-coding	-0.894107	1.09622e-40	1.14113e-39	4.892	4.773	4.012	7.553	7.878	7.254		NM_001294306	LOC728485	chr19
									NM_153690	FAM43A	chr3	194406622	194409766	+	3142	1	FAM43A|-|-|3q29|protein-coding	3.15999	2.35714e-107	6.32215e-106	10.344	10.056	10.249	1.027	0.795	1.216		NM_018719	CDCA7L	chr7	21940517	21985542	-	2896	1	CDCA7L|JPO2|R1|RAM2|-|7p15.3|protein-coding	-0.899598	1.53205e-40	1.59111e-39	11.619	11.855	11.631	18.893	20.008	19.437		NM_001143981	CHRDL1	chrX
									NR_038845	LYPLAL1-AS1	chr1	219254317	219347130	-	1622	1	LYPLAL1-AS1|-|-|1q41|ncRNA	3.15973	6.11583e-09	2.09165e-08	1.447	1.436	1.103	0.122	0.215	0.066		NM_000788	DCK	chr4	71859265	71896629	+	2596	1	DCK|-|-|4q13.3|protein-coding	-0.820975	1.5901e-40	1.64947e-39	17.644	17.341	17.656	28.956	27.106	26.658		NM_001321015	GATM	chr15
									NR_135546	LINC02029	chr3	156799630	156806336	+	1494	1	LINC02029|-|-|3q25.31|ncRNA	3.1587	7.44737e-06	2.01137e-05	0.873	0.915	0.743	0.033	0.117	0.108		NM_006706	TCERG1	chr5	145826873	145891069	+	4177	1	TCERG1|CA150|TAF2S|Urn1|-|5q32|protein-coding	-0.690037	1.78109e-40	1.84012e-39	19.752	19.418	18.245	27.257	29.318	26.142		NM_001166222	CARNS1	chr11
									NM_000260	MYO7A	chr11	76839310	76926286	+	7414	1	MYO7A|DFNA11|DFNB2|MYOVIIA|MYU7A|NSRD2|USH1B|-|11q13.5|protein-coding	3.15818	0.0217284	0.0380673	0.057	0.069	0.017	0.014	0	0		NM_001300981	PPIA	chr7	44836235	44842722	+	2437	1	PPIA|CYPA|CYPH|HEL-S-69p|-|7p13|protein-coding	-0.714254	2.22908e-40	2.3003e-39	31.425	32.256	33.752	48.998	45.281	48.506		NM_003645	SLC27A2	chr15
									NM_001873	CPE	chr4	166300094	166419699	+	2637	1	CPE|CPH|-|4q32.3|protein-coding	3.15665	1.17429e-102	2.98384e-101	11	11.829	11.767	1.299	1.145	1		NM_181042	PBRM1	chr3	52579405	52719796	-	7577	1	PBRM1|BAF180|PB1|-|3p21.1|protein-coding	-0.621792	2.86515e-40	2.95327e-39	15.326	14.863	14.94	21.1	21.631	19.119		NM_001168531	ASB9	chrX
									NM_001369	DNAH5	chr5	13690437	13944589	-	15492	1	DNAH5|CILD3|DNAHC5|HL1|KTGNR|PCD|-|5p15.2|protein-coding	3.15441	4.68654e-247	3.56237e-245	5.907	5.253	5.109	0.529	0.502	0.594		NM_002911	UPF1	chr19	18942744	18979039	+	5319	1	UPF1|HUPF1|NORF1|RENT1|pNORF1|smg-2|-|19p13.11|protein-coding	-0.624437	3.24189e-40	3.33967e-39	19.498	21.134	21.201	28.48	28.598	27.772		NM_001286402	CIITA	chr16
									NR_133663	OSTN-AS1	chr3	190931084	190952394	-	505	1	OSTN-AS1|-|-|3q28|ncRNA	3.15331	9.51451e-11	3.62538e-10	3.926	7.621	5.375	0.59	0.46	0.639		NM_001329944	KIAA0586	chr14	58894394	59015549	+	6186	1	KIAA0586|JBTS23|SRTD14|Talpid3|-|14q23.1|protein-coding	-0.9984	3.48076e-40	3.58368e-39	5.573	5.02	5.24	9.302	9.755	9.455		NM_017525	CDC42BPG	chr11
									NR_110912	KCNC3	chr19	50815199	50836772	-	3343	1	KCNC3|KSHIIID|KV3.3|SCA13|-|19q13.33|protein-coding	3.14143	0.00088175	0.00189494	0.265	0.182	0.185	0.03	0	0.032		NM_001008709	PPP1CA	chr11	67165652	67169376	-	1494	1	PPP1CA|PP-1A|PP1A|PP1alpha|PPP1A|-|11q13.2|protein-coding	-0.632818	4.11775e-40	4.23706e-39	87.519	96.074	96.356	127.338	127.283	131.975		NM_002602	PDE6G	chr17
									NR_104064	SMIM2-AS1	chr13	44716464	44728211	+	1187	1	SMIM2-AS1|C13orf44-AS1|C3orf81-AS1|-|13q14.11|ncRNA	3.13816	0.0181978	0.0323966	0.264	0.213	0.416	0.042	0	0.045		NM_006938	SNRPD1	chr18	19192230	19210206	+	1622	1	SNRPD1|HsT2456|SMD1|SNRPD|Sm-D1|-|18q11.2|protein-coding	-0.7449	4.64229e-40	4.77131e-39	33.353	32.967	31.796	48.518	49.11	48.837		NM_021205	RHOU	chr1
									NM_000623	BDKRB2	chr14	96671135	96710666	+	4192	1	BDKRB2|B2R|BK-2|BK2|BKR2|BRB2|-|14q32.2|protein-coding	3.13795	0	0	66.903	63.127	63.235	6.194	6.509	6.855		NM_001163735	MYO19	chr17	34851599	34891305	-	4372	1	MYO19|MYOHD1|-|17q12|protein-coding	-0.665024	5.82137e-40	5.96941e-39	17.809	17.835	18.282	25.128	25.324	25.411		NM_001017975	HFM1	chr1
									NM_001025389	AMPD3	chr11	10476666	10529126	+	4317	1	AMPD3|-|-|11p15.4|protein-coding	3.13753	0	0	40.418	41.803	38.754	4.131	4.232	3.896		NM_001014831	PAK4	chr19	39616420	39670046	+	3051	1	PAK4|-|-|19q13.2|protein-coding	-0.857577	7.68085e-40	7.84466e-39	15.928	16.783	16.793	26.512	25.894	27.399		NM_014716	ACAP1	chr17
									NM_001008737	LOC401052	chr3	10048102	10052779	-	1891	1	LOC401052|-|-|3p25.3|protein-coding	3.13567	6.91424e-08	2.19845e-07	1.159	0.83	1.077	0.131	0	0.171		NM_003331	TYK2	chr19	10461204	10491248	-	4221	1	TYK2|IMD35|JTK1|-|19p13.2|protein-coding	-0.706914	7.89788e-40	8.06171e-39	14.683	14.827	14.498	21.89	21.265	20.794		NM_018306	TMEM40	chr3
									NM_005533	IFI35	chr17	41158742	41166476	+	1241	1	IFI35|IFP35|-|17q21.31|protein-coding	3.13155	5.56654e-116	1.64628e-114	31.486	30.398	29.577	2.721	2.433	4.12		NM_001280543	DPF3	chr14	73127751	73360824	-	4208	1	DPF3|BAF45C|CERD4|-|14q24.2|protein-coding	-1.38305	8.81889e-40	8.99668e-39	2.579	2.459	2.675	6.632	7.05	6.301		NM_183357	ADCY5	chr3
									NM_000741	CHRM4	chr11	46406342	46408158	-	1814	1	CHRM4|HM4|M4R|-|11p11.2|protein-coding	3.13046	0.00031113	0.000708079	0.316	0.335	0.816	0.027	0.032	0.089		NM_001258430	C20orf27	chr20	3734146	3748452	-	1759	1	C20orf27|-|-|20p13|protein-coding	-1.15002	9.88763e-40	1.00736e-38	20.428	21.263	24.44	42.041	40.085	48.123		NM_033259	CAMK2N2	chr3
									NR_026795	LINC00202-1	chr10	27220135	27230930	-	3615	1	LINC00202-1|C10orf51|LINC00202|NCRNA00202|bB27G4.1|-|10p12.1|ncRNA	3.13029	0.0212244	0.0372647	0.058	0.126	0.102	0.027	0	0		NM_001634	AMD1	chr6	111195987	111216915	+	3412	1	AMD1|ADOMETDC|AMD|SAMDC|-|6q21|protein-coding	-0.599566	9.89143e-40	1.00736e-38	32.766	31.24	31.55	44.514	43.595	40.786		NR_033884	HTATSF1P2	chr6
									NM_021822	APOBEC3G	chr22	39473010	39483748	+	1824	1	APOBEC3G|A3G|ARCD|ARP-9|ARP9|CEM-15|CEM15|MDS019|bK150C2.7|dJ494G10.1|-|22q13.1|protein-coding	3.12641	4.99441e-23	3.29572e-22	3.518	3.276	3.314	0.299	0.382	0.354		NM_004111	FEN1	chr11	61560109	61564714	+	2290	1	FEN1|FEN-1|MF1|RAD2|-|11q12.2|protein-coding	-0.608852	1.23601e-39	1.25733e-38	42.51	42.345	44.799	58.735	58.667	58.49		NM_001178074	GRIP1	chr12
									NM_018423	STYK1	chr12	10771538	10826891	-	2982	1	STYK1|NOK|SuRTK106|-|12p13.2|protein-coding	3.12535	2.16601e-13	9.54873e-13	1.19	1.341	0.993	0.083	0.097	0.18		NR_047594	CENPJ	chr13	25456412	25497027	-	5214	1	CENPJ|BM032|CENP-J|CPAP|LAP|LIP1|MCPH6|SASS4|SCKL4|Sas-4|-|13q12.12-q12.13|protein-coding	-0.935509	1.38189e-39	1.40413e-38	6.388	5.982	5.956	9.967	10.744	10.803		NM_198129	LAMA3	chr18
									NM_001001924	MTUS1	chr8	17501303	17658426	-	6402	1	MTUS1|ATBP|ATIP|ICIS|MP44|MTSG1|-|8p22|protein-coding	3.12499	4.58871e-27	3.39694e-26	1.429	1.311	1.3	0.164	0.21	0.178		NM_002480	PPP1R12A	chr12	80167343	80328978	-	5699	1	PPP1R12A|M130|MBS|MYPT1|-|12q21.2-q21.31|protein-coding	-0.637872	2.13158e-39	2.15975e-38	24.263	23.234	22.12	33.539	33.231	29.6		NM_014682	ST18	chr8
									NM_003890	FCGBP	chr19	40353963	40440533	-	16352	1	FCGBP|FC(GAMMA)BP|-|19q13.2|protein-coding	3.12494	0.00512742	0.00993289	0.016	0.037	0.045	0	0.011	0		NM_001320327	CHCHD2	chr7	56169255	56174323	-	960	1	CHCHD2|C7orf17|MNRR1|NS2TP|PARK22|-|7p11.2|protein-coding	-0.732813	2.23666e-39	2.26494e-38	61.664	59.217	64.465	90.628	91.946	91.36		NM_022137	SMOC1	chr14
									NM_003469	SCG2	chr2	224461658	224467217	-	2568	1	SCG2|CHGC|EM66|SN|SgII|-|2q36.1|protein-coding	3.12454	3.17156e-297	3.14742e-295	40.305	36.794	36.082	3.732	4.069	3.772		NM_153332	ERI1	chr8	8860314	8890849	+	4606	1	ERI1|3'HEXO|HEXO|THEX1|-|8p23.1|protein-coding	-0.863016	2.57061e-39	2.59575e-38	8.925	8.652	8.424	14.294	14.811	13.039		NM_000222	KIT	chr4
									NR_109809	TM4SF1-AS1	chr3	149095565	149104370	+	928	1	TM4SF1-AS1|-|-|3q25.1|ncRNA	3.12243	0.00437224	0.00855155	0.555	1.01	0.574	0.132	0.077	0		NM_014878	PUM3	chr9	2804155	2844130	-	2199	1	PUM3|HA-8|HLA-HA8|KIAA0020|PEN|PUF-A|PUF6|XTP5|-|9p24.2|protein-coding	-0.718232	3.19859e-39	3.22441e-38	28.137	26.734	26.455	40.122	40.976	38.078		NM_178516	EXOC3L1	chr16
									NM_001254748	RGS5	chr1	163112089	163291581	-	5804	1	RGS5|MST092|MST106|MST129|MSTP032|MSTP092|MSTP106|MSTP129|-|1q23.3|protein-coding	3.1188	4.62642e-102	1.16891e-100	6.741	5.985	5.187	0.616	0.51	0.705		NM_014736	PCLAF	chr15	64657211	64673709	-	1487	1	PCLAF|KIAA0101|L5|NS5ATP9|OEATC|OEATC-1|OEATC1|PAF|PAF15|p15(PAF)|p15/PAF|p15PAF|-|15q22.31|protein-coding	-1.00136	3.57458e-39	3.6014e-38	17.752	17.435	16.595	32.221	30.415	29.675		NM_003851	CREG1	chr1
									NM_001007792	NTRK1	chr1	156785542	156851642	+	2552	1	NTRK1|MTC|TRK|TRK1|TRKA|Trk-A|p140-TrkA|-|1q23.1|protein-coding	3.11383	0.0213735	0.0375044	0.061	0.139	0.218	0	0.046	0		NM_003384	VRK1	chr14	97263684	97347951	+	1688	1	VRK1|PCH1|PCH1A|-|14q32.2|protein-coding	-1.04564	3.63597e-39	3.66118e-38	14.433	16.529	15.532	30.267	27.928	27.226		NM_030968	C1QTNF1	chr17
									NM_207303	ATRNL1	chr10	116853124	117708509	+	8714	1	ATRNL1|ALP|bA338L11.1|bA454H24.1|-|10q25.3|protein-coding	3.11151	4.62674e-17	2.41447e-16	1.479	1.126	1.509	0.276	0.129	0.269		NM_013237	PRELID1	chr5	176730763	176733960	+	1266	1	PRELID1|CGI-106|PRELI|PX19|SBBI12|-|5q35.3|protein-coding	-0.797348	3.64682e-39	3.67003e-38	52.498	58.636	61.982	88.359	86.95	92.283		NM_001145636	C1orf228	chr1
									NR_002775	RPLP0P2	chr11	61382508	61406921	+	3520	1	RPLP0P2|RPLP0L2|RPLP0_3_1146|-|11q12.2|pseudo	3.10962	1.91518e-28	1.46639e-27	2.371	2.417	1.998	0.254	0.28	0.168		NM_019042	PUS7	chr7	105096948	105162705	-	3496	1	PUS7|-|-|7q22.3|protein-coding	-1.12247	3.94615e-39	3.96904e-38	7.326	6.355	6.896	12.613	15.085	12.72		NM_024025	DUSP26	chr8
									NM_005204	MAP3K8	chr10	30722950	30750762	+	3002	1	MAP3K8|AURA2|COT|EST|ESTF|MEKK8|TPL2|Tpl-2|c-COT|-|10p11.23|protein-coding	3.10517	4.61969e-43	5.04102e-42	4.602	4.246	4.124	0.393	0.39	0.511		NR_027261	POLE3	chr9	116169518	116172955	-	2395	1	POLE3|CHARAC17|CHRAC17|YBL1|p17|-|9q32|protein-coding	-0.610746	4.21903e-39	4.23873e-38	39.753	40.678	40.36	54.176	54.747	55.215		NM_001122636	GALNT9	chr12
									NM_138693	KLF14	chr7	130417382	130418860	-	1477	1	KLF14|BTEB5|-|7q32.2|protein-coding	3.10201	0.000247237	0.000570816	0.812	0.446	0.501	0.034	0.079	0.073		NM_194356	STX2	chr12	131274145	131323819	-	3452	1	STX2|EPIM|EPM|STX2A|STX2B|STX2C|-|12q24.33|protein-coding	-0.685054	4.47482e-39	4.49318e-38	22.062	21.247	21.732	32.608	31.324	29.632		NM_152718	VWCE	chr11
									NM_023037	FRY	chr13	32605437	32870776	+	10654	1	FRY|13CDNA73|214K23.2|C13orf14|CG003|bA207N4.2|bA37E23.1|-|13q13.1|protein-coding	3.09955	4.68434e-89	1.00815e-87	2.85	2.562	2.328	0.298	0.251	0.253		NM_000057	BLM	chr15	91260558	91358692	+	4531	1	BLM|BS|RECQ2|RECQL2|RECQL3|-|15q26.1|protein-coding	-1.10989	4.88002e-39	4.8973e-38	4.421	4.202	4.561	8.821	8.393	8.076		NM_003882	WISP1	chr8
									NR_034148	LINC00900	chr11	115626051	115630918	-	2240	1	LINC00900|-|-|11q23.3|ncRNA	3.09685	5.3809e-08	1.72504e-07	0.955	0.769	0.799	0.111	0.052	0.096		NR_024430	MIR100HG	chr11	121959811	122073817	-	3125	1	MIR100HG|AGD1|linc-NeD125|lncRNA-N2|-|11q24.1|ncRNA	-0.640483	5.97383e-39	5.98153e-38	39.675	35.002	34.523	51.498	50.516	49.493		NM_201589	MAFA	chr8
									NM_172159	KCNAB1	chr3	156008776	156256927	+	4502	1	KCNAB1|AKR6A3|KCNA1B|KV-BETA-1|Kvb1.3|hKvBeta3|hKvb3|-|3q25.31|protein-coding	3.09315	0.0193848	0.0343011	0.113	0.047	0.096	0	0.018	0.017		NM_024590	ARSJ	chr4	114821440	114900878	-	4674	1	ARSJ|-|-|4q26|protein-coding	-0.650212	6.70202e-39	6.70315e-38	17.881	18.428	16.749	24.358	25.588	24.293		NM_001532	SLC29A2	chr11
									NM_005746	NAMPT	chr7	105888732	105925638	-	4568	1	NAMPT|1110035O14Rik|PBEF|PBEF1|VF|VISFATIN|-|7q22.3|protein-coding	3.08825	0	0	53.448	50.082	49.279	5.282	5.669	5.066		NM_020165	RAD18	chr3	8918880	9005159	-	5724	1	RAD18|RNF73|-|3p25.3|protein-coding	-0.954764	7.96282e-39	7.9597e-38	6.343	5.441	5.259	9.906	9.798	9.73		NM_015194	MYO1D	chr17
									NM_001099736	CKMT2	chr5	80529139	80562217	+	1470	1	CKMT2|SMTCK|-|5q14.1|protein-coding	3.08381	0.0218916	0.0383081	0.319	0.138	0.252	0	0.079	0		NM_001320910	GABPB1	chr15	50569389	50647626	-	3086	1	GABPB1|BABPB2|E4TF1|E4TF1-47|E4TF1-53|E4TF1B|GABPB|GABPB-1|GABPB2|NRF2B1|NRF2B2|-|15q21.2|protein-coding	-0.935112	9.37029e-39	9.35615e-38	13.547	13.497	14.325	22.532	24.934	22.238		NM_207330	NIPAL1	chr4
									NM_006216	SERPINE2	chr2	224839765	224904036	-	2248	1	SERPINE2|GDN|GDNPF|PI-7|PI7|PN-1|PN1|PNI|-|2q36.1|protein-coding	3.08219	0	0	256.479	250.273	254.56	26.709	27.468	25.93		NM_016073	HDGFRP3	chr15	83806804	83876770	-	2426	1	HDGFRP3|CGI-142|HDGF-2|HDGF2|HRP-3|-|15q25.2|protein-coding	-0.725337	1.11092e-38	1.108e-37	25.633	26.717	27.31	38.947	41.21	37.111		NM_016599	MYOZ2	chr4
									NM_015111	N4BP3	chr5	177540556	177553107	+	5980	1	N4BP3|LZTS4|-|5q35.3|protein-coding	3.08207	1.16557e-11	4.68089e-11	0.489	0.593	0.444	0.083	0.049	0.027		NM_020645	NRIP3	chr11	9002123	9025596	-	3800	1	NRIP3|C11orf14|NY-SAR-105|-|11p15.4|protein-coding	-0.70114	1.38341e-38	1.37594e-37	16.68	15.657	15.682	22.826	23.666	23.041		NR_024475	LINC00704	chr10
									NM_001039374	CCDC183	chr9	139690790	139702193	+	1700	1	CCDC183|KIAA1984|PARF|bA216L13.7|-|9q34.3|protein-coding	3.081	0.00108627	0.00230837	0.46	0.447	0.29	0.029	0.034	0.063		NM_020401	NUP107	chr12	69080731	69139594	+	6215	1	NUP107|NPHS11|NUP84|-|12q15|protein-coding	-0.676815	1.39672e-38	1.3884e-37	11.743	11.651	11.713	17.36	16.806	15.785		NM_001288985	ABCA8	chr17
									NM_173573	LMNTD2	chr11	554850	560779	-	2082	1	LMNTD2|C11orf35|-|11p15.5|protein-coding	3.079	4.28715e-07	1.27955e-06	0.852	0.9	0.711	0.048	0.195	0.026		NM_017769	G2E3	chr14	31028329	31089267	+	5785	1	G2E3|KIAA1333|PHF7B|-|14q12|protein-coding	-0.955868	1.40539e-38	1.39625e-37	5.708	5.471	5.119	9.329	10.136	8.735		NM_001130980	DYSF	chr2
									NM_001012984	C16orf86	chr16	67700717	67702661	+	1263	1	C16orf86|-|-|16q22.1|protein-coding	3.07727	5.65266e-06	1.54205e-05	1.198	0.962	1.075	0.118	0.23	0		NM_001304288	RPSA	chr3	39448180	39454032	+	1176	1	RPSA|37LRP|67LR|ICAS|LAMBR|LAMR1|LBP|LBP/p40|LRP|LRP/LR|NEM/1CHD4|SA|lamR|p40|-|3p22.1|protein-coding	-1.01711	2.31386e-38	2.29116e-37	27.05	25.907	29.543	50.805	45.206	52.192		NM_033141	MAP3K9	chr14
									NM_005114	HS3ST1	chr4	11399988	11430537	-	1961	1	HS3ST1|3OST|3OST1|-|4p15.33|protein-coding	3.0753	5.12743e-06	1.40607e-05	0.638	0.8	0.629	0.051	0.03	0.137		NM_002875	RAD51	chr15	40987327	41024356	+	2287	1	RAD51|BRCC5|FANCR|HRAD51|HsRad51|HsT16930|MRMV2|RAD51A|RECA|-|15q15.1|protein-coding	-1.23572	2.66293e-38	2.63388e-37	7.573	6.642	7.957	14.481	15.409	16.495		NM_020125	SLAMF8	chr1
									NM_024677	NSUN7	chr4	40751914	40813199	+	4881	1	NSUN7|-|-|4p14|protein-coding	3.07493	2.48527e-12	1.03725e-11	0.757	0.596	0.687	0.031	0.085	0.102		NM_032387	WNK4	chr17	40932649	40949084	+	4157	1	WNK4|PHA2B|PRKWNK4|-|17q21.2|protein-coding	-1.25482	2.75437e-38	2.72281e-37	3.539	3.472	3.472	6.906	7.933	7.472		NM_016518	PIPOX	chr17
									NM_001077620	PRCD	chr17	74536121	74541458	+	1987	1	PRCD|RP36|-|17q25.1|protein-coding	3.07103	4.60572e-05	0.000115534	0.525	0.79	0.435	0.15	0.029	0		NM_018944	MIS18A	chr21	33640530	33651376	-	1564	1	MIS18A|B28|C21orf45|C21orf46|FASP1|MIS18alpha|hMis18alpha|-|21q22.11|protein-coding	-1.12483	3.15836e-38	3.12045e-37	11.675	11.364	11.399	21.809	22.273	22.778		NM_003841	TNFRSF10C	chr8
									NM_018557	LRP1B	chr2	140988996	142889270	-	16438	1	LRP1B|LRP-1B|LRP-DIT|LRPDIT|-|2q22.1-q22.2|protein-coding	3.06765	0.00715401	0.0135992	0.025	0.015	0.053	0	0	0.01		NM_007051	FAF1	chr1	50906935	51425936	-	2562	1	FAF1|CGI-03|HFAF1s|UBXD12|UBXN3A|hFAF1|-|1p32.3|protein-coding	-0.775552	5.14908e-38	5.07325e-37	19.141	18.401	19.841	29.845	28.576	28.902		NM_030769	NPL	chr1
									NM_001270974	HYDIN	chr16	70835987	71264625	-	20958	1	HYDIN|CILD5|HYDIN1|HYDIN2|PPP1R31|-|16q22.2|protein-coding	3.06616	0.000441237	0.000982648	0.101	0.261	0.08	0.016	0.056	0.017		NM_032656	DHX37	chr12	125431370	125473667	-	4522	1	DHX37|DDX37|-|12q24.31|protein-coding	-0.867254	5.81794e-38	5.72595e-37	7.833	7.962	8.376	13.264	12.749	13.186		NM_013243	SCG3	chr15
									NM_001139443	BEST1	chr11	61717356	61731066	+	2821	1	BEST1|ARB|BEST|BMD|RP50|TU15B|VMD2|-|11q12.3|protein-coding	3.06354	4.41998e-31	3.64516e-30	2.996	3.034	3.411	0.422	0.247	0.324		NM_001135597	CCDC88A	chr2	55514978	55647057	-	9778	1	CCDC88A|APE|GIRDIN|GIV|GRDN|HkRP1|KIAA1212|PEHO|-|2p16.1|protein-coding	-0.631385	6.33603e-38	6.23241e-37	12.534	11.774	11.603	15.845	17.87	15.926		NM_053282	SH2D1B	chr1
									NM_001093729	CCDC102B	chr18	66382491	66722426	+	2805	1	CCDC102B|ACY1L|AN|C18orf14|HsT1731|-|18q22.1-q22.2|protein-coding	3.05996	3.69723e-15	1.77013e-14	1.584	1.237	1.599	0.092	0.129	0.199		NM_130398	EXO1	chr1	242011493	242053241	+	3444	1	EXO1|HEX1|hExoI|-|1q43|protein-coding	-0.979756	6.48975e-38	6.37659e-37	8.098	8.418	7.731	14.445	13.564	14.046		NR_002824	HERC2P2	chr15
									NR_033752	NMRAL2P	chr3	185677758	185698665	+	2160	1	NMRAL2P|NMRAL1P1|-|3q27.2|pseudo	3.0549	0.00122201	0.00257779	0.314	0.281	0.343	0	0.054	0.05		NM_001080449	DNA2	chr10	70173821	70231730	-	4244	1	DNA2|DNA2L|hDNA2|-|10q21.3|protein-coding	-1.15659	7.10696e-38	6.9792e-37	4.163	3.967	3.842	8.142	7.896	7.699		NM_004753	DHRS3	chr1
									NM_001461	FMO5	chr1	146657840	146697230	-	2619	1	FMO5|-|-|1q21.1|protein-coding	3.05305	0.00234781	0.00477284	0.478	0.077	0.212	0.019	0.022	0.041		NM_004095	EIF4EBP1	chr8	37888020	37917883	+	854	1	EIF4EBP1|4E-BP1|4EBP1|BP-1|PHAS-I|-|8p11.23|protein-coding	-0.830817	7.98669e-38	7.83881e-37	56.078	56.685	61.835	89.069	89.671	97.356		NR_002722	ZNF204P	chr6
									NM_013278	IL17C	chr16	88705001	88706882	+	1040	1	IL17C|CX2|IL-17C|-|16q24.2|protein-coding	3.05156	0.0242347	0.0420459	0.15	0.39	0.415	0.048	0	0.052		NM_017735	TTC27	chr2	32853087	33046118	+	2896	1	TTC27|-|-|2p22.3|protein-coding	-1.03023	9.14436e-38	8.96519e-37	7.74	7.895	7.499	14.151	13.567	14.18		NM_001282426	PIK3CG	chr7
									NM_020142	NDUFA4L2	chr12	57628686	57634475	-	1181	1	NDUFA4L2|NUOMS|-|12q13.3|protein-coding	3.04651	1.09251e-114	3.17325e-113	30.082	30.871	34.162	2.775	3.884	3.645		NM_024629	CENPU	chr4	185615219	185655286	-	2535	1	CENPU|CENP50|CENPU50|KLIP1|MLF1IP|PBIP1|-|4q35.1|protein-coding	-0.886183	9.47576e-38	9.27991e-37	14.488	15.281	15.064	24.385	26.59	22.863		NM_001204897	TM4SF19	chr3
									NM_030965	ST6GALNAC5	chr1	77333093	77533223	+	5604	1	ST6GALNAC5|SIAT7-E|SIAT7E|ST6GalNAcV|-|1p31.1|protein-coding	3.04563	2.31556e-73	4.0354e-72	3.873	3.795	3.688	0.425	0.414	0.384		NM_001984	ESD	chr13	47345391	47371367	-	1180	1	ESD|FGH|-|13q14.2|protein-coding	-0.624232	1.11543e-37	1.09118e-36	69.102	66.686	69.637	92.863	96.632	92.35		NM_004675	DIRAS3	chr1
									NM_017554	PARP14	chr3	122399672	122449687	+	7689	1	PARP14|ARTD8|BAL2|PARP-14|pART8|-|3q21.1|protein-coding	3.04104	0	0	21.243	20.837	20.21	2.073	2.439	2.247		NM_182679	GPATCH4	chr1	156564100	156571279	-	2145	1	GPATCH4|GPATC4|-|1q22-q23.1|protein-coding	-0.748563	1.19691e-37	1.16961e-36	25.996	24.23	23.324	35.674	37.481	37.106		NM_021195	CLDN6	chr16
									NM_025243	SLC19A3	chr2	228549926	228582745	-	3759	1	SLC19A3|BBGD|THMD2|THTR2|-|2q36.3|protein-coding	3.03928	0.0251531	0.043521	0.042	0.121	0.098	0.013	0	0.014		NM_002915	RFC3	chr13	34392206	34411644	+	2382	1	RFC3|RFC38|-|13q13.2|protein-coding	-0.86704	1.95997e-37	1.91003e-36	17.236	14.838	16.497	26.576	26.787	25.438		NM_001873	CPE	chr4
									NM_017870	TMEM132A	chr11	60691913	60704631	+	3507	1	TMEM132A|GBP|HSPA5BP1|-|11q12.2|protein-coding	3.03926	0	0	191.717	198.345	207.199	22.227	20.992	21.421		NR_073546	NRXN3	chr14	79745682	80334633	+	9963	1	NRXN3|C14orf60|-|14q24.3-q31.1|protein-coding	-2.22596	2.59898e-37	2.5245e-36	0.369	0.281	0.329	1.351	1.429	1.271		NM_001243835	STAT4	chr2
									NM_000092	COL4A4	chr2	227867427	228029275	-	10291	1	COL4A4|CA44|-|2q36.3|protein-coding	3.03653	3.90084e-05	9.85443e-05	0.132	0.128	0.078	0.01	0.028	0		NM_014503	UTP20	chr12	101673905	101780397	+	8946	1	UTP20|1A6/DRIM|DRIM|-|12q23.2|protein-coding	-0.758414	3.02552e-37	2.92926e-36	7.354	6.436	6.372	10.273	10.475	9.637		NM_002120	HLA-DOB	chr6
									NM_004976	KCNC1	chr11	17757495	17799377	+	6787	1	KCNC1|EPM7|KV3.1|KV4|NGK2|-|11p15.1|protein-coding	3.03637	0.00568231	0.0109284	0.069	0.067	0.082	0.007	0	0.016		NM_024100	WDR18	chr19	984328	994569	+	1539	1	WDR18|Ipi3|R32184_1|-|19p13.3|protein-coding	-1.13143	3.34258e-37	3.23448e-36	11.525	12.898	13.989	24.293	25.54	24.966		NM_001083926	ASRGL1	chr11
									NM_003803	MYOM1	chr18	3066805	3220106	-	5807	1	MYOM1|SKELEMIN|-|18p11.31|protein-coding	3.02936	3.9351e-05	9.92975e-05	0.17	0.165	0.279	0.036	0.032	0		NM_031442	TMEM47	chrX	34645181	34675405	-	4049	1	TMEM47|BCMP1|TM4SF10|VAB-9|-|Xp21.1|protein-coding	-0.730455	3.36252e-37	3.25201e-36	14.778	14.532	13.788	20.981	22.612	20.162		NM_052961	SLC26A8	chr6
									NM_153218	LACC1	chr13	44453969	44468068	+	4091	1	LACC1|C13orf31|FAMIN|-|13q14.11|protein-coding	3.02754	1.43729e-83	2.92418e-82	6.975	6.337	5.775	0.704	0.795	0.592		NM_001130182	DNAJA4	chr15	78556989	78574538	+	3038	1	DNAJA4|MST104|MSTP104|PRO1472|-|15q25.1|protein-coding	-2.04791	3.56659e-37	3.44751e-36	1.329	1.326	1.163	4.627	5.269	4.32		NM_004588	SCN2B	chr11
									NM_001353	AKR1C1	chr10	5005454	5020158	+	1368	1	AKR1C1|2-ALPHA-HSD|20-ALPHA-HSD|C9|DD1|DD1/DD2|DDH|DDH1|H-37|HAKRC|HBAB|MBAB|-|10p15.1|protein-coding	3.02546	5.3394e-11	2.06222e-10	10.03	6.478	6.9	0.581	0.552	1.416		NR_036623	DBF4B	chr17	42785976	42827917	+	3386	1	DBF4B|ASKL1|CHIFB|DRF1|ZDBF1B|-|17q21.31|17q21|protein-coding	-1.01	4.00728e-37	3.86095e-36	7.134	7.627	7.871	14.238	12.997	13.271		NM_022456	RAB3IP	chr12
									NR_038393	LOC100506178	chr7	22602956	22613617	+	2430	1	LOC100506178|-|-|7p15.3|ncRNA	3.02504	8.49817e-14	3.83534e-13	1.395	1.584	1.472	0.123	0.215	0.155		NM_001103161	SH2D5	chr1	21046225	21059133	-	3822	1	SH2D5|-|-|1p36.12|protein-coding	-1.25188	4.00608e-37	3.86095e-36	3.474	3.715	3.474	7.621	7.513	7.473		NM_138434	ZBED6CL	chr7
									NM_001172439	ENDOU	chr12	48103518	48119355	-	2447	1	ENDOU|P11|PP11|PRSS26|-|12q13.11|protein-coding	3.01982	0.0254903	0.0440446	0.202	0.109	0.106	0.021	0	0.023		NM_002506	NGF	chr1	115828537	115880857	-	1044	1	NGF|Beta-NGF|HSAN5|NGFB|-|1p13.2|protein-coding	-2.76107	4.30531e-37	4.14586e-36	1.399	1.843	1.359	9.416	9.065	9.433		NM_019106	44077	chr22
									NM_176870	MT1M	chr16	56666534	56667898	+	435	1	MT1M|MT-1M|MT-IM|MT1|MT1K|-|16q13|protein-coding	3.01457	3.57004e-15	1.71107e-14	8.035	10.011	9.927	1.027	0.934	1.113		NM_001134369	LRRFIP2	chr3	37094117	37217851	-	2906	1	LRRFIP2|HUFI-2|-|3p22.2|protein-coding	-0.681068	5.14946e-37	4.95608e-36	24.558	24.133	22.184	33.624	35.123	32.573		NM_006262	PRPH	chr12
									NR_126041	LOC101930071	chr19	42901280	42912604	+	290	1	LOC101930071|-|-|19q13.2|ncRNA	3.01442	0.00162956	0.00338672	1.979	2.445	2.34	0	0.2	0.557		NM_005151	USP14	chr18	158483	213739	+	4138	1	USP14|TGT|-|18p11.32|protein-coding	-0.604723	9.56243e-37	9.1491e-36	29.324	29.748	29.593	42.451	40.422	37.155		NM_006475	POSTN	chr13
									NM_001066	TNFRSF1B	chr1	12227060	12269277	+	3663	1	TNFRSF1B|CD120b|TBPII|TNF-R-II|TNF-R75|TNFBR|TNFR1B|TNFR2|TNFR80|p75|p75TNFR|-|1p36.22|protein-coding	3.01223	0	0	34.509	36.37	35.771	4.337	3.741	3.658		NM_001330691	CEP78	chr9	80850978	80886799	+	3420	1	CEP78|C9orf81|CRDHL|IP63|-|9q21.2|protein-coding	-0.981911	1.19419e-36	1.13952e-35	8.258	8.449	8.248	13.85	14.574	14.09		NM_001282458	C2	chr6
									NM_032977	CASP10	chr2	202047621	202086383	+	5894	1	CASP10|ALPS2|FLICE2|MCH4|-|2q33.1|protein-coding	3.01126	2.62138e-08	8.5966e-08	0.522	0.362	0.265	0.036	0.083	0.038		NM_001321190	RUVBL2	chr19	49496705	49519252	+	2062	1	RUVBL2|CGI-46|ECP-51|ECP51|INO80J|REPTIN|RVB2|TAP54-beta|TIH2|TIP48|TIP49B|-|19q13.33|protein-coding	-0.662131	2.79758e-36	2.64969e-35	51.084	52.229	56.776	73.38	73.346	78.987		NM_000741	CHRM4	chr11
									NM_001946	DUSP6	chr12	89741602	89746636	-	3390	1	DUSP6|HH19|MKP3|PYST1|-|12q21.33|protein-coding	3.00357	0	0	51.292	50.771	48.406	5.624	5.84	5.254		NM_001270476	PPP2R5D	chr6	42952237	42980083	+	3046	1	PPP2R5D|B56D|MRD35|-|6p21.1|protein-coding	-0.714662	3.10806e-36	2.94064e-35	24.825	26.671	27.559	40.207	36.787	38.917		NM_016423	ZNF219	chr14
									NM_003149	STAC	chr3	36421979	36589498	+	3070	1	STAC|STAC1|-|3p22.3-p22.2|protein-coding	3.00236	3.007e-10	1.11788e-09	0.993	1.069	0.683	0.103	0.161	0.037		NM_033025	SYDE1	chr19	15218175	15225799	+	3293	1	SYDE1|7h3|SYD1|-|19p13.12|protein-coding	-0.641782	3.18278e-36	3.00974e-35	29.577	31.656	32.96	44.046	43.093	44.067		NM_145170	CFAP70	chr10
									NM_001198940	DTNA	chr18	32173282	32471808	+	6486	1	DTNA|D18S892E|DRP3|DTN|DTN-A|LVNC1|-|18q12.1|protein-coding	3.00195	2.04622e-09	7.21651e-09	3.731	3.206	3.11	0.728	0.715	0.315		NM_032015	RNF26	chr11	119205210	119208024	+	2812	1	RNF26|-|-|11q23.3|protein-coding	-0.616113	3.51707e-36	3.32059e-35	29.813	31.495	31.24	42.464	41.479	42.293		NM_002842	PTPRH	chr19
									NR_125796	ZFPM2-AS1	chr8	106792638	107072731	-	1003	1	ZFPM2-AS1|-|-|8q23.1|ncRNA	3.00042	1.06379e-12	4.52872e-12	3.225	3.887	3.014	0.248	0.579	0.322		NM_015169	RRS1	chr8	67341263	67342968	+	1703	1	RRS1|-|-|8q13.1|protein-coding	-0.921664	3.79672e-36	3.57894e-35	18.104	20.308	19.815	31.079	33.069	34.064		NM_002658	PLAU	chr10
									NM_025214	CCDC68	chr18	52568740	52626739	-	4118	1	CCDC68|SE57-1|-|18q21.2|protein-coding	2.99933	1.01109e-231	6.91998e-230	26.793	24.215	21.557	2.894	2.892	2.292		NM_014550	CARD10	chr22	37886400	37915210	-	3877	1	CARD10|BIMP1|CARMA3|-|22q13.1|protein-coding	-1.35255	4.29811e-36	4.04729e-35	2.88	3.148	3.357	7.761	6.769	6.746		NR_027466	CTAGE11P	chr13
									NM_172364	CACNA2D4	chr12	1901123	2027870	-	5303	1	CACNA2D4|RCD4|-|12p13.33|protein-coding	2.9976	1.99638e-07	6.12526e-07	0.256	0.497	0.326	0.056	0.011	0.051		NM_033518	SLC38A5	chrX	48316920	48328644	-	1977	1	SLC38A5|JM24|SN2|SNAT5|pp7194|-|Xp11.23|protein-coding	-0.858343	4.40238e-36	4.1433e-35	16.73	17.519	17.661	28.354	27.546	27.819		NM_024943	TMEM156	chr4
									NR_108064	LOC100507642	chr7	149718	155461	+	2572	1	LOC100507642|-|-|7p22.3|ncRNA	2.99555	4.95476e-28	3.75985e-27	3.3	3.224	2.952	0.362	0.377	0.306		NM_058246	DNAJB6	chr7	157129711	157210133	+	2464	1	DNAJB6|DJ4|DnaJ|HHDJ1|HSJ-2|HSJ2|LGMD1D|LGMD1E|MRJ|MSJ-1|-|7q36.3|protein-coding	-0.706515	4.50947e-36	4.24185e-35	23.734	24.846	23.509	33.53	35.768	35.534		NM_001300721	LARGE2	chr11
									NM_003667	LGR5	chr12	71833550	71980088	+	4589	1	LGR5|FEX|GPR49|GPR67|GRP49|HG38|-|12q21.1|protein-coding	2.99515	0.0269067	0.0462726	0.114	0.044	0.054	0	0.013	0.012		NM_144949	SOCS5	chr2	46926349	46989927	+	4506	1	SOCS5|CIS6|CISH6|Cish5|SOCS-5|-|2p21|protein-coding	-0.722074	4.9202e-36	4.62333e-35	13.579	12.333	13.782	19.555	19.502	18.843		NM_206966	C5orf46	chr5
									NR_137636	BCHE	chr3	165490691	165555260	-	2529	1	BCHE|CHE1|CHE2|E1|-|3q26.1|protein-coding	2.99402	0.00854542	0.0160411	0.298	0.207	0.076	0.041	0.024	0		NR_023349	TSEN15	chr1	184020785	184043344	+	2095	1	TSEN15|C1orf19|PCH2F|sen15|-|1q25.3|protein-coding	-0.942494	5.41048e-36	5.07336e-35	14.762	13.977	14.624	26.084	24.395	23.847		NR_106869	MIR6811	chr2
									NR_135761	LOC102724064	chr11	66115462	66131235	+	574	1	LOC102724064|-|-|11q13.2|ncRNA	2.99253	0.00186801	0.00385715	1.272	1.411	0.645	0.086	0.101	0.188		NM_194255	SLC19A1	chr21	46934629	46962385	-	2864	1	SLC19A1|CHMD|FOLT|IFC1|REFC|RFC1|-|21q22.3|protein-coding	-1.35793	5.7999e-36	5.43565e-35	4.75	5.211	5.428	10.542	11.127	13.628		NR_034027	CSTF3-AS1	chr11
									NM_003273	TM7SF2	chr11	64879326	64883707	+	1589	1	TM7SF2|ANG1|DHCR14A|NET47|-|11q13.1|protein-coding	2.99217	2.17429e-19	1.25167e-18	3.937	3.591	3.01	0.323	0.567	0.28		NM_020695	REXO1	chr19	1815245	1848452	-	4563	1	REXO1|ELOABP1|EloA-BP1|REX1|TCEB3BP1|-|19p13.3|protein-coding	-0.856578	6.01284e-36	5.62967e-35	7.374	8.034	7.76	12.285	12.927	12.159		NM_001030311	CERKL	chr2
									NM_001330647	MCOLN2	chr1	85391266	85462805	-	3135	1	MCOLN2|TRP-ML2|TRPML2|-|1p22.3|protein-coding	2.9896	5.03689e-11	1.95002e-10	0.825	0.867	1.158	0.082	0.115	0.124		NM_001790	CDC25C	chr5	137620954	137667566	-	2154	1	CDC25C|CDC25|PPP1R60|-|5q31.2|protein-coding	-1.15799	7.10072e-36	6.63044e-35	8.372	9.432	10.568	18.113	19.083	18.521		NM_004304	ALK	chr2
									NR_015358	LINC00643	chr14	62584075	62600903	+	6631	1	LINC00643|-|-|14q23.2|ncRNA	2.98838	0.0292948	0.0499945	0.055	0.061	0.028	0	0	0.016		NM_005539	INPP5A	chr10	134351283	134596984	+	2990	1	INPP5A|5PTASE|-|10q26.3|protein-coding	-0.980678	7.51429e-36	7.01295e-35	9.596	9.01	9.615	16.672	17.942	14.974		NR_033963	HRAT92	chr7
									NR_106757	MIR6502	chr12	66644862	66644937	+	75	1	MIR6502|hsa-mir-6502|-|12q14.3|ncRNA	2.9883	3.61088e-05	9.1569e-05	17.39	12.828	14.806	0.662	3.096	1.435		NM_001127358	PHTF2	chr7	77428109	77586821	+	5065	1	PHTF2|-|-|7q11.23-q21.11|protein-coding	-0.723667	1.2369e-35	1.15137e-34	14.769	13.104	13.139	19.673	21.604	19.138		NM_207645	C11orf87	chr11
									NM_001884	HAPLN1	chr5	82934017	83016896	-	4671	1	HAPLN1|CRT1|CRTL1|-|5q14.3|protein-coding	2.98418	3.3564e-12	1.3914e-11	0.916	0.575	0.766	0.043	0.062	0.15		NM_005251	FOXC2	chr16	86600857	86602537	+	1678	1	FOXC2|FKHL14|LD|MFH-1|MFH1|-|16q24.1|protein-coding	-2.04131	1.31213e-35	1.22012e-34	1.959	2.444	2.243	7.397	8.719	8.274		NM_000161	GCH1	chr14
									NM_001220	CAMK2B	chr7	44256749	44365230	-	4560	1	CAMK2B|CAM2|CAMK2|CAMKB|-|7p13|protein-coding	2.98304	4.72511e-05	0.000118413	0.286	0.155	0.298	0.011	0.038	0.035		NM_001076786	QSER1	chr11	32914724	33001814	+	9322	1	QSER1|-|-|11p13|protein-coding	-0.705386	3.27514e-35	3.02658e-34	7.382	6.92	6.373	10.056	10.401	9.6		NM_000891	KCNJ2	chr17
									NM_003155	STC1	chr8	23699434	23712320	-	3871	1	STC1|STC|-|8p21.2|protein-coding	2.98296	0	0	429.682	416.473	412.611	49.689	49.554	42.567		NM_015523	REXO2	chr11	114310108	114321000	+	1151	1	REXO2|CGI-114|REX2|RFN|SFN|-|11q23.2|protein-coding	-0.590597	3.32971e-35	3.07542e-34	75.466	79.276	77.823	102.191	106.129	103.56		NM_001093	ACACB	chr12
									NM_001130675	CLGN	chr4	141309607	141348815	-	2804	1	CLGN|-|-|4q31.1|protein-coding	2.97845	0	0	43.733	38.838	41.036	4.252	5.078	4.667		NM_058179	PSAT1	chr9	80911991	80945009	+	2245	1	PSAT1|EPIP|NLS2|PSA|PSAT|PSATD|-|9q21.2|protein-coding	-0.961379	3.56627e-35	3.28711e-34	11.656	11.698	11.325	20.656	19.582	20.04		NM_181642	SPINT1	chr15
									NR_037174	PSMB8-AS1	chr6	32811863	32814277	+	1358	8	PSMB8-AS1|TAP1-AS1|TAPSAR1|-|6p21.32|ncRNA	2.97796	2.0564e-22	1.32803e-21	4.642	4.705	4.955	0.743	0.32	0.551		NM_002358	MAD2L1	chr4	120980579	120988013	-	1429	1	MAD2L1|HSMAD2|MAD2|-|4q27|protein-coding	-0.726752	3.59234e-35	3.30944e-34	42.494	39.049	40.019	62.089	61.349	55.659		NM_001174104	CD14	chr5
									NM_004822	NTN1	chr17	8924859	9147317	+	5945	1	NTN1|NTN1L|-|17p13.1|protein-coding	2.96857	3.01037e-08	9.83256e-08	0.386	0.298	0.342	0.058	0.029	0.027		NM_000285	PEPD	chr19	33877855	34012799	-	1993	1	PEPD|PROLIDASE|-|19q13.11|protein-coding	-0.918731	3.86607e-35	3.55611e-34	16.927	18.901	18.921	29.961	30.011	32.444		NM_031944	MIXL1	chr1
									NM_001270507	TNFAIP3	chr6	138188325	138204451	+	4703	1	TNFAIP3|A20|AISBL|OTUD7C|TNFA1P2|-|6q23.3|protein-coding	2.96852	0	0	27.316	26.233	27.793	2.961	3.239	3.071		NM_016433	GLTP	chr12	110288748	110318293	-	2349	1	GLTP|-|-|12q24.11|protein-coding	-0.787652	7.53128e-35	6.89551e-34	16.768	17.72	17.333	26.041	27.287	26.346		NM_025243	SLC19A3	chr2
									NM_173628	DNAH17	chr17	76419778	76573476	-	13640	1	DNAH17|DNAHL1|DNEL2|-|17q25.3|protein-coding	2.96709	0.00230835	0.00469691	0.034	0.048	0.054	0.011	0.004	0		NM_005033	EXOSC9	chr4	122722472	122738176	+	1579	1	EXOSC9|PM/Scl-75|PMSCL1|RRP45|Rrp45p|p5|p6|-|4q27|protein-coding	-0.663391	7.54436e-35	6.90394e-34	39.911	38.354	38.561	54.21	54.859	55.654		NR_003945	GVINP1	chr11
									NR_144383	LOC108783645	chr6	26086518	26091262	-	2183	1	LOC108783645|-|-|-|ncRNA	2.96615	0.000151809	0.000359222	0.43	0.487	0.367	0.068	0.027	0.049		NM_001136037	LIMS2	chr2	128395996	128432764	-	2105	1	LIMS2|LGMD2W|PINCH-2|PINCH2|-|2q14.3|protein-coding	-1.29205	9.05933e-35	8.26912e-34	7.547	6.625	7.005	14.051	14.623	16.997		NR_106891	MIR6833	chr6
									NR_027082	SFTA1P	chr10	10826402	10836877	-	689	1	SFTA1P|SFTPF|-|10p14|pseudo	2.96434	4.98021e-11	1.92891e-10	4.013	4.116	4.208	0.288	0.59	0.547		NM_006055	LANCL1	chr2	211295973	211341491	-	4590	1	LANCL1|GPR69A|p40|-|2q34|protein-coding	-0.903558	9.39563e-35	8.57171e-34	8.412	7.186	7.039	13.086	12.5	12.149		NM_000878	IL2RB	chr22
									NR_040033	LINC01915	chr18	22208146	22242162	+	2318	1	LINC01915|-|-|18q11.2|ncRNA	2.96401	0.00971591	0.0180523	0.135	0.197	0.266	0.064	0	0		NM_005189	CBX2	chr17	77751977	77761449	+	4258	1	CBX2|CDCA6|M33|SRXY5|-|17q25.3|protein-coding	-1.98746	9.76542e-35	8.90452e-34	0.87	0.916	0.898	3.452	3.082	2.932		NM_001128423	MPV17L	chr16
									NM_001318733	RHBDL1	chr16	726075	728268	+	1551	1	RHBDL1|RHBDL|RRP|-|16p13.3|protein-coding	2.96343	1.06818e-08	3.59474e-08	1.364	1.499	1.486	0.273	0.16	0.074		NM_001173455	PDHA1	chrX	19362011	19379826	+	3381	1	PDHA1|PDHA|PDHAD|PDHCE1A|PHE1A|-|Xp22.12|protein-coding	-0.641181	1.0167e-34	9.25186e-34	20.398	19.829	20.436	27.52	28.128	28.554		NM_016563	RASL12	chr15
									NM_001305581	C10orf11	chr10	77191404	78317133	+	838	1	C10orf11|CDA017|-|10q22.2-q22.3|protein-coding	2.96241	0.0286173	0.048974	0.249	0.302	0.589	0	0.069	0.064		NM_052947	ALPK2	chr18	56148482	56296189	-	7285	1	ALPK2|HAK|-|18q21.31-q21.32|protein-coding	-0.78195	1.36444e-34	1.24036e-33	5.75	5.679	5.614	8.424	9.197	8.495		NM_019859	HTR7	chr10
									NM_033259	CAMK2N2	chr3	183977003	183979251	-	1356	1	CAMK2N2|CAM-KIIN|CAMKIIN|-|3q27.1|protein-coding	2.96163	4.76169e-13	2.06451e-12	2.77	2.875	2.32	0.183	0.214	0.516		NM_006351	TIMM44	chr19	7991603	8008708	-	1985	1	TIMM44|TIM44|-|19p13.2|protein-coding	-1.07748	1.69463e-34	1.53895e-33	10.486	11.275	10.349	18.735	19.801	21.851		NM_001142386	PDK3	chrX
									NM_005320	HIST1H1D	chr6	26234440	26235216	-	774	1	HIST1H1D|H1.3|H1D|H1F3|H1s-2|-|6p22.2|protein-coding	2.95983	0.00840713	0.0157981	0.472	0.458	0.877	0.128	0	0.07		NM_018072	HEATR1	chr1	236712305	236767841	-	8437	1	HEATR1|BAP28|UTP10|-|1q43|protein-coding	-0.62139	1.83338e-34	1.66411e-33	8.941	8.6	8.306	11.817	12.104	11.506		NR_046173	LOC254896	chr8
									NM_152435	AMDHD1	chr12	96337071	96362370	+	2125	1	AMDHD1|HMFT1272|-|12q23.1|protein-coding	2.958	0.000526436	0.00116138	0.393	0.357	0.348	0.047	0.027	0.051		NM_014444	TUBGCP4	chr15	43663257	43699296	+	4161	1	TUBGCP4|76P|GCP-4|GCP4|Grip76|MCCRP3|-|15q15.3|protein-coding	-1.28636	2.06874e-34	1.87583e-33	2.896	3.018	2.832	6.36	5.93	6.699		NM_152390	TMEM178A	chr2
									NM_003059	SLC22A4	chr5	131630145	131679899	+	2180	1	SLC22A4|DFNB60|OCTN1|-|5q31.1|protein-coding	2.95543	5.89661e-68	9.64571e-67	9.381	9.477	9.225	1.116	1.252	0.864		NM_001104587	SLFN11	chr17	33677329	33700720	-	5267	1	SLFN11|SLFN8/9|-|17q12|protein-coding	-0.739178	2.10583e-34	1.90849e-33	9.907	9.139	9.256	14.193	13.735	13.917		NM_019043	APBB1IP	chr10
									NM_022096	ANKEF1	chr20	10015647	10037410	+	3863	1	ANKEF1|ANKRD5|-|20p12.2|protein-coding	2.94813	2.4375e-16	1.22616e-15	1.085	1.213	1.234	0.105	0.199	0.113		NM_001322039	NUTF2	chr16	67880635	67906469	+	2491	1	NUTF2|NTF-2|NTF2|PP15|-|16q22.1|protein-coding	-0.688897	2.7428e-34	2.47948e-33	25.036	25.132	24.751	34.753	36.823	37.923		NM_015078	MCF2L2	chr3
									NM_000954	PTGDS	chr9	139871956	139876194	+	804	1	PTGDS|L-PGDS|LPGDS|PDS|PGD2|PGDS|PGDS2|-|9q34.3|protein-coding	2.94017	6.56929e-05	0.000162137	1.363	1.512	1.151	0.185	0.289	0		NM_003566	EEA1	chr12	93166285	93323107	-	7972	1	EEA1|MST105|MSTP105|ZFYVE2|-|12q22|protein-coding	-0.79661	3.17278e-34	2.85806e-33	5.824	5.437	5.525	8.47	9.402	8.114		NR_131900	AGAP1-IT1	chr2
									NR_038977	LINC01239	chr9	22646199	22824212	+	2341	1	LINC01239|-|-|9p21.3|ncRNA	2.94003	0.00251671	0.00509071	0.357	0.281	0.158	0	0.05	0.046		NM_020175	DUS3L	chr19	5785153	5791249	-	2096	1	DUS3L|DUS3|-|19p13.3|protein-coding	-1.33254	3.57614e-34	3.21331e-33	4.953	6.112	5.504	12.176	12.022	12.966		NM_001164586	IGFN1	chr1
									NM_145804	ABTB2	chr11	34172534	34379555	-	4884	1	ABTB2|ABTB2A|BTBD22|-|11p13|protein-coding	2.93737	9.56701e-154	4.00224e-152	10.18	10.565	10.837	1.433	1.058	1.157		NM_001291869	IGF2BP2	chr3	185360919	185542844	-	4296	1	IGF2BP2|IMP-2|IMP2|VICKZ2|-|3q27.2|protein-coding	-0.621484	4.07862e-34	3.66296e-33	20.334	20.534	18.929	27.574	28.415	25.927		NM_001122679	TENM2	chr5
									NM_003551	NME5	chr5	137450861	137475132	-	1218	1	NME5|NM23-H5|NM23H5|RSPH23|-|5q31.2|protein-coding	2.93347	0.00268822	0.00541189	0.6	0.624	0.304	0	0.143	0.044		NM_017955	CDCA4	chr14	105475910	105487425	-	2449	1	CDCA4|HEPP|SEI-3/HEPP|-|14q32.33|protein-coding	-0.751151	4.36099e-34	3.9087e-33	18.159	19.996	18.68	28.054	28.516	28.531		NM_021647	MFAP3L	chr4
									NM_145235	FANK1	chr10	127585108	127698161	+	1283	1	FANK1|HSD13|-|10q26.2|protein-coding	2.9269	1.34056e-11	5.36555e-11	2.602	2.763	2.116	0.232	0.136	0.503		NM_001099286	MTFR2	chr6	136552168	136571473	-	1807	1	MTFR2|DUFD1|FAM54A|-|6q23.3|protein-coding	-1.46621	4.41224e-34	3.95265e-33	5.392	4.5	5.117	12.453	12.728	11.974		NM_001301043	CADM1	chr11
									NM_001300773	SYT7	chr11	61281188	61348344	-	6295	1	SYT7|IPCA-7|IPCA7|PCANAP7|SYT-VII|SYTVII|-|11q12.2|protein-coding	2.92634	0.000150842	0.000357218	0.584	0.756	0.53	0.072	0.141	0.009		NM_198076	COX20	chr1	244998631	245008365	+	2624	1	COX20|FAM36A|-|1q44|protein-coding	-0.952796	4.92254e-34	4.40759e-33	13.382	11.281	11.348	21.361	21.756	19.523		NM_018296	LRRC36	chr16
									NM_003004	SECTM1	chr17	80278900	80291921	-	2275	1	SECTM1|K12|-|17q25.3|protein-coding	2.92162	1.01678e-55	1.3812e-54	7.132	7.545	8.271	0.72	1.046	0.946		NM_052821	WDR5	chr9	137004914	137025094	+	3055	1	WDR5|BIG-3|CFAP89|SWD3|-|9q34.2|protein-coding	-0.698237	5.91135e-34	5.28501e-33	18.443	18.929	19.769	27.011	28.887	26.634		NR_002832	BDNF-AS	chr11
									NM_005440	RND2	chr17	41177258	41184058	+	4145	1	RND2|ARHN|RHO7|RhoN|-|17q21.31|protein-coding	2.91766	3.37741e-38	3.33503e-37	2.593	2.846	2.991	0.419	0.252	0.312		NM_012247	SEPHS1	chr10	13359438	13390298	-	3249	1	SEPHS1|SELD|SPS|SPS1|-|10p13|protein-coding	-0.903878	6.97096e-34	6.22923e-33	11.663	10.726	11.431	20.2	17.365	18.317		NM_024829	PLBD1	chr12
									NM_001110514	EBF4	chr20	2673524	2740754	+	2891	1	EBF4|COE4|O/E-4|-|20p13|protein-coding	2.91557	1.93977e-21	1.21027e-20	2.093	2.347	2.305	0.258	0.12	0.41		NM_006587	CORIN	chr4	47596015	47840123	-	4985	1	CORIN|ATC2|CRN|Lrp4|PEE5|TMPRSS10|-|4p12|protein-coding	-2.83715	7.41869e-34	6.62269e-33	0.476	0.525	0.487	3.009	3.013	2.413		NM_001243332	SEZ6L2	chr16
									NM_003649	DDO	chr6	110713383	110736753	-	1702	1	DDO|DASOX|DDO-1|DDO-2|-|6q21|protein-coding	2.90547	0.00293112	0.00586521	0.307	0.536	0.217	0.029	0.068	0.032		NM_001033549	BABAM1	chr19	17378185	17390162	+	1487	1	BABAM1|C19orf62|HSPC142|MERIT40|NBA1|-|19p13.11|protein-coding	-0.749174	7.44743e-34	6.64502e-33	38.709	40.213	44.659	62.909	59.956	61.822		NM_001320537	SLC37A1	chr21
									NR_038274	LINC00933	chr15	85113880	85123412	+	2676	1	LINC00933|-|-|15q25.2|ncRNA	2.89761	0.000858038	0.00184686	0.253	0.341	0.254	0	0.065	0.04		NM_000259	MYO5A	chr15	52599480	52821247	-	12182	1	MYO5A|GS1|MYH12|MYO5|MYR12|-|15q21.2|protein-coding	-0.757336	7.62035e-34	6.79592e-33	4.819	4.573	4.139	6.917	7.134	6.328		NM_000674	ADORA1	chr1
									NM_031412	GABARAPL1	chr12	10365489	10375724	+	1861	1	GABARAPL1|APG8-LIKE|APG8L|ATG8|ATG8B|ATG8L|GEC1|-|12p13.2|protein-coding	2.89706	0	0	108.29	103.913	102.165	13.153	11.886	12.463		NM_018947	CYCS	chr7	25158270	25164980	-	5533	1	CYCS|CYC|HCS|THC4|-|7p15.3|protein-coding	-0.670859	1.07526e-33	9.56063e-33	12.804	11.54	11.729	17.705	16.883	16.524		NM_003980	MAP7	chr6
									NM_001080850	CCDC30	chr1	43000560	43120335	+	3080	1	CCDC30|PFD6L|PFDN6L|-|1p34.2|protein-coding	2.89605	0.000844126	0.00181911	0.305	0.247	0.18	0.016	0.057	0.017		NM_001317963	PWP1	chr12	108079509	108106939	+	2627	1	PWP1|IEF-SSP-9502|-|12q23.3|protein-coding	-0.59742	1.30664e-33	1.15892e-32	29.856	29.681	29.551	41.682	40.298	39.653		NM_181265	WDR17	chr4
									NM_004696	SLC16A4	chr1	110905473	110933704	-	2618	1	SLC16A4|MCT4|MCT5|-|1p13.3|protein-coding	2.89255	9.35808e-116	2.75393e-114	14.836	13.362	14.666	1.558	1.915	1.667		NM_005662	VDAC3	chr8	42249279	42263455	+	1525	1	VDAC3|HD-VDAC3|VDAC-3|-|8p11.21|protein-coding	-0.634222	1.42624e-33	1.26374e-32	59.011	62.125	65.857	85.334	84.061	88.749		NM_080593	HIST1H2BK	chr6
									NM_018950	HLA-F	chr6	29691117	29694303	+	1262.9	7	HLA-F|CDA12|HLA-5.4|HLA-CDA12|HLAF|-|6p22.1|protein-coding	2.89214	1.49632e-37	1.45979e-36	9.242	10.764	11.241	1.257	1.352	1.416		NM_021177	LSM2	chr6	31765169	31774761	-	873	6	LSM2|C6orf28|G7B|YBL026W|snRNP|-|6p21.33|protein-coding	-1.05108	1.72463e-33	1.52435e-32	23.126	25.115	24.238	42.883	42.829	47.958		NM_001286606	CRACR2B	chr11
									NR_072999	JAM2	chr21	27011594	27089874	+	4313	1	JAM2|C21orf43|CD322|JAM-B|JAMB|PRO245|VE-JAM|VEJAM|-|21q21.3|protein-coding	2.88741	4.8034e-51	6.08965e-50	4.841	4.728	5.049	0.515	0.636	0.62		NM_007026	DUSP14	chr17	35849951	35873588	+	1503	1	DUSP14|MKP-L|MKP6|-|17q12|protein-coding	-0.668463	1.82556e-33	1.61276e-32	40.402	41.675	41.496	59.363	56.436	58.934		NM_003105	SORL1	chr11
									NM_198461	LONRF2	chr2	100889753	100939195	-	13898	1	LONRF2|RNF192|-|2q11.2|protein-coding	2.88252	2.90302e-15	1.39738e-14	0.319	0.321	0.284	0.05	0.042	0.019		NM_203394	E2F7	chr12	77415026	77459360	-	5727	1	E2F7|-|-|12q21.2|protein-coding	-0.626502	2.04189e-33	1.79942e-32	15.95	15.004	14.423	21.44	21.573	19.404		NM_152284	CHMP4C	chr8
									NM_032464	LAT2	chr7	73624087	73644164	+	2175	1	LAT2|HSPC046|LAB|NTAL|WBSCR15|WBSCR5|WSCR5|-|7q11.23|protein-coding	2.87721	3.60612e-07	1.08244e-06	0.735	0.739	1.087	0.075	0.175	0.054		NM_016270	KLF2	chr19	16435637	16439473	+	2792	1	KLF2|LKLF|-|19p13.11|protein-coding	-1.22206	2.26331e-33	1.99357e-32	4.597	5.749	5.745	10.83	11.624	10.948		NM_001080467	MYO5B	chr18
									NM_006681	NMU	chr4	56461396	56502465	-	806	1	NMU|-|-|4q12|protein-coding	2.87046	0.0109893	0.0202478	0.687	0.467	0.569	0.131	0	0.071		NM_052850	GADD45GIP1	chr19	13064970	13068068	-	759	1	GADD45GIP1|CKBBP2|CKbetaBP2|CRIF1|MRP-L59|PLINP|PLINP-1|PRG6|Plinp1|-|19p13.13|protein-coding	-0.843093	3.13814e-33	2.76005e-32	68.046	78.924	79.896	120.954	112.368	128.614		NM_000147	FUCA1	chr1
									NM_014737	RASSF2	chr20	4760670	4804291	-	5412	1	RASSF2|CENP-34|RASFADIN|-|20p13|protein-coding	2.87015	3.74467e-44	4.20434e-43	2.533	2.689	2.773	0.301	0.22	0.439		NM_006387	CHERP	chr19	16628700	16653263	-	4076	1	CHERP|DAN16|SCAF6|SRA1|-|19p13.11|protein-coding	-0.751936	3.26762e-33	2.87251e-32	10.623	11.106	10.912	16.53	15.853	16.53		NM_001025598	ARHGAP30	chr1
									NM_003526	HIST1H2BC	chr6	26123695	26124132	-	436	1	HIST1H2BC|H2B.1|H2B/l|H2BFL|dJ221C16.3|-|6p22.2|protein-coding	2.8701	1.82556e-20	1.09614e-19	12.803	14.75	12.876	1.594	2.131	1.234		NM_001326609	AIMP2	chr7	6048882	6063465	+	1298	1	AIMP2|JTV-1|JTV1|P38|-|7p22.1|protein-coding	-0.985547	3.2745e-33	2.87714e-32	20.414	23.917	19.69	36.944	38.38	37.648		NM_001080	ALDH5A1	chr6
									NM_000029	AGT	chr1	230838272	230850336	-	2574	1	AGT|ANHU|SERPINA8|-|1q42.2|protein-coding	2.86916	2.09751e-12	8.78908e-12	1.398	1.416	1.102	0.174	0.113	0.188		NM_003579	RAD54L	chr1	46713367	46744145	+	3126	1	RAD54L|HR54|RAD54A|hHR54|hRAD54|-|1p34.1|protein-coding	-1.04529	3.5238e-33	3.09468e-32	6.15	6.49	6.394	11.411	10.955	11.921		NR_125719	POT1-AS1	chr7
									NM_001029870	SOWAHB	chr4	77816082	77819002	-	2919	1	SOWAHB|ANKRD56|-|4q21.1|protein-coding	2.86746	0.0104563	0.0193375	0.089	0.173	0.19	0.017	0.02	0.018		NM_001288989	PLCE1	chr10	95753746	96088148	+	7908	1	PLCE1|NPHS3|PLCE|PPLC|-|10q23.33|protein-coding	-1.53171	4.0654e-33	3.56506e-32	0.903	0.9	1.106	2.28	2.657	2.646		NM_000104	CYP1B1	chr2
									NM_145814	CACNG6	chr19	54495542	54515920	+	1844	1	CACNG6|-|-|19q13.42|protein-coding	2.86422	1.87169e-12	7.86498e-12	2.14	1.674	1.927	0.213	0.32	0.231		NM_001282166	SUV39H1	chrX	48553945	48567406	+	2975	1	SUV39H1|H3-K9-HMTase 1|KMT1A|MG44|SUV39H|-|Xp11.23|protein-coding	-0.938102	4.43959e-33	3.89129e-32	8.95	9.392	8.729	14.924	15.579	15.683		NR_033928	LOC389641	chr8
									NM_030641	APOL6	chr22	36044424	36064456	+	10134	1	APOL6|APOL-VI|APOLVI|-|22q12.3|protein-coding	2.86363	6.39471e-120	1.96607e-118	4.273	4.087	3.573	0.49	0.516	0.457		NM_006322	TUBGCP3	chr13	113139319	113242499	-	3893	1	TUBGCP3|104p|GCP3|Grip104|SPBC98|Spc98|Spc98p|-|13q34|protein-coding	-0.83547	5.76326e-33	5.03419e-32	11.284	10.678	10.192	16.712	18.07	15.813		NM_005427	TP73	chr1
									NM_017644	KLHL24	chr3	183353411	183402304	+	7318	1	KLHL24|DRE1|KRIP6|-|3q27.1|protein-coding	2.86049	3.97752e-77	7.32479e-76	3.443	3.197	3.102	0.407	0.42	0.368		NM_018353	MIS18BP1	chr14	45672393	45722605	-	4758	1	MIS18BP1|C14orf106|HSA242977|KNL2|M18BP1|-|14q21.2|protein-coding	-0.666207	6.62255e-33	5.77912e-32	12.28	11.856	11.41	16.759	16.863	16.626		NM_152763	AKNAD1	chr1
									NM_153366	SVEP1	chr9	113127529	113342160	-	12293	1	SVEP1|C9orf13|CCP22|POLYDOM|SEL-OB|SELOB|-|9q31.3|protein-coding	2.85899	7.7925e-156	3.31422e-154	4.269	3.991	3.929	0.517	0.515	0.464		NM_031283	TCF7L1	chr2	85360583	85537511	+	2904	1	TCF7L1|TCF-3|TCF3|-|2p11.2|protein-coding	-1.09061	6.88007e-33	5.99798e-32	5.641	5.65	5.906	10.857	11.336	10.396		NM_001323360	ST3GAL6	chr3
									NM_007113	TCHH	chr1	152078793	152087930	-	6990	1	TCHH|THH|THL|TRHY|-|1q21.3|protein-coding	2.85848	0.000321587	0.000730483	0.157	0.123	0.097	0.007	0.025	0.015		NM_001031701	NT5DC3	chr12	104166081	104234975	-	7198	1	NT5DC3|TU12B1-TY|TU12B1TY|-|12q23.3|protein-coding	-1.24176	6.93828e-33	6.04578e-32	1.855	1.562	1.74	3.628	3.581	3.633		NM_014431	PALD1	chr10
									NM_001314052	KLF4	chr9	110247138	110252001	-	2978	1	KLF4|EZF|GKLF|-|9q31.2|protein-coding	2.85837	2.47992e-73	4.31343e-72	7.843	7.789	8.097	0.845	1.169	0.916		NM_001252624	SLC8A1	chr2	40339286	40657444	-	6018	1	SLC8A1|NCX1|-|2p22.1|protein-coding	-1.21013	7.96275e-33	6.92496e-32	2.537	2.404	2.26	4.788	5.541	4.544		NM_001142883	IP6K3	chr6
									NR_132323	LOC554223	chr6	29759683	29765584	+	1274.1	8	LOC554223|-|-|6p22.1|pseudo	2.85464	2.04373e-21	1.27424e-20	4.995	4.849	4.551	0.468	0.729	0.591		NM_001330395	WIZ	chr19	15532318	15543345	-	4191	1	WIZ|ZNF803|-|19p13.12|protein-coding	-0.79714	8.4586e-33	7.34903e-32	10.73	12.855	11.908	17.877	18.854	18.22		NM_006588	SULT1C4	chr2
									NM_145259	ACVR1C	chr2	158383279	158485399	-	8865	1	ACVR1C|ACVRLK7|ALK7|-|2q24.1|protein-coding	2.85388	0.00339108	0.00671859	0.054	0.064	0.085	0	0.013	0.012		NM_004153	ORC1	chr1	52838501	52870143	-	3150	1	ORC1|HSORC1|ORC1L|PARC1|-|1p32.3|protein-coding	-0.91298	8.46718e-33	7.3529e-32	8.187	8.528	8.088	14.27	13.556	13.835		NR_103783	BLACAT1	chr1
									NM_172105	EYA4	chr6	133562495	133853258	+	5671	1	EYA4|CMD1J|DFNA10|-|6q23.2|protein-coding	2.85384	2.24129e-212	1.37581e-210	13.807	12.732	12.352	1.581	1.557	1.704		NM_018945	PDE7B	chr6	136172834	136516709	+	5372	1	PDE7B|bA472E5.1|-|6q23.3|protein-coding	-1.46911	8.82687e-33	7.65781e-32	1.573	1.32	1.504	3.623	3.621	3.576		NR_136409	ESYT3	chr3
									NM_004626	WNT11	chr11	75897370	75917574	-	1920	1	WNT11|HWNT11|-|11q13.5|protein-coding	2.85119	0.00127742	0.00268865	0.543	0.29	0.289	0.078	0.03	0.028		NM_004447	EPS8	chr12	15773075	15942510	-	4059	1	EPS8|DFNB102|-|12p12.3|protein-coding	-0.698712	9.28758e-33	8.04968e-32	12.955	12.687	12.326	17.908	19.238	17.779		NR_135622	ALS2CL	chr3
									NM_206594	ESRRG	chr1	216676588	217262987	-	5352	1	ESRRG|ERR3|ERRgamma|NR3B3|-|1q41|protein-coding	2.84945	0.000334874	0.000758252	0.146	0.189	0.15	0.019	0.011	0.03		NM_181491	MED22	chr9	136207751	136215011	-	3909	1	MED22|MED24|SURF5|surf-5|-|9q34.2|protein-coding	-0.747272	1.01737e-32	8.80912e-32	11.464	11.775	12.436	17.388	17.66	18.213		NM_001570	IRAK2	chr3
									NM_001004318	ACP7	chr19	39574945	39602128	+	2946	1	ACP7|PAPL|PAPL1|-|19q13.2|protein-coding	2.84706	0.012496	0.0228868	0.213	0.12	0.105	0.034	0.02	0		NR_121620	LINC01605	chr8	37263982	37351431	-	1642	1	LINC01605|-|-|8p11.23|ncRNA	-1.72296	1.11034e-32	9.60952e-32	3.368	3.022	3.081	9.948	9.052	8.816		NM_001145771	ADGRG1	chr16
									NM_138456	BATF2	chr11	64755417	64764517	-	2135	1	BATF2|SARI|-|11q13.1|protein-coding	2.84607	3.52466e-18	1.92895e-17	2.65	2.624	1.994	0.255	0.357	0.359		NM_173825	RABL3	chr3	120405528	120461384	-	3873	1	RABL3|-|-|3q13.33|protein-coding	-1.05656	1.15804e-32	1.00174e-31	4.782	4.668	5.065	8.551	9.564	8.754		NM_002428	MMP15	chr16
									NM_002198	IRF1	chr5	131817301	131826465	-	3542	1	IRF1|IRF-1|MAR|-|5q31.1|protein-coding	2.84554	5.63295e-289	5.439e-287	28.898	28.849	30.95	3.911	3.508	3.54		NM_003758	EIF3J	chr15	44829266	44855001	+	2548	1	EIF3J|EIF3S1|eIF3-alpha|eIF3-p35|-|15q21.1|protein-coding	-0.60698	1.24487e-32	1.07478e-31	31.494	32.414	31.194	43.057	45.192	40.67		NM_001177676	GPR68	chr14
									NM_004439	EPHA5	chr4	66185281	66536213	-	8398	1	EPHA5|CEK7|EHK-1|EHK1|EK7|HEK7|TYRO4|-|4q13.1-q13.2|protein-coding	2.84264	2.91386e-21	1.80667e-20	0.91	1.08	0.945	0.106	0.079	0.167		NM_015210	MTCL1	chr18	8717369	8832775	+	6073	1	MTCL1|CCDC165|KIAA0802|SOGA2|-|18p11.22|protein-coding	-0.659799	1.4944e-32	1.28834e-31	9.99	10.089	9.274	13.923	13.929	13.478		NM_016584	IL23A	chr12
									NM_001570	IRAK2	chr3	10206563	10285427	+	3454	1	IRAK2|IRAK-2|-|3p25.3|protein-coding	2.83947	7.97683e-288	7.61979e-286	29.105	28.206	28.648	3.277	3.547	3.879		NM_001171948	KXD1	chr19	18668572	18680197	+	1584	1	KXD1|BORCS4|C19orf50|KXDL|MST096|MSTP096|-|19p13.11|protein-coding	-0.635795	1.54744e-32	1.33343e-31	49.908	54.816	51.847	74.271	70.756	72.319		NM_182569	GDPD1	chr17
									NM_002127	HLA-G	chr6	29794756	29798899	+	1567.6	7	HLA-G|MHC-G|-|6p22.1|protein-coding	2.83549	2.04886e-07	6.27336e-07	1.065	1.227	1.259	0.222	0.148	0.069		NM_016485	VTA1	chr6	142468299	142542085	+	3345	1	VTA1|C6orf55|DRG-1|DRG1|HSPC228|LIP5|My012|SBP1|-|6q24.1-q24.2|protein-coding	-0.651628	1.60476e-32	1.38215e-31	20.696	20.012	18.295	27.876	27.892	26.851		NM_000260	MYO7A	chr11
									NM_002543	OLR1	chr12	10310899	10324790	-	2508	1	OLR1|CLEC8A|LOX1|LOXIN|SCARE1|SLOX1|-|12p13.2|protein-coding	2.83284	5.34368e-67	8.63838e-66	8.654	8.999	8.385	1.195	0.784	1.272		NM_152299	NCAPH2	chr22	50946645	50963209	+	3323	1	NCAPH2|CAPH2|-|22q13.33|protein-coding	-0.729365	1.64171e-32	1.41329e-31	16.529	17.977	19.894	26.581	24.266	26.26		NM_001330383	RAP1GAP	chr1
									NR_102409	SCARF1	chr17	1537152	1549083	-	3511	1	SCARF1|SREC|SREC-I|SREC1|-|17p13.3|protein-coding	2.83091	1.44904e-06	4.15411e-06	0.421	0.408	0.533	0.057	0.067	0.046		NM_001300947	CPSF6	chr12	69633317	69668138	+	6714	1	CPSF6|CFIM|CFIM68|HPBRII-4|HPBRII-7|-|12q15|protein-coding	-0.590719	1.67659e-32	1.44263e-31	13.169	11.984	12.041	16.758	16.616	16.485		NM_005622	ACSM3	chr16
									NM_001017402	LAMB3	chr1	209788218	209824679	-	4283	1	LAMB3|AI1A|BM600-125KDA|LAM5|LAMNB1|-|1q32.2|protein-coding	2.83086	1.64744e-100	4.07029e-99	8.053	7.488	7.231	0.991	0.854	0.899		NM_001346817	TPMT	chr6	18128545	18155400	-	3640	1	TPMT|TPMTD|-|6p22.3|protein-coding	-1.22548	1.69557e-32	1.45826e-31	4.02	3.808	4.141	7.668	8.895	8.646		NR_144383	LOC108783645	chr6
									NM_001407	CELSR3	chr3	48673896	48700348	-	11925	1	CELSR3|ADGRC3|CDHF11|EGFL1|FMI1|HFMI1|MEGF2|RESDA1|-|3p21.31|protein-coding	2.82847	2.89753e-103	7.41527e-102	2.809	2.76	2.602	0.362	0.321	0.338		NM_015056	RRP1B	chr21	45079432	45115960	+	5069	1	RRP1B|KIAA0179|NNP1L|Nnp1|PPP1R136|RRP1|-|21q22.3|protein-coding	-0.616208	1.71471e-32	1.47401e-31	14.11	13.256	13.253	18.268	18.818	18.366		NM_031271	TEX15	chr8
									NM_014452	TNFRSF21	chr6	47199263	47277683	-	3634	1	TNFRSF21|BM-018|CD358|DR6|-|6p12.3|protein-coding	2.8261	1.02995e-210	6.2792e-209	22.696	22.88	24.089	3.252	3.211	2.28		NM_144643	SCLT1	chr4	129805148	130014762	-	3032	1	SCLT1|CAP-1A|CAP1A|-|4q28.2|protein-coding	-1.06829	2.04926e-32	1.7599e-31	6.125	6.263	6.023	11.627	12.351	10.436		NM_172159	KCNAB1	chr3
									NM_006841	SLC38A3	chr3	50242679	50258411	+	2453	1	SLC38A3|G17|NAT1|SN1|SNAT3|-|3p21.31|protein-coding	2.8261	0.0001677	0.000394941	0.255	0.392	0.578	0.04	0.047	0.066		NR_033230	SMPD4	chr2	130908965	130940323	-	4893	1	SMPD4|NET13|NSMASE-3|NSMASE3|-|2q21.1|protein-coding	-0.594243	2.49718e-32	2.14046e-31	20.399	21.872	21.861	28.842	29.146	28.526		NM_014981	MYH15	chr3
									NM_000396	CTSK	chr1	150768684	150780917	-	1800	1	CTSK|CTS02|CTSO|CTSO1|CTSO2|PKND|PYCD|-|1q21.3|protein-coding	2.82581	3.21311e-76	5.83884e-75	13.448	13.053	12.612	1.738	1.58	1.585		NM_001286353	OLFML3	chr1	114522013	114524876	+	1956	1	OLFML3|HNOEL-iso|OLF44|-|1p13.2|protein-coding	-0.909736	2.59604e-32	2.22413e-31	14.648	14.994	14.114	25.029	23.261	25.007		NM_020335	VANGL2	chr1
									NM_004112	FGF11	chr17	7342346	7348251	+	3051	1	FGF11|FGF-11|FHF-3|FHF3|-|17p13.1|protein-coding	2.81786	8.5251e-79	1.60299e-77	9.775	9.616	10.12	1.242	1.403	1.027		NM_018290	PGM2	chr4	37828282	37864559	+	3222	1	PGM2|MSTP006|-|4p14|protein-coding	-0.730599	2.79293e-32	2.39167e-31	13.989	13.877	14.226	19.925	21.353	20.911		NM_001316887	PLAC1	chrX
									NM_015678	NBEA	chr13	35516424	36246873	+	11060	1	NBEA|BCL8B|LYST2|-|13q13.3|protein-coding	2.81548	1.14119e-23	7.66644e-23	0.859	0.572	0.833	0.085	0.086	0.053		NM_005190	CCNC	chr6	99990263	100016690	-	2293	1	CCNC|CycC|-|6q16.2|protein-coding	-0.868485	3.21739e-32	2.7525e-31	17.633	15.819	15.698	27.163	24.53	27.544		NM_005110	GFPT2	chr5
									NM_001318808	MAJIN	chr11	64705702	64739563	-	2039	1	MAJIN|C11orf85|-|11q13.1|protein-coding	2.81538	1.69122e-06	4.83055e-06	1.24	1.435	1.128	0.182	0.212	0.148		NM_001286798	NTMT1	chr9	132388432	132398410	+	1556	1	NTMT1|AD-003|C9orf32|HOMT1A|METTL11A|NRMT|NRMT1|NTM1A|-|9q34.11|protein-coding	-0.685192	3.92744e-32	3.35353e-31	37.764	41.21	37.27	53.946	57.295	56.16		NM_207334	FAM43B	chr1
									NM_014157	CCDC113	chr16	58283840	58317734	+	5255	1	CCDC113|HSPC065|-|16q21|protein-coding	2.81322	1.16653e-14	5.44777e-14	0.943	0.819	0.646	0.123	0.099	0.082		NM_001321	CSRP2	chr12	77252495	77272820	-	915	1	CSRP2|CRP2|LMO5|SmLIM|-|12q21.2|protein-coding	-0.823348	4.29716e-32	3.66222e-31	41.266	37.152	35.974	58.967	62.168	58.953		NM_019609	CPXM1	chr20
									NM_198196	CD96	chr3	111260926	111371206	+	4464	1	CD96|TACTILE|-|3q13.13-q13.2|protein-coding	2.81208	0.000142917	0.000339485	0.385	0.436	0.266	0.031	0.071	0.066		NM_013363	PCOLCE2	chr3	142536702	142608045	-	2019	1	PCOLCE2|PCPE2|-|3q23|protein-coding	-2.58368	6.33413e-32	5.37769e-31	0.879	0.828	0.733	4.23	4.745	4.105		NM_003353	UCN	chr2
									NM_001282062	DOC2A	chr16	30016835	30024917	-	2091	1	DOC2A|Doc2|-|16p11.2|protein-coding	2.81142	0.000143705	0.000341176	0.483	0.468	0.571	0.081	0	0.088		NM_207368	MCRIP1	chr17	79780237	79791170	-	1278	1	MCRIP1|FAM195B|GRAN2|MCRIP|-|17q25.3|protein-coding	-0.81812	7.73821e-32	6.55729e-31	30.983	36.452	33.934	52.564	51.562	54.993		NM_001164443	ANKRD31	chr5
									NM_031957	KRTAP1-5	chr17	39182279	39183454	-	1173	1	KRTAP1-5|KAP1.5|KRTAP1.5|-|17q21.2|protein-coding	2.80682	1.90254e-39	1.92878e-38	10.452	10.317	9.835	1.101	1.584	1.239		NM_020243	TOMM22	chr22	39077954	39080766	+	1373	1	TOMM22|1C9-2|MST065|MSTP065|TOM22|-|22q13.1|protein-coding	-0.64208	9.40393e-32	7.94995e-31	46.811	46.1	43.179	63.826	64.697	60.751		NM_003026	SH3GL2	chr9
									NM_017414	USP18	chr22	18632758	18660162	+	2022	1	USP18|ISG43|UBP43|-|22q11.21|protein-coding	2.80207	1.80752e-78	3.36682e-77	12.539	12.672	11.899	1.842	1.493	1.384		NM_014047	C19orf53	chr19	13885257	13889586	+	904	1	C19orf53|HSPC023|LYDG10|-|19p13.13|protein-coding	-0.682806	1.08412e-31	9.12184e-31	58.401	61.951	60.257	88.152	84.261	85.602		NR_123728	SPATA18	chr4
									NM_198183	UBE2L6	chr11	57319128	57335803	-	1614	1	UBE2L6|RIG-B|UBCH8|-|11q12.1|protein-coding	2.80095	6.38737e-246	4.81424e-244	70.501	66.453	66.655	9.139	7.679	9.005		NM_002396	ME2	chr18	48405432	48476162	+	4604	1	ME2|ODS1|-|18q21.2|protein-coding	-0.752943	1.11776e-31	9.39601e-31	9.054	9.338	8.884	13.782	14.275	12.904		NM_001432	EREG	chr4
									NM_032536	NTNG2	chr9	135037334	135118220	+	3081	1	NTNG2|LHLL9381|Lmnt2|NTNG1|bA479K20.1|-|9q34.13|protein-coding	2.79966	2.28089e-05	5.87675e-05	0.508	0.362	0.36	0.048	0.094	0.017		NM_000436	OXCT1	chr5	41730167	41870791	-	3539	1	OXCT1|OXCT|SCOT|-|5p13.1|protein-coding	-0.771828	1.49531e-31	1.25285e-30	12.441	12.634	11.017	18.954	18.193	17.791		NM_014850	SRGAP3	chr3
									NM_001277115	DNAH11	chr7	21582833	21941186	+	13812	1	DNAH11|CILD7|DNAHBL|DNAHC11|DNHBL|DPL11|-|7p15.3|protein-coding	2.79266	9.88457e-08	3.10477e-07	0.166	0.128	0.13	0.014	0.021	0.019		NM_030662	MAP2K2	chr19	4090320	4124126	-	1720	1	MAP2K2|CFC4|MAPKK2|MEK2|MKK2|PRKMK2|-|19p13.3|protein-coding	-0.665226	1.54787e-31	1.29628e-30	33.394	34.975	34.611	49.16	46.953	49.183		NM_194317	LYPD6	chr2
									NR_038921	LOC100130992	chr10	22541001	22547477	+	6476	1	LOC100130992|-|-|10p12.31|ncRNA	2.79179	0.00563435	0.0108408	0.048	0.086	0.124	0.008	0	0.025		NM_001003818	TRIM6	chr11	5617865	5634188	+	3420	1	TRIM6|RNF89|-|11p15.4|protein-coding	-1.24143	1.64531e-31	1.3753e-30	3.336	3.537	3.524	6.921	7.751	7.418		NM_007289	MME	chr3
[truncated: 2,504 more rows]
[truncated: 33 more columns]

## Sheet: ED Figure 2
ED Figure 2c									ED Figure 2b: IMR90E6E7								ED Figure 2b: WI38SV40LT
[truncated: 62 more rows]

## Sheet: ED Figure 3
ED Figure 3a								ED Figure 3d
[truncated: 44 more rows]

[truncated: 10 more sheets: ED Figure 4, ED Figure 5, ED Figure 6, ED Figure 7, ED Figure 8, ED Figure 9, ED Figure 10, ED Figure 11, ED Figure 12, ED Figure 13]
